# Supplementary material for: Extended diversity analysis of cultivated grapevine Vitis vinifera with 10K genome-wide SNPs
Source: PLoS One. 2018 Feb 8;13(2):e0192540. doi: 10.1371/journal.pone.0192540 (PMC5805323; doi:10.1371/journal.pone.0192540)
Supplement: S1 Table — (XLSX) [file pone.0192540.s001.xlsx]

## Sheet: Feuil2
S1 Table. Passport data of 783 cultivars included in the study
Sample ID	Grapevine collection FAO-WIEWS instcode	Accession number	Variety name	Berry colour	Country origin	Geographical group
B00EQXS	FRA139	FRA139-1992Mtp1	Abouhou	N	MAR	MAGH
B00F6PF	FRA139	FRA139-2991Mtp1	Achlamiche	B	SYR	EMCA
B00F6QR	GEO	GEO-Vbg011	Adreuli Skelkana	B	GEO	EMCA
B00F6QP	GEO	GEO-Vbg009	Adreuli Tetri	B	GEO	EMCA
B00ER78	FRA139	FRA139-1764Mtp2	Aetonychi mavro	N	GRC	BALK
B00EQV5	FRA139	FRA139-1583Mtp3	Affenthaler	N	DEU	WCEUR
B00ERC6	FRA139	FRA139-0Mtp639	Ag isioum	B	URS	RUUK
B00ER06	FRA139	FRA139-2842Mtp1	Ag Kiourdach faux (Collection Kichinev)	N	AZE	EMCA
B00F6OY	FRA139	FRA139-2189Mtp1	Agadaï	B	RUS	RUUK
B00F6OR	FRA139	FRA139-1898Mtp1	Agourane	B	DZA	MAGH
B00FQFI	ESP080	ESP080-BGVCAM2389	Agua Santa	N	PRT	IBER
B00ER0M	FRA139	FRA139-848Mtp1	Ahmar Derani	Rg	SYR	EMCA
B00EQXF	FRA139	FRA139-2982Mtp1	Ahmeh Sal apyrène	B	IRN	MFEAS
B00F6PO	FRA139	FRA139-710Mtp3	Ahmeur bou Ahmeur	Rg	DZA	MAGH
B00ER8R	FRA139	FRA139-1788Mtp1	Aïdani mavro	N	GRC	BALK
B00ER0Y	FRA139	FRA139-1901Mtp1	Aïn el Bouma	B	DZA	MAGH
B00EJKE	ESP217	ESP217-5100	Airén	B	ESP	IBER
B00F6PD	FRA139	FRA139-2897Mtp1	Ak ouzioum tagapskii	B	RUS	RUUK
B00ER0D	FRA139	FRA139-626Mtp1	Akiki	Rs	GRC	BALK
B00EJL6	ESP217	ESP217-5179	Alarije	B	ESP	IBER
B00EQX6	FRA139	FRA139-44Mtp1	Alba imputotato	B	ROU	BALK
B00ERCD	FRA139	FRA139-2342Mtp1	Albaranzeuli bianco	B	ITA	ITAP
B00FQHX	ESP080	ESP080-BGVCAM0926	Albillo de Albacete	B	ESP	IBER
B00FQHQ	ESP080	ESP080-BGVCAM0948	Albillo de Granada	B	ESP	IBER
B00FQH9	ESP080	ESP080-BGVCAM1177	Albillo Mayor = Picadillo	B	ESP	IBER
B00EJK1	ESP217	ESP217-5003	Albillo Real	B	ESP	IBER
B00EJKL	ESP217	ESP217-5094	Alcañon	B	ESP	IBER
B00FQG7	ESP080	ESP080-BGVCAM1028	Moscato d'Adda (Spain)	N	ITA	ITAP
B00EJK3	ESP217	ESP217-5005	Aledo	B	ESP	IBER
B00FQGC	ESP080	ESP080-BGVCAM1402	Aledo Real	B	ESP	IBER
B00EQZW	FRA139	FRA139-2500Mtp1	Alexandroouli	N	GEO	EMCA
B00EQVW	FRA139	FRA139-50Mtp1	Alfrocheiro preto	N	PRT	IBER
B00ER8B	FRA139	FRA139-514Mtp4	Alicante Henri Bouschet	N	FRA	WCEUR
B00FQEZ	ESP080	ESP080-BGVCAM2232	Alicantí	B	ESP	IBER
B00FQHR	ESP080	ESP080-BGVCAM0934	Allarén	B	ESP	IBER
B00FQGD	ESP080	ESP080-BGVCAM1467	Almeria nera	N	nd	nd
B00EJK4	ESP217	ESP217-5006	Alphonse Lavallée	N	FRA	WCEUR
B00ERD6	FRA139	FRA139-167Mtp12	Altesse	B	FRA	WCEUR
B00EJLA	ESP217	ESP217-5029	Alvarelhão	N	PRT	IBER
B00ERD1	FRA139	FRA139-0Mtp1586	Alvarinho	B	PRT	IBER
B00F6OI	FRA139	FRA139-1459Mtp1	Amaral	N	PRT	IBER
B00EI4W	FRA139	FRA139-2993Mtp1	Ambary	B	ARM	EMCA
B00ER12	FRA139	FRA139-636Mtp1	Amessasse	B	DZA	MAGH
B00EI5C	FRA139	FRA139-1840Mtp1	Amigne	B	CHE	WCEUR
B00ERBX	FRA139	FRA139-2049Mtp2	Ancellotta	N	ITA	ITAP
B00EQYX	FRA139	FRA139-0Mtp29	Angoor Kalan	Rs	IND	MFEAS
B00EQSZ	FRA139	FRA139-1307Mtp1	Ansonica	B	ITA	ITAP
B00FQJ9	ESP217	ESP217-5011	Antão Vaz	B	PRT	IBER
B00EQVS	FRA139	FRA139-403Mtp1	Aouillat	B	FRA	WCEUR
B00ER94	FRA139	FRA139-2113Mtp1	Aragatzi	Rs	ARM	EMCA
B001756	FRA139	FRA139-1805Mtp1	Araklinos	N	GRC	BALK
B00EQZX	FRA139	FRA139-2503Mtp1	Arakseni tcherni	N	ARM	EMCA
B00EQVD	FRA139	FRA139-219Mtp2	Arbane	B	FRA	WCEUR
B00FQF9	ESP080	ESP080-BGVCAM1107	Argamusa	B	ESP	IBER
B00F6P8	FRA139	FRA139-261Mtp7	Argant	N	FRA	WCEUR
B00EQVL	FRA139	FRA139-2747Mtp1	Arinarnoa	N	FRA	WCEUR
B00FQJA	ESP217	ESP217-5013	Arinto = Pedernã	B	PRT	IBER
B00ER4K	FRA139	FRA139-1527Mtp1	Arinto do Dão	B	PRT	IBER
B00EQUK	FRA139	FRA139-0Mtp36	Arinto tinto (Collection Soares Franco)	N	PRT	IBER
B00ERBW	FRA139	FRA139-2899Mtp1	Arna-guirna	B	AZE	EMCA
B00ER36	FRA139	FRA139-2391Mtp1	Arneis	B	ITA	ITAP
B00EQXI	FRA139	FRA139-601Mtp1	Aromriesling	B	FRA	WCEUR
B00ER3Q	FRA139	FRA139-410Mtp2	Arrouya	N	FRA	WCEUR
B00EQV8	FRA139	FRA139-1837Mtp4	Arvine	B	CHE	WCEUR
B00F6OV	FRA139	FRA139-2087Mtp1	Askéri	B	ARM	EMCA
B00F6O5	FRA139	FRA139-0Mtp811	Asma	N	UKR	RUUK
B00ER53	FRA139	FRA139-1332Mtp2	Asprinio bianco	B	ITA	ITAP
B00ERAA	FRA139	FRA139-1799Mtp1	Asprouda Santorinis	B	GRC	BALK
B00ERC2	FRA139	FRA139-583Mtp1	Assali al arous	B	LBN	EMCA
B00ERA4	FRA139	FRA139-564Mtp1	Assouad karech	N	LBN	EMCA
B00ERAB	FRA139	FRA139-0Mtp1415	Assouad Koupti	N	SYR	EMCA
B00EQZI	FRA139	FRA139-1695Mtp1	Assoued kere	B	ISR	EMCA
B00F6QH	GEO	GEO-Vbg001	Assuretuli Sitavi	nd	GEO	EMCA
B00ER0B	FRA139	FRA139-2995Mtp1	Asswad Abou Khislé	N	SYR	EMCA
B00EQZY	FRA139	FRA139-2505Mtp1	Assyl kara	N	RUS	RUUK
B00ERM4	DEU098	DEU098-2000-042	Assyrtico	B	GRC	BALK
B00ER11	FRA139	FRA139-3002Mtp1	Athiri lefko (Kotinis)	B	GRC	BALK
B00ERCP	FRA139	FRA139-3005mtp1	Attiki	N	GRC	BALK
B00ER08	FRA139	FRA139-2893Mtp2	Autumn seedless	B	USA	NEWO
B00EI4N	FRA139	FRA139-2218Mtp1	Avarengo	N	ITA	ITAP
B00ERA3	FRA139	FRA139-2499Mtp1	Avassirkhva	B	GEO	EMCA
B00FQJB	ESP217	ESP217-5017	Avesso	B	PRT	IBER
B00EQSS	FRA139	FRA139-0Mtp64	Avgoustiatis	N	GRC	BALK
B00EQZP	FRA139	FRA139-2003Mtp1	Azizi el Jaïa	B	MAR	MAGH
B00EQYU	FRA139	FRA139-0Mtp1676	B 40-97 (Ramming)	B	USA	NEWO
B00EQX2	FRA139	FRA139-1644Mtp1	Babica crna	N	HRV	BALK
B00EQVK	FRA139	FRA139-2725Mtp1	Bacchus	B	DEU	WCEUR
B00ER38	FRA139	FRA139-0Mtp69	Badagui noir	N	GEO	EMCA
B00F6OJ	FRA139	FRA139-1509Mtp1	Baga	N	PRT	IBER
B00ER8N	FRA139	FRA139-1580Mtp3	Bajor kék	N	HUN	BALK
B00ERQG	DEU098	DEU098-1980-137	Bakator piros	Rg	HUN	BALK
B00ER8Q	FRA139	FRA139-156Mtp1	Bakhtiori	B	UZB	MFEAS
B00EQTH	FRA139	FRA139-1888Mtp1	Balbut bijeli	B	YUG	BALK
B00ER8Z	FRA139	FRA139-0Mtp72	Balouti (Abbaye de Latroun)	nd	ISR	EMCA
B00EQVP	FRA139	FRA139-3009Mtp1	Balsamina (Collection Oberlin)	B	ITA	ITAP
B00ER7R	FRA139	FRA139-2931Mtp1	Baratcsuha szürke	G	HUN	BALK
B00EQZC	FRA139	FRA139-1247Mtp1	Baresana = Korithi aspro	B	ITA	ITAP
B00ER0N	FRA139	FRA139-2225Mtp5	Barlinka faux (Almeria)	N	ZAF	NEWO
B00EI4R	FRA139	FRA139-380Mtp1	Baroque	B	FRA	WCEUR
B00EQVN	FRA139	FRA139-2890Mtp1	Baserri	B	FRA	WCEUR
B00ERCI	FRA139	FRA139-2298Mtp2	Basicata	B	ROU	BALK
B00ER3Y	FRA139	FRA139-1600Mtp2	Basilikumtraube	B	DEU	WCEUR
B00FQFD	ESP080	ESP080-BGVCAM2223	Bastardo blanco	B	ESP	IBER
B00ERAJ	FRA139	FRA139-0Mtp81	Bastardo espanhol	N	PRT	IBER
B00ER97	FRA139	FRA139-1184Mtp1	Bastardo Magaratchskii	N	UKR	RUUK
B00FQHN	ESP080	ESP080-BGVCAM1109	Batista	N	ESP	IBER
B00ERPX	DEU098	DEU098-1998-100	Battraube	N	AUT	WCEUR
B00FQGP	ESP080	ESP080-BGVCAM2590	Bayad (non-identified)	B	nd	nd
B00F6QC	FRA139	FRA139-2997Mtp1	Bayadi de Syrie	B	SYR	EMCA
B00ERAC	FRA139	FRA139-2271Mtp2	Bayan Shirei	B	AZE	EMCA
B00F6P9	FRA139	FRA139-262Mtp1	Béclan	N	FRA	WCEUR
B00ERPC	DEU098	DEU098-2001-084	Beerheller	B	nd	nd
B00EQXQ	FRA139	FRA139-0Mtp89	Belle Denise	N	FRA	WCEUR
B00EQT0	FRA139	FRA139-1338Mtp1	Bellone	B	ITA	ITAP
B00FQJ6	ESP080	ESP080-BGVCAM1589	Benedicto	N	ESP	IBER
B00FQHP	ESP080	ESP080-BGVCAM0878	Benedicto falso	N	ESP	IBER
B00F6OM	FRA139	FRA139-1629Mtp1	Beregi rozsas	Rs	HUN	BALK
B00FQHA	ESP080	ESP080-BGVCAM2686	Bermejuela	B	ESP	IBER
B00ER6I	FRA139	FRA139-1252Mtp2	Bermestia bianca	B	ITA	ITAP
B00ERBS	FRA139	FRA139-1904Mtp1	Bezoul el Aouda	N-Rg	MAR	MAGH
B00EI5B	FRA139	FRA139-1899Mtp1	Bezoul el Kelba	B	TUN	MAGH
B00EQTI	FRA139	FRA139-2043Mtp1	Bianco d'Alessano	B	ITA	ITAP
B00F6PN	FRA139	FRA139-696Mtp2	Bicane	B	nd	nd
B00ER1O	FRA139	FRA139-0Mtp1278	Big Muscat Seedless	B	ARG	NEWO
B00ER6K	FRA139	FRA139-0Mtp1650	Big Perlon	N	ARG	NEWO
B00F6OP	FRA139	FRA139-1830Mtp1	Black monukka	N	USA	NEWO
B00F6PP	FRA139	FRA139-757Mtp2	Black Morocco	N	MAR	MAGH
B00F6PH	FRA139	FRA139-344Mtp2	Blanc Auba	B	FRA	WCEUR
B00F6OT	FRA139	FRA139-2002Mtp1	Blanc de Rhafsaï	B	MAR	MAGH
B00EQT5	FRA139	FRA139-1631Mtp1	Blank blauer	N-Rg	AUT	WCEUR
B00FQHW	ESP080	ESP080-BGVCAM0882	Blanquiliña	B	ESP	IBER
B00ERQ0	DEU098	DEU098-1998-128	Blatterle	B	ITA	ITAP
B00ER13	FRA139	FRA139-29Mtp9	Bobal	N	ESP	IBER
B00EQZR	FRA139	FRA139-2104Mtp1	Bogazkere	N	TUR	EMCA
B00F6OG	FRA139	FRA139-1341Mtp2	Bombino bianco	B	ITA	ITAP
B00EQT1	FRA139	FRA139-1354Mtp2	Bonamico	N	ITA	ITAP
B00ERA6	FRA139	FRA139-0Mtp145	Bondola	N	CHE	WCEUR
B00F6QO	GEO	GEO-Vbg008	Borchalo	nd	GEO	EMCA
B00EJKI	ESP217	ESP217-5032	Borraçal	N	PRT	IBER
B00FQJC	ESP217	ESP217-5024	Borrado das moscas	B	PRT	IBER
B00EQZN	FRA139	FRA139-1909Mtp1	Bou Khanzir noir	N	MAR	MAGH
B00ERS0	DEU098	DEU098-1993-207	Bourboulenc	B	FRA	WCEUR
B00F6OA	FRA139	FRA139-1242Mtp1	Brachetto	N	ITA	ITAP
B00ERR0	DEU098	DEU098-1990-077	Braghina	Rs	SCG	BALK
B00EQVG	FRA139	FRA139-2327Mtp1	Breider 5-6	Rs	DEU	WCEUR
B00FQF5	ESP080	ESP080-BGVCAM1958	Breval negro	N	ESP	IBER
B00EI5N	FRA139	FRA139-60Mtp4	Brun Fourca	N	FRA	WCEUR
B00EQYT	FRA139	FRA139-0Mtp166	C 50-171 (Ramming)	N	USA	NEWO
B001759	FRA139	FRA139-324Mtp1	Cabernet franc	N	FRA	WCEUR
B00EQVC	FRA139	FRA139-2070Mtp2	Cacaboué	B	FRA	WCEUR
B00EQUF	FRA139	FRA139-0Mtp171	Cahours	N	FRA	WCEUR
B00FQHB	ESP080	ESP080-BGVCAM2687	Cainho	B	PRT	IBER
B00ERRS	DEU098	DEU098-1980-149	Calabre	B	ITA	ITAP
B00ER7I	FRA139	FRA139-1316Mtp1	Calabrese = Nero d'Avola	N	ITA	ITAP
B00FQH7	ESP080	ESP080-BGVCAM1118	Callet	N	ESP	IBER
B00ERAZ	FRA139	FRA139-0Mtp2059	Camaralet	B	FRA	WCEUR
B00EQVT	FRA139	FRA139-411Mtp1	Camaraou noir	N	FRA	WCEUR
B00FQFK	ESP080	ESP080-BGVCAM1195	Camarate	N	PRT	IBER
B00F6NT	FRA139	FRA139-0Mtp1758	Canella	nd	ITA	ITAP
B00FQFW	ESP080	ESP080-BGVCAM2245	Cañocazo	B	ESP	IBER
B00FQI5	ESP080	ESP080-BGVCAM1784	Cañorroyo	B	ESP	IBER
B00EQSL	FRA139	FRA139-0Mtp1761	Caprugnone	N	ITA	ITAP
B00EI4M	FRA139	FRA139-1531Mtp2	Carcajolo	N	PRT	IBER
B00ER16	FRA139	FRA139-1095Mtp3	Cardinal	Rg	USA	NEWO
B00CW9C	FRA139	FRA139-18Mtp17	Carignan	N	ESP	IBER
B00F6NV	FRA139	FRA139-0Mtp183	Carina (Australie)	N	AUS	NEWO
B00FQHT	ESP080	ESP080-BGVCAM1575	Carrasquín	N	ESP	IBER
B00EQUM	FRA139	FRA139-0Mtp633	Casetta	N	ITA	ITAP
B00ERD4	FRA139	FRA139-0Mtp752	Castañal	N	PRT	IBER
B00ER3A	FRA139	FRA139-1521Mtp2	Castelão = Periquita	N	PRT	IBER
B00DWXT	ESP080	ESP080-BGVCAM1596	Castellana blanca	B	ESP	IBER
B00FQJO	ESP080	ESP0217-6074	Castets = Maturana tinta de Navarrete	N	FRA	WCEUR
B00FQFX	ESP080	ESP080-BGVCAM2247	Castillón de Arcos	B	ESP	IBER
B00FQG6	ESP080	ESP080-BGVCAM1406	Catalanesca	B	ITA	ITAP
B00ERCA	FRA139	FRA139-1303Mtp3	Catarratto bianco	B	ITA	ITAP
B00ER4W	FRA139	FRA139-0Mtp193	Cayam	B	FRA	WCEUR
B00F6OS	FRA139	FRA139-1963Mtp10	Cayetana blanca = Jaén blanco	B	ESP	IBER
B00EQXR	FRA139	FRA139-2874Mtp2	Centennial seedless	B	USA	NEWO
B00FQJD	ESP217	ESP217-5044	Cercial du Dão	B	PRT	IBER
B00ER7C	FRA139	FRA139-225Mtp2	César	N	FRA	WCEUR
B00EQZJ	FRA139	FRA139-1744Mtp1	Chahnani	B	LBN	EMCA
B00EQYW	FRA139	FRA139-0Mtp220	Chami abiad	B	SYR	EMCA
B00ERCK	FRA139	FRA139-1673Mtp5	Chaouch blanc	B	TUR	EMCA
B00FQG9	ESP080	ESP080-BGVCAM1727	Chaouch rose	Rs	TUR	EMCA
B00ERC8	FRA139	FRA139-791Mtp1	Chaptal	B	FRA	WCEUR
B00ER5S	FRA139	FRA139-199Mtp1	Chardonnay	B	FRA	WCEUR
B00EQVY	FRA139	FRA139-585Mtp62	Chasselas	B	FRA	WCEUR
B00EQUX	FRA139	FRA139-129Mtp12	Chatus	N	FRA	WCEUR
B00ERA1	FRA139	FRA139-0Mtp247	Chava	N	ROU	BALK
B00ER5X	FRA139	FRA139-293Mtp2	Chenin	B	FRA	WCEUR
B00EQZA	FRA139	FRA139-1186Mtp1	Chirai obak	B	TJK	MFEAS
B001755	FRA139	FRA139-192Mtp1	Chouchillon	B	FRA	WCEUR
B00F6OF	FRA139	FRA139-1339Mtp1	Ciliegiolo	N	ITA	ITAP
B00ER6A	FRA139	FRA139-5Mtp2	Cinsaut	N	FRA	WCEUR
B00F6PA	FRA139	FRA139-26Mtp2	Clairette	B	FRA	WCEUR
B00ERCR	FRA139	FRA139-0Mtp1656	Claverie coulard	B	FRA	WCEUR
B00ER7N	FRA139	FRA139-2242Mtp1	Coada vulpii	Rs	ROU	BALK
B00EQU6	FRA139	FRA139-749Mtp5	Coarna alba	B	ROU	BALK
B00EQTS	FRA139	FRA139-2348Mtp1	Cococciola	B	ITA	ITAP
B00EI5J	FRA139	FRA139-1261Mtp1	Coda di volpe bianca	B	ITA	ITAP
B00EQU1	FRA139	FRA139-2972Mtp2	Codivarta	B	FRA	WCEUR
B00FQGX	ESP080	ESP080-BGVCAM2153	Cojonata	B	ESP	IBER
B00CW9E	FRA139	FRA139-1353Mtp2	Colorino	N	ITA	ITAP
B00EQVM	FRA139	FRA139-2886Mtp1	Completer	B	CHE	WCEUR
B00FQGZ	ESP080	ESP080-BGVCAM1434	Gallura zenni de Damasco (Spain)	B	ITA	ITAP
B00EQUI	FRA139	FRA139-0Mtp270	Corason de Kabritte blanc	B	ESP	IBER
B00FQFU	ESP080	ESP080-BGVCAM2334	Corazón de cabrito	B	ESP	IBER
B00EQXJ	FRA139	FRA139-157Mtp3	Corbeau	N	FRA	WCEUR
B00ER6L	FRA139	FRA139-1269Mtp1	Corbina vicentina o nostrana	N	ITA	ITAP
B00FQGO	ESP080	ESP080-BGVCAM1212	Corinthe noir = Korinthiaki	N	GRC	BALK
B00ERS5	DEU098	DEU098-1992-072	Cornichon blanc (non-identified)	B	CHE	WCEUR
B00FQFM	ESP080	ESP080-BGVCAM2413	Cornifesto	N	PRT	IBER
B00EQXD	FRA139	FRA139-413Mtp1	Courbu	B	FRA	WCEUR
B00EQTM	FRA139	FRA139-2243Mtp2	Crimposie	B	ROU	BALK
B00ER1E	FRA139	FRA139-0Mtp275	Crimson seedless	Rg	USA	NEWO
B00ER7O	FRA139	FRA139-2118Mtp1	Criolla grande sanjuanina	N	ARG	NEWO
B00F6OE	FRA139	FRA139-1278Mtp2	Croatina	N	ITA	ITAP
B00FQIL	ESP080	ESP080-BGVCAM1884	Cruixen = Pampolat girat	N	ESP	IBER
B00FQHV	ESP080	ESP080-BGVCAM1129	Cuatendrá	N	ESP	IBER
B00FQF7	ESP080	ESP080-BGVCAM1876	Cuelga	B	ESP	IBER
B00ER0K	FRA139	FRA139-735Mtp1	Dabouki	B	ISR	EMCA
B00ER0H	FRA139	FRA139-666Mtp3	Danugue	N	ESP	IBER
B00ER0E	FRA139	FRA139-629Mtp1	Darkaia noir = Coarna neagra	N	MAR	MAGH
B00F6PB	FRA139	FRA139-2795Mtp24	Datal	B	FRA	WCEUR
B00F6PK	FRA139	FRA139-634Mtp6	Dattier de Beyrouth	B	TUR	EMCA
B00FQGW	ESP080	ESP080-BGVCAM1610	De Cilindro	B	ESP	IBER
B00F6NW	FRA139	FRA139-0Mtp299	Deckrot	N	DEU	WCEUR
B00ER3B	FRA139	FRA139-2630Mtp1	Dedo de Dama	B	PRT	IBER
B00EJK9	ESP217	ESP217-5113	Derechero	N	ESP	IBER
B00ER1W	FRA139	FRA139-269Mtp1	Dermatas	B	GRC	BALK
B00ER7D	FRA139	FRA139-1536Mtp4	Diagalves	B	PRT	IBER
B00EI4U	FRA139	FRA139-0Mtp300	Dili kaftar	Rs	UKR	RUUK
B00ERCL	FRA139	FRA139-1666Mtp1	Dimiat	B	BGR	BALK
B00EQTJ	FRA139	FRA139-2107Mtp1	Dimrit	N	TUR	EMCA
B00ERD2	FRA139	FRA139-1628Mtp3	Dinka zöld	B	HUN	BALK
B00ERS6	DEU098	DEU098-1980-726	Djandjal kara	N	UZB	MFEAS
B00ER0O	FRA139	FRA139-0Mtp1484	Doight du neigne	N-Rg	SYR	EMCA
B00F6OB	FRA139	FRA139-1244Mtp1	Dolcetto	N	ITA	ITAP
B00F6NX	FRA139	FRA139-0Mtp313	Domina	N	DEU	WCEUR
B00EJL9	ESP217	ESP217-5059	Dominga	B	ESP	IBER
B00FQG1	ESP080	ESP080-BGVCAM1827	Dona Maria	B	PRT	IBER
B00F6QE	FRA139	FRA139-184Mtp6	Dongine	B	FRA	WCEUR
B00EI4P	FRA139	FRA139-2892Mtp1	Donzelinho branco	B	PRT	IBER
B00FQFN	ESP080	ESP080-BGVCAM2416	Donzelinho tinto	N	PRT	IBER
B00EQYY	FRA139	FRA139-0Mtp318	Doppel Augen	B	AZE	EMCA
B00FQIA	ESP080	ESP080-BGVCAM1048	Doradilla	B	ESP	IBER
B00ER5A	FRA139	FRA139-409Mtp2	Douradinha	B	PRT	IBER
B00EQUZ	FRA139	FRA139-139Mtp1	Dureza	N	FRA	WCEUR
B00FQGI	ESP080	ESP080-BGVCAM1494	El Farryali	N	MAR	MAGH
B00FQG4	ESP080	ESP080-BGVCAM1732	El Gouz	B	MAR	MAGH
B00ERPY	DEU098	DEU098-1998-115	Elbling	B	DEU	WCEUR
B00ER04	FRA139	FRA139-2708Mtp1	Emerald seedless	B	USA	NEWO
B00FQHZ	ESP080	ESP080-BGVCAM0893	Epero de Gall	N	ESP	IBER
B00ER7K	FRA139	FRA139-243Mtp1	Epinou	N	FRA	WCEUR
B001754	FRA139	FRA139-1498Mtp1	Espadeiro tinto	N	PRT	IBER
B00F6PG	FRA139	FRA139-31Mtp2	Estaca saouma	N	FRA	WCEUR
B00ERS7	DEU098	DEU098-1980-729	Fahri Kalamak	nd	AFG	MFEAS
B00F6P3	FRA139	FRA139-2400Mtp1	Falanghina	B	ITA	ITAP
B00ER8V	FRA139	FRA139-353Mtp17	Fer	N	FRA	WCEUR
B00ERB2	FRA139	FRA139-0Mtp368	Ferlongo	N	PRT	IBER
B00FQF0	ESP080	ESP080-BGVCAM0971	Fernandella	N	ESP	IBER
B00FQJE	ESP217	ESP217-5065	Fernão Pires	B	PRT	IBER
B00FQGH	ESP080	ESP080-BGVCAM0815	Ferral (Spain) = Uvallon	N	ESP	IBER
B00EI55	FRA139	FRA139-1251Mtp2	Ferral = Achladi	Rg	PRT	IBER
B00ERAM	FRA139	FRA139-1661Mtp1	Feteasca alba	B	ROU	BALK
B00EQTN	FRA139	FRA139-2247Mtp2	Feteasca regala	B	ROU	BALK
B00ER1D	FRA139	FRA139-1260Mtp2	Fiano	B	ITA	ITAP
B00ER2G	FRA139	FRA139-0Mtp375	Fiesta	B	USA	NEWO
B00ER5Z	FRA139	FRA139-2714Mtp1	Flame seedless	Rg	USA	NEWO
B00ER62	FRA139	FRA139-351Mtp1	Flora	Rs	USA	NEWO
B00FQI1	ESP080	ESP080-BGVCAM1132	Fogoneu	N	ESP	IBER
B00EQTD	FRA139	FRA139-1797Mtp1	Fokiano	N-Rg	GRC	BALK
B00FQJF	ESP217	ESP217-5069	Folgasão	B	PRT	IBER
B00FQG3	ESP080	ESP080-BGVCAM0972	Fondo de Orza	B	ESP	IBER
B00FQIC	ESP080	ESP080-BGVCAM1954	Forastera (Spain)	B	ESP	IBER
B00EJL0	ESP217	ESP217-5072	Forcallat tinta	N	ESP	IBER
B00F6NR	FRA139	FRA139-0Mtp1733	Fortunato	B	ESP	IBER
B00EQX0	FRA139	FRA139-632Mtp2	Frankenthal	N	DEU	WCEUR
B00EQUV	FRA139	FRA139-1245Mtp1	Freisa	N	ITA	ITAP
B00ER9R	FRA139	FRA139-100Mtp2	Fuella nera	N	FRA	WCEUR
B00EQX9	FRA139	FRA139-2371Mtp1	Fumin	N	ITA	ITAP
B00ER7Y	FRA139	FRA139-25Mtp1	Furmint	B	HUN	BALK
B00FQIE	ESP080	ESP080-BGVCAM0894	Gabriela	B	ESP	IBER
B00EQXP	FRA139	FRA139-2136Mtp2	Galbena de Odobesti	B	ROU	BALK
B00EQTU	FRA139	FRA139-2472Mtp1	Galbena uriasa	B	ROU	BALK
B00EQUH	FRA139	FRA139-0Mtp1747	Galotta	N	CHE	WCEUR
B00ER8X	FRA139	FRA139-2966Mtp1	Gamaret	N	CHE	WCEUR
B00ER2O	FRA139	FRA139-230Mtp20	Gamay	N	FRA	WCEUR
B00ER09	FRA139	FRA139-2902Mtp1	Gantziandan	B	ARM	EMCA
B00EQYZ	FRA139	FRA139-0Mtp408	Garbanega faux (Istituto San Michele)	B	ITA	ITAP
B00ER6P	FRA139	FRA139-1264Mtp1	Garganega	B	ITA	ITAP
B00ER9E	FRA139	FRA139-34Mtp10	Garnacha = Grenache	N	ESP	IBER
B00EQZO	FRA139	FRA139-1972Mtp1	Garrido macho	B	ESP	IBER
B00FQI7	ESP080	ESP080-BGVCAM1921	Garro	N	ESP	IBER
B00EQVE	FRA139	FRA139-226Mtp7	Gascon	N	FRA	WCEUR
B00FQF2	ESP080	ESP080-BGVCAM0981	Gateta	N	ESP	IBER
B00ERPT	DEU098	DEU098-1997-068	Geisdutte Blau	N	nd	nd
B00ERPF	DEU098	DEU098-1993-299	Gelbhölzer blau	N	DEU	WCEUR
B00F6PR	FRA139	FRA139-789Mtp1	Genk Uzum	B	TUR	EMCA
B00F6O9	FRA139	FRA139-121Mtp4	Genovèse	B	FRA	WCEUR
B00EQZ0	FRA139	FRA139-0Mtp416	Gharbi	B	SYR	EMCA
B00EQU3	FRA139	FRA139-329Mtp1	Gheméra	Rg	GRC	BALK
B00EI4Q	FRA139	FRA139-372Mtp1	Gibert	N	FRA	WCEUR
B00ER5K	FRA139	FRA139-45Mtp6	Gibi = Hebén	B	ESP	IBER
B00ER8T	FRA139	FRA139-1685Mtp1	Glycostaphyllo	Rg	TUR	EMCA
B00ER7S	FRA139	FRA139-2244Mtp2	Goher	B	HUN	BALK
B00ER9J	FRA139	FRA139-597Mtp5	Goldriesling	B	FRA	WCEUR
B00F6NZ	FRA139	FRA139-0Mtp428	Golodan	B	AFG	MFEAS
B00FQI4	ESP080	ESP080-BGVCAM1135	Gorgollasa	N	ESP	IBER
B00EQTK	FRA139	FRA139-210Mtp1	Gouais blanc	B	nd	nd
B00EQZ1	FRA139	FRA139-0Mtp440	Graeco	B	TUN	MAGH
B00EQXO	FRA139	FRA139-0Mtp1513	Grain	N	FRA	WCEUR
B00ERJ2	DEU098	DEU098-1998-016	Granatovyi	N	RUS	RUUK
B00FQHG	ESP080	ESP080-BGVCAM2295	Grand Noir de la Calmette	N	FRA	WCEUR
B00ER2W	FRA139	FRA139-1181Mtp1	Grappenoux	N	FRA	WCEUR
B00ER9T	FRA139	FRA139-110Mtp2	Grassen	N	FRA	WCEUR
B00ER98	FRA139	FRA139-669Mtp1	Grec rouge	Rs	FRA	WCEUR
B00ER14	FRA139	FRA139-2375Mtp2	Grechetto = Pignoletto	B	ITA	ITAP
B00EQTT	FRA139	FRA139-2373Mtp1	Greco bianco	B	ITA	ITAP
B00ER0Z	FRA139	FRA139-1273Mtp1	Greco di Tufo	B	ITA	ITAP
B00FQH1	ESP080	ESP080-BGVCAM0820	Greg	B	ESP	IBER
B00ER9O	FRA139	FRA139-2041Mtp2	Grignolino	N	ITA	ITAP
B00ER0X	FRA139	FRA139-1306Mtp2	Grillo	B	ITA	ITAP
B00EQU8	FRA139	FRA139-80Mtp1	Gros Bourgogne	B	FRA	WCEUR
B00EQUU	FRA139	FRA139-1232Mtp2	Gros Cabernet	N	FRA	WCEUR
B00F6PQ	FRA139	FRA139-774Mtp5	Gros Colman	N	RUS	RUUK
B00ERRG	DEU098	DEU098-2006-132	Gros Manseng	B	FRA	WCEUR
B00ER5Y	FRA139	FRA139-775Mtp2	Gros Maroc	N	nd	nd
B00EQUL	FRA139	FRA139-0Mtp537	Grosse Mérille	N	FRA	WCEUR
B00ER6U	FRA139	FRA139-285Mtp3	Grüner Veltliner	B	AUT	WCEUR
B00EQZM	FRA139	FRA139-1893Mtp1	Hadari	B	MAR	MAGH
B00EQSN	FRA139	FRA139-0Mtp469	Hagnos Zöld	B	HUN	BALK
B00ERRW	DEU098	DEU098-1993-190	Halholyag	B	UKR	RUUK
B00ERPV	DEU098	DEU098-1997-034	Hängling spänischer = Tauberschwarz	N	DEU	WCEUR
B00F6QJ	GEO	GEO-Vbg003	Haristvala Meskhuri	B	GEO	EMCA
B00ER9V	FRA139	FRA139-1609Mtp1	Harslevelu	B	HUN	BALK
B00ERSI	DEU098	DEU098-1980-746	Henab turki	Rg	TUR	EMCA
B00ER3E	FRA139	FRA139-743Mtp2	Heptakilo	N	GRC	BALK
B00EQTZ	FRA139	FRA139-2745Mtp1	Heroldrebe	N	DEU	WCEUR
B00ERPR	DEU098	DEU098-1997-014	Heunisch Rot No 1	Rg	AUT	WCEUR
B00EQV4	FRA139	FRA139-1576Mtp2	Heunisch schwarz	N	DEU	WCEUR
B00ERRB	DEU098	DEU098-1990-142	Heunish Rotgestreift = mutation Gouais blanc	B	AUT	WCEUR
B00ERQ2	DEU098	DEU098-1998-134	Hoertling Weiss	B	nd	nd
B00ER55	FRA139	FRA139-0Mtp484	Houssein rouge	N-Rg	UZB	NEWO
B00EQVB	FRA139	FRA139-2066Mtp1	Humagne blanc	B	CHE	WCEUR
B00ER0F	FRA139	FRA139-635Mtp1	Hunisa	N-Rg	IRN	MFEAS
B00ER39	FRA139	FRA139-0Mtp483	Hweidi	B	SYR	EMCA
B00ERCG	FRA139	FRA139-1221Mtp2	Ichkimar	Rg	UZB	MFEAS
B00ER9S	FRA139	FRA139-2845Mtp1	Ichkimar biely faux (Collection Kichinev)	B	UZB	MFEAS
B00EJLS	ESP217	ESP217-5132	Icod de los Vinos	N	ESP	IBER
B00EQXM	FRA139	FRA139-2057Mtp1	Impigno	B	ITA	ITAP
B00F6QM	GEO	GEO-Vbg006	Institutis grdzelmtevana	B	GEO	EMCA
B00ER5H	FRA139	FRA139-1448Mtp1	Irsai Oliver	B	HUN	BALK
B00ER9A	FRA139	FRA139-926Mtp6	Italia	B	ITA	ITAP
B00ER35	FRA139	FRA139-2906Mtp1	Ithaki	Rs	GRC	BALK
B00ERRY	DEU098	DEU098-1991-108	Izsaki sarfeher	B	HUN	BALK
B00FQG2	ESP080	ESP080-BGVCAM1390	Jaoumet	B	FRA	WCEUR
B00ERPQ	DEU098	DEU098-1998-097	Javor Weiss	B	SVN	BALK
B00FQGJ	ESP080	ESP080-BGVCAM0825	Jeronimo	N	ESP	IBER
B00EQV3	FRA139	FRA139-154Mtp1	Joubertin	N	FRA	WCEUR
B00FQHL	ESP080	ESP080-BGVCAM1861	Juan Garcia	N	ESP	IBER
B00EQZU	FRA139	FRA139-2282Mtp2	July Muscat	B	USA	NEWO
B00ERA2	FRA139	FRA139-83Mtp1	Kadarka	N	HUN	BALK
B00EQVZ	FRA139	FRA139-613Mtp1	Kaisermuskat	B	FRA	WCEUR
B00EQSQ	FRA139	FRA139-0Mtp562	Kakotryghis	B	GRC	BALK
B00ER5E	FRA139	FRA139-1746Mtp1	Kandahari siah	N-Rg	AFG	MFEAS
B00ER58	FRA139	FRA139-2707Mtp1	Kanzler	B	DEU	WCEUR
B00ER2A	FRA139	FRA139-0Mtp567	Kapistroni tétri hermaphrodite (Coll. Kichinev)	B	MDA	RUUK
B00F6O0	FRA139	FRA139-0Mtp569	Kara oglan faux	B	TUR	EMCA
B00ER7X	FRA139	FRA139-2276Mtp1	Kara ouzume Aschkhabadsky	N	TKM	MFEAS
B00EQTC	FRA139	FRA139-1784Mtp1	Kartsiotis	N	GRC	BALK
B00ERAE	FRA139	FRA139-1715Mtp1	Kasoufi de la Bekaa	B	LBN	EMCA
B00ER0C	FRA139	FRA139-556Mtp2	Katta-kourgan	B	UZB	MFEAS
B00EQSU	FRA139	FRA139-0Mtp831	Kéknyelü	B	HUN	BALK
B00ERRD	DEU098	DEU098-1980-031	Kerner	B	DEU	WCEUR
B00ER0G	FRA139	FRA139-657Mtp1	Khalili belyi	B	IRN	MFEAS
B00EQZQ	FRA139	FRA139-2013Mtp1	Khalt	B	TUN	MAGH
B00ER1I	FRA139	FRA139-0Mtp581	Khikhvi	B	GEO	EMCA
B00ERCT	FRA139	FRA139-2279Mtp1	Khikhvi femelle (Collection Kichinev)	B	MDA	RUUK
B00ER8M	FRA139	FRA139-2664Mtp1	Khindogny	N	IRN	MFEAS
B00EQZ2	FRA139	FRA139-1227Mtp2	Khoussaïné blanc	B	UZB	MFEAS
B00EQYR	FRA139	FRA139-0Mtp1491	Kichmich tcherni	N	TUR	EMCA
B00ER0L	FRA139	FRA139-746Mtp1	Kizil sapak faux	N	URS	RUUK
B00ER1S	FRA139	FRA139-0Mtp553	Kizil Yakdona	Rs	UKR	RUUK
B00ERRC	DEU098	DEU098-1980-472	Kokurdes belyi	B	UKR	RUUK
B00ERCU	FRA139	FRA139-725Mtp1	Kolliniatiko	Rg	GRC	BALK
B00EQU5	FRA139	FRA139-744Mtp1	Kolontar	B	HUN	BALK
B00EQZ3	FRA139	FRA139-0Mtp604	Kolossié gebirgig	N	UKR	RUUK
B00ER7U	FRA139	FRA139-2148Mtp1	Königstraube	B	TCH	WCEUR
B00ERSF	DEU098	DEU098-1994-075	Kontegalo	B	GRC	BALK
B00F6O1	FRA139	FRA139-0Mtp610	Korza erevani	B	ARM	EMCA
B00ERSG	DEU098	DEU098-1994-076	Kotsifali	N	GRC	BALK
B00ER6N	FRA139	FRA139-2128Mtp1	Kotsiphali faux (Collection Athènes)	N	GRC	BALK
B00F6P0	FRA139	FRA139-2285Mtp1	Kouroupitsa	N-Rg	GRC	BALK
B00EQYP	FRA139	FRA139-0Mtp1474	Koutlaksky belyi	B-Rs	UKR	RUUK
B00EQT3	FRA139	FRA139-1578Mtp2	Kövidinka	Rs	YUG	BALK
B00ER00	FRA139	FRA139-2635Mtp1	Koz ouzioum	B	RUS	RUUK
B00ER84	FRA139	FRA139-2638Mtp1	Krakhouna	B	GEO	EMCA
B00EQXX	FRA139	FRA139-2953Mtp1	Labrusco	N	PRT	IBER
B00F6P1	FRA139	FRA139-2308Mtp2	Ladikino = Psarossyriko	N-Rg	GRC	BALK
B00FQIN	ESP080	ESP080-BGVCAM2681	Lado	B	ESP	IBER
B00EQUW	FRA139	FRA139-1287Mtp2	Lagrein	N	ITA	ITAP
B00EI5D	FRA139	FRA139-2045Mtp1	Lambrusco di Sorbara	N	ITA	ITAP
B00F6OU	FRA139	FRA139-2047Mtp2	Lambrusco Maestri	N	ITA	ITAP
B00EQVH	FRA139	FRA139-2349Mtp1	Lambrusco Marani	N	ITA	ITAP
B00ER5I	FRA139	FRA139-0Mtp635	Lambrusco Salamino (Collection Conegliano)	N	ITA	ITAP
B00EQUN	FRA139	FRA139-0Mtp636	Lameiro	B	PRT	IBER
B00EQVI	FRA139	FRA139-2694Mtp1	Landroter = Cornalin du Valais	N	CHE	WCEUR
B00F6PI	FRA139	FRA139-424Mtp2	Lauzet	B	FRA	WCEUR
B00EQVV	FRA139	FRA139-446Mtp3	Len de l'El	B	FRA	WCEUR
B00EQXE	FRA139	FRA139-2844Mtp1	Lialmigui	B	MDA	RUUK
B00ER2Y	FRA139	FRA139-646Mtp4	Lignan	B	ITA	ITAP
B00ER72	FRA139	FRA139-251Mtp11	Limberger	N	AUT	WCEUR
B00ERSH	DEU098	DEU098-1994-077	Limnio	N	GRC	BALK
B00FQHF	ESP080	ESP080-BGVCAM1570	Manteudo	B	ESP	IBER
B00EQT2	FRA139	FRA139-1570Mtp1	Lisztes feher	B	HUN	BALK
B00F6OX	FRA139	FRA139-2165Mtp1	Louali	B	DZA	MAGH
B00ER5R	FRA139	FRA139-1538Mtp1	Loureiro	B	PRT	IBER
B00FQGB	ESP080	ESP080-BGVCAM0998	Luisa blanca	B	ESP	IBER
B00F6O2	FRA139	FRA139-0Mtp651	Lumassina	B	ITA	ITAP
B00ER96	FRA139	FRA139-46Mtp6	Macabeu	B	ESP	IBER
B00ERQS	DEU098	DEU098-1980-250	Madeleine angevine	B	FRA	WCEUR
B00ER3W	FRA139	FRA139-622Mtp8	Madeleine angevine Oberlin	B	FRA	WCEUR
B00ER7E	FRA139	FRA139-2233Mtp1	Madeleine de Clermont	B	FRA	WCEUR
B00ER5O	FRA139	FRA139-649Mtp4	Madeleine Salomon = Agostenga blanc	B	ITA	ITAP
B00EQUC	FRA139	FRA139-0Mtp1195	Magdeleine noire des Charentes	N	FRA	WCEUR
B00ER28	FRA139	FRA139-0Mtp1548	Mai_3	B	BGR	BALK
B00ER7B	FRA139	FRA139-1371Mtp2	Malvar	B	ESP	IBER
B00CW9D	FRA139	FRA139-2166Mtp7	Malvasia di Sardegna	B	ITA	ITAP
B00EQTG	FRA139	FRA139-1844Mtp2	Malvasia istriana	B	HRV	BALK
B00FQHI	ESP080	ESP080-BGVCAM2292	Malvasia volcánica	B	ESP	IBER
B00ERPU	DEU098	DEU098-1997-029	Malvoisie de Lasseraz	B	FRA	WCEUR
B00FQI3	ESP080	ESP080-BGVCAM1143	Mancens = Giro de Baleares	N	ESP	IBER
B00ER80	FRA139	FRA139-1216Mtp1	Mancin	N	FRA	WCEUR
B00ERSJ	DEU098	DEU098-1994-082	Mandilaria	N	GRC	BALK
B00EJLB	ESP217	ESP217-5066	Manseng noir	N	FRA	WCEUR
B00FQI9	ESP080	ESP080-BGVCAM1144	Manses de Tibbus	N	ESP	IBER
B00FQGA	ESP080	ESP080-BGVCAM2262	Mantúo de Pilas	B	PRT	IBER
B00ER2K	FRA139	FRA139-2167Mtp1	Maratheftiko	N	CYP	BALK
B00ERCQ	FRA139	FRA139-2960Mtp1	Marselan	N	FRA	WCEUR
B00EQUO	FRA139	FRA139-3016Mtp1	Massirart	N	FRA	WCEUR
B00ER1U	FRA139	FRA139-2916Mtp1	Matilde	B	ITA	ITAP
B00ER8K	FRA139	FRA139-2642Mtp2	Matrassa	N	AZE	EMCA
B00F6O3	FRA139	FRA139-0Mtp703	Matrassa blanc faux	B-Rs	URS	RUUK
B00ER4A	FRA139	FRA139-1446Mtp1	Maturana blanca	B	ESP	IBER
B00ERD9	FRA139	FRA139-443Mtp19	Mauzac	B	FRA	WCEUR
B00ERA9	FRA139	FRA139-1900Mtp6	Mayorquin	B	DZA	MAGH
B00EQV9	FRA139	FRA139-188Mtp1	Mècle	N	FRA	WCEUR
B00175C	FRA139	FRA139-0Mtp715	Medouar	nd	ISR	EMCA
B00EJKG	ESP217	ESP217-5110	Mencia	N	ESP	IBER
B00ER3R	FRA139	FRA139-0Mtp1591	Merbein seedless	B	AUS	NEWO
B00ER9H	FRA139	FRA139-326Mtp8	Merlot	N	FRA	WCEUR
B00F6OH	FRA139	FRA139-1360Mtp1	Merseguera	B	ESP	IBER
B00ER9G	FRA139	FRA139-397Mtp15	Meslier Saint-François	B	FRA	WCEUR
B00ER5J	FRA139	FRA139-1356Mtp1	Miguel de Arco	N	ESP	IBER
B00FQIB	ESP080	ESP080-BGVCAM2685	Miguel de Arco (Spain)	N	ESP	IBER
B00EQVJ	FRA139	FRA139-2713Mtp2	Mireille	B	FRA	WCEUR
B00ER88	FRA139	FRA139-2963Mtp1	Misket Rusenski	N	BGR	BALK
B00EQTF	FRA139	FRA139-1827Mtp1	Mission = Listán prieto	N	MEX	NEWO
B00ER0I	FRA139	FRA139-672Mtp2	Molinera gorda	Rg	ESP	IBER
B00FQIY	ESP080	ESP080-BGVCAM2682	Moll	B	ESP	IBER
B00ER6M	FRA139	FRA139-64Mtp2	Monastrell = Mourvèdre	N	ESP	IBER
B00ER49	FRA139	FRA139-161Mtp6	Mondeuse	N	FRA	WCEUR
B00EQV7	FRA139	FRA139-176Mtp1	Mondeuse blanche	B	FRA	WCEUR
B00FQID	ESP080	ESP080-BGVCAM1799	Mondragón	N	ESP	IBER
B00ER15	FRA139	FRA139-0Mtp731	Monica femelle (Tunisie)	N	TUN	MAGH
B00EJLC	ESP217	ESP217-5082	Monstruosa	B	ESP	IBER
B00EQSY	FRA139	FRA139-1284Mtp1	Montepulciano	N	ITA	ITAP
B00FQIG	ESP080	ESP080-BGVCAM0902	Morate	N	ESP	IBER
B00ER4J	FRA139	FRA139-0Mtp1665	Moravia agria	N	ESP	IBER
B00FQGK	ESP080	ESP080-BGVCAM0846	Moré	N	ESP	IBER
B00FQIH	ESP080	ESP080-BGVCAM1023	Morenillo	N	ESP	IBER
B00ER2E	FRA139	FRA139-0mtp1553	Morenzi	Rg	BGR	BALK
B00EJKP	ESP217	ESP217-5095	Moristel	N	ESP	IBER
B00EQX3	FRA139	FRA139-9Mtp3	Graciano = Morrastel	N	ESP	IBER
B00FQIO	ESP080	ESP080-BGVCAM2090	Moscatel de Angüés	B	ESP	IBER
B00EQXB	FRA139	FRA139-577Mtp1	Moscato di Terracina	B	ITA	ITAP
B00EQU4	FRA139	FRA139-569Mtp1	Moscato giallo	B	ITA	ITAP
B00ER3G	FRA139	FRA139-0Mtp747	Moscatuel	Rs	ARG	NEWO
B00ERPI	DEU098	DEU098-2000-021	Moscita rosa = Tamjanika crna	N	ITA	ITAP
B00ER52	FRA139	FRA139-1489Mtp2	Mourisco tinto = Marufo	N	PRT	IBER
B00EQVO	FRA139	FRA139-2968Mtp1	Mourtaou	N	FRA	WCEUR
B00EQSM	FRA139	FRA139-0Mtp406	Mourvèdre Goulé	N	UKR	RUUK
B00ERBP	FRA139	FRA139-2644Mtp1	Mskhali	B	ARM	EMCA
B00F6QN	GEO	GEO-Vbg007	Mtsklarta	N	GEO	EMCA
B00ERPW	DEU098	DEU098-1997-051	Müller-Thurgau	B	DEU	WCEUR
B00F6QL	GEO	GEO-Vbg005	Muradouli	B	GEO	EMCA
B00F6RE	GEO	GEO-Vbg034	Muradouli 3	nd	GEO	EMCA
B00FQI0	ESP080	ESP080-BGVCAM1131	Murescu = Escursach	N	FRA	WCEUR
B00FQFO	ESP080	ESP080-BGVCAM2451	Mureto	N	PRT	IBER
B00F6PJ	FRA139	FRA139-555Mtp2	Muscat à petits grains blancs	B	GRC	BALK
B00EQXL	FRA139	FRA139-308Mtp9	Muscat d'Alexandrie	B	GRC	BALK
B00F6PM	FRA139	FRA139-687Mtp1	Muscat d'Eisenstadt	N	FRA	WCEUR
B00ER9Y	FRA139	FRA139-398Mtp1	Muscat d'Istamboul	B	TUN	MAGH
B00ERC4	FRA139	FRA139-280Mtp3	Muscat Ottonel	B	FRA	WCEUR
B00EQST	FRA139	FRA139-0Mtp775	Muscate (Collection Ravaz)	B	ROU	BALK
B00ERBM	FRA139	FRA139-2625Mtp1	Müsküle	B	TUR	EMCA
B00ER30	FRA139	FRA139-1741Mtp1	Naosé	Rg	AFG	MFEAS
B00EJKV	ESP217	ESP217-5060	Napoleon = Don Mariano	N	ESP	IBER
B00F6O4	FRA139	FRA139-0Mtp780	Nassau	B	URS	RUUK
B00FQIZ	ESP080	ESP080-BGVCAM2191	Nave = Totosi	B	TUN	MAGH
B00FQGS	ESP080	ESP080-BGVCAM2270	Negra dorada	Rg	ESP	IBER
B00EJL3	ESP217	ESP217-5134	Negra mole	N	PRT	IBER
B00FQGM	ESP080	ESP080-BGVCAM1110	Negra rayada	N	ESP	IBER
B00FQGL	ESP080	ESP080-BGVCAM1410	Negra tardía	N	ESP	IBER
B00ER92	FRA139	FRA139-1222Mtp2	Négret castrais	N	FRA	WCEUR
B00EQVU	FRA139	FRA139-442Mtp2	Négret pounjut	N	FRA	WCEUR
B00ERZG	DEU098	DEU098-1990-110	Negru de Causani	N	MDA	RUUK
B00EQZV	FRA139	FRA139-2460Mtp2	Negru mare	N	ROU	BALK
B00EQTB	FRA139	FRA139-1667Mtp3	Negru virtos	N	ROU	BALK
B00ER0J	FRA139	FRA139-727Mtp2	Nehelescol	B	ISR	EMCA
B00ER7V	FRA139	FRA139-1321Mtp2	Nerello Cappuccio	N	ITA	ITAP
B00EQZ7	FRA139	FRA139-0Mtp796	Nero grosso	N	ITA	ITAP
B00EQUP	FRA139	FRA139-0Mtp799	Nevoeira	N	PRT	IBER
B00EQTX	FRA139	FRA139-2621Mtp2	Nieddera	N	ITA	ITAP
B00ER4S	FRA139	FRA139-2736Mtp1	Nimrang rouge	Rg	UZB	MFEAS
B00EQT7	FRA139	FRA139-1648Mtp1	Nincusa	N	HRV	BALK
B00ER2T	FRA139	FRA139-1718Mtp1	Obeidi	B	LBN	EMCA
B00ER8C	FRA139	FRA139-0Mtp826	Odem	Rg	ISR	EMCA
B00F6OZ	FRA139	FRA139-2226Mtp1	Odjaleschi	N	GEO	EMCA
B00ERQU	DEU098	DEU098-1988-030	Oeillade noire	N	FRA	WCEUR
B00EQZG	FRA139	FRA139-1365Mtp5	Ohanes	B	ESP	IBER
B00FQGN	ESP080	ESP080-BGVCAM1978	Ojo de buey	N	ESP	IBER
B00EQZ8	FRA139	FRA139-0Mtp832	Öküz gözü faux	B	TUR	EMCA
B00ER8I	FRA139	FRA139-2099Mtp1	Öküzgözü	N	TUR	EMCA
B00ERPN	DEU098	DEU098-2002-004	Olasz Korai	N	HUN	BALK
B00ERPM	DEU098	DEU098-1993-309	Olber weiss	B	DEU	WCEUR
B00ER5N	FRA139	FRA139-667Mtp5	Olivette blanche	B	nd	nd
B00EQXU	FRA139	FRA139-43Mtp1	Olivette rose	Rg	FRA	WCEUR
B00EQXA	FRA139	FRA139-2709Mtp1	Opsimo Edessis	B	GRC	BALK
B00F6PE	FRA139	FRA139-2958Mtp7	Ora	B	FRA	WCEUR
B00ER5B	FRA139	FRA139-1569Mtp1	Orangetraube	B	DEU	WCEUR
B00EQSP	FRA139	FRA139-0Mtp561	Öreg Kadarka	N	HUN	BALK
B00174Y	FRA139	FRA139-2461Mtp1	Orlovi nokti	B	ROU	BALK
B00ER0U	FRA139	FRA139-2701Mtp1	Ortega	B	DEU	WCEUR
B00F6O6	FRA139	FRA139-0Mtp835	Osteiner	B	DEU	WCEUR
B00F6PX	FRA139	FRA139-81Mtp1	Ouliven	N	FRA	WCEUR
B00ER1C	FRA139	FRA139-2000Mtp1	Outanant	B	MAR	MAGH
B00EQXC	FRA139	FRA139-114Mtp4	Pagadebiti	B	FRA	WCEUR
B00ERPO	DEU098	DEU098-2002-013	Palestina Oberlin I	B	FRA	WCEUR
B00EJJS	ESP217	ESP217-5033	Palomino fino = Listán	B	ESP	IBER
B00FQH5	ESP080	ESP080-BGVCAM1036	Palote	B	ESP	IBER
B00FQIM	ESP080	ESP080-BGVCAM0909	Pampolat de Sagunto	N	ESP	IBER
B00ER6H	FRA139	FRA139-2559Mtp1	Pannonia kincse	B	HUN	BALK
B00ERPZ	DEU098	DEU098-1998-127	Panse précoce	B	FRA	WCEUR
B00FQI2	ESP080	ESP080-BGVCAM1880	Pansera	B	ESP	IBER
B00ER95	FRA139	FRA139-2109Mtp1	Papazkarasi	N	TUR	EMCA
B00FQHK	ESP080	ESP080-BGVCAM2059	Pardilla	B	ESP	IBER
B00EQXK	FRA139	FRA139-975Mtp3	Pardina	B	ITA	ITAP
B00FQIQ	ESP080	ESP080-BGVCAM1186	Parduca	N	ESP	IBER
B00EJKB	ESP217	ESP217-5141	Parellada	B	ESP	IBER
B00EQYQ	FRA139	FRA139-0Mtp1480	Pasiga	N	ARG	NEWO
B00FQIR	ESP080	ESP080-BGVCAM1156	Pedral	N	ESP	IBER
B00FQFZ	ESP080	ESP080-BGVCAM2376	Pedro Luis	B	ESP	IBER
B00EJK8	ESP217	ESP217-5143	Pedro Ximénez	B	ESP	IBER
B00EQZZ	FRA139	FRA139-2597Mtp1	Peikani	N	IRN	MFEAS
B00EQVR	FRA139	FRA139-349Mtp1	Penouille	N	FRA	WCEUR
B00ERAT	FRA139	FRA139-1069Mtp1	Perle de Csaba	B	HUN	BALK
B00ER9X	FRA139	FRA139-0Mtp874	Perlon	N	ARG	NEWO
B00EQUR	FRA139	FRA139-0Mtp875	Pero Godal	N	PRT	IBER
B00EQZF	FRA139	FRA139-1314Mtp1	Perricone	N	ITA	ITAP
B00FQIP	ESP080	ESP080-BGVCAM1040	Perruno	B	ESP	IBER
B00ER1K	FRA139	FRA139-164Mtp4	Persan	N	FRA	WCEUR
B00ERA7	FRA139	FRA139-479Mtp1	Petit Bouschet	N	FRA	WCEUR
B00ERSE	DEU098	DEU098-1998-083	Petit Manseng	B	FRA	WCEUR
B00ERD7	FRA139	FRA139-328Mtp2	Petit Verdot	N	FRA	WCEUR
B00F6P2	FRA139	FRA139-2340Mtp1	Peygamber üzümü	B	TUR	EMCA
B00ER2X	FRA139	FRA139-1308Mtp3	Picolit	B	ITA	ITAP
B00ER5F	FRA139	FRA139-2388Mtp1	Piedirosso	N	ITA	ITAP
B00ER4V	FRA139	FRA139-193Mtp1	Pinot noir	N	FRA	WCEUR
B00ER32	FRA139	FRA139-2574Mtp1	Pinotage	N	ZAF	NEWO
B00EQUT	FRA139	FRA139-11Mtp3	Piquepoul noir	N	FRA	WCEUR
B00ER8Y	FRA139	FRA139-0Mtp1292	Plant d'Arrat	N	FRA	WCEUR
B00EQUE	FRA139	FRA139-0Mtp1512	Plant de Chaudefonds 53 (Fardeau)	N	FRA	WCEUR
B00EI4J	FRA139	FRA139-0Mtp1293	Plant de Pedebernade 1	N	FRA	WCEUR
B00EQSO	FRA139	FRA139-0Mtp500	Plant de Ponteilla (Jaubert)	B	FRA	WCEUR
B00ER6C	FRA139	FRA139-8500Mtp51	Plant de Roubia (Marre)	N	FRA	WCEUR
B00F6NQ	FRA139	FRA139-0Mtp1724	Plant de Vic 98-N-3 (Collection Torres S.A.)	N	ESP	IBER
B00FQF1	ESP080	ESP080-BGVCAM1941	Plant droit	N	FRA	WCEUR
B00F6OW	FRA139	FRA139-2158Mtp1	Plant du Maroc E (Collection Meknès)	N	MAR	MAGH
B00EJKR	ESP217	ESP217-5156	Planta mula faux	N	ESP	IBER
B00EJKS	ESP217	ESP217-5157	Planta nova	B	ESP	IBER
B00EQTP	FRA139	FRA139-2304Mtp1	Platyracho	B	GRC	BALK
B00F6OQ	FRA139	FRA139-1843Mtp1	Plavina crna	N	HRV	BALK
B00EQZ9	FRA139	FRA139-0Mtp886	Plyto	B	GRC	BALK
B00ER9Q	FRA139	FRA139-450Mtp5	Portugais bleu	N	FRA	WCEUR
B00EQT9	FRA139	FRA139-1654Mtp1	Posip bijeli	B	HRV	BALK
B00ER6E	FRA139	FRA139-146Mtp2	Pougayen	N	FRA	WCEUR
B00EI4O	FRA139	FRA139-252Mtp1	Poulsard	N	FRA	WCEUR
B00EQTL	FRA139	FRA139-2174Mtp1	Pozsonyi feher	B	HUN	BALK
B00F6NS	FRA139	FRA139-0Mtp1738	Prieto picudo	N	ESP	IBER
B00ER4Z	FRA139	FRA139-2973Mtp7	Prima	N	FRA	WCEUR
B00EQXH	FRA139	FRA139-1277Mtp6	Primitivo	N	ITA	ITAP
B00F6ON	FRA139	FRA139-1630Mtp1	Prokupac	N	SCG	BALK
B00ER5L	FRA139	FRA139-1357Mtp1	Quiebratinajas	N	ESP	IBER
B00FQIT	ESP080	ESP080-BGVCAM0900	Quigat	B	ESP	IBER
B00ERA0	FRA139	FRA139-2498Mtp1	Rabigato	B	PRT	IBER
B00FQFG	ESP080	ESP080-BGVCAM1828	Rabo d'ovelha	B	PRT	IBER
B00ERBR	FRA139	FRA139-1266Mtp2	Raboso piave	N	ITA	ITAP
B00EJLE	ESP217	ESP217-5161	Ragol	Rs	ESP	IBER
B00ER1J	FRA139	FRA139-140Mtp4	Raisaine	B	FRA	WCEUR
B00EQUS	FRA139	FRA139-0Mtp952	Ramisco	N	PRT	IBER
B00ER93	FRA139	FRA139-2654Mtp1	Rannii Vira	B	URS	RUUK
B00ERBU	FRA139	FRA139-1956Mtp1	Rassegui	B	TUN	MAGH
B00FQIV	ESP080	ESP080-BGVCAM1160	Rayada melonera = Corropio	N	ESP	IBER
B00EQX1	FRA139	FRA139-433Mtp1	Razachie rosie	Rg	ROU	BALK
B00ERQM	DEU098	DEU098-1980-170	Razakisi Antep	B	TUR	EMCA
B00EQZS	FRA139	FRA139-2112Mtp1	Razdani	N	ARM	EMCA
B00ER60	FRA139	FRA139-2877Mtp2	Red Globe	N-Rg	USA	NEWO
B00FQGV	ESP080	ESP080-BGVCAM2470	Red Ohanes	Rg	URS	BALK
B00FQF6	ESP080	ESP080-BGVCAM0913	Redondal	B	ESP	IBER
B00F6O8	FRA139	FRA139-1078Mtp1	Reine des Vignes	B	HUN	BALK
B00ERCN	FRA139	FRA139-0Mtp961	Ribote rose	Rs	ESP	IBER
B00ER65	FRA139	FRA139-274Mtp5	Riesling	B	FRA	WCEUR
B00F6O7	FRA139	FRA139-0Mtp964	Riesling bleu (Collection Oberlin)	N	FRA	WCEUR
B00ER6V	FRA139	FRA139-1243Mtp2	Riesling italico	B	ITA	ITAP
B00F6OC	FRA139	FRA139-124Mtp1	Riminèse	B	ITA	ITAP
B00EQVA	FRA139	FRA139-1Mtp3	Rivairenc = Aspiran noir	N	FRA	WCEUR
B00FQIX	ESP080	ESP080-BGVCAM2055	Rocia	N	PRT	IBER
B00ER3C	FRA139	FRA139-855Mtp2	Roi des précoces	N	FRA	WCEUR
B00FQFC	ESP080	ESP080-BGVCAM1520	Rojal negro	N	ESP	IBER
B00ER8U	FRA139	FRA139-1812Mtp2	Romeïko	N	GRC	BALK
B00EQTA	FRA139	FRA139-1662Mtp3	Rosa menna di vacca	Rg	ROU	BALK
B00EQX7	FRA139	FRA139-0Mtp982	Rosaky rose faux	Rs	TUR	EMCA
B00EQSV	FRA139	FRA139-1237Mtp1	Rossara	N	ITA	ITAP
B00ER69	FRA139	FRA139-1296Mtp2	Rossignola	N	ITA	ITAP
B00EQVF	FRA139	FRA139-227Mtp1	Roublot	B	FRA	WCEUR
B00ER7A	FRA139	FRA139-1841Mtp1	Roumi noir	N	ROU	BALK
B00EI4L	FRA139	FRA139-0Mtp995	Roussette basse de Seyssel	B	FRA	WCEUR
B00FQGG	ESP080	ESP080-BGVCAM1398	Royal = Rojal tinta	Rg	ESP	IBER
B00ER7T	FRA139	FRA139-2680Mtp1	Rubinovyi Magaracha	N	UKR	RUUK
B00ER0V	FRA139	FRA139-2313Mtp1	Ruby Cabernet	N	USA	NEWO
B00EQT6	FRA139	FRA139-1636Mtp1	Rudezusa	N	HRV	BALK
B00FQJK	ESP217	ESP217-5171	Rufete	N	PRT	IBER
B00EQT8	FRA139	FRA139-1653Mtp1	Ruzevina (Jelaska)	B	HRV	BALK
B00FQJ0	ESP080	ESP080-BGVCAM1162	Sabaté	N	ESP	IBER
B00FQHM	ESP080	ESP080-BGVCAM2234	Sabro	B	PRT	IBER
B00ER6Q	FRA139	FRA139-0Mtp1266	Sagrantino	N	ITA	ITAP
B00EQX4	FRA139	FRA139-203Mtp1	Saint-Laurent	N	DEU	WCEUR
B00FQJ7	ESP080	ESP080-BGVCAM1656	Salceño blanco	B	ESP	IBER
B00EQW1	FRA139	FRA139-830Mtp1	Salicette (Collection Parc de la Tête d'Or)	B	FRA	WCEUR
B00FQIU	ESP080	ESP080-BGVCAM1895	Salvador	B	ESP	IBER
B00F6NN	FRA139	FRA139-0Mtp1004	San Lorenzo	N	ITA	ITAP
B00ER3T	FRA139	FRA139-0Mtp1024	Santanera	B	ESP	IBER
B00EQX8	FRA139	FRA139-0Mtp1005	Sao Mamede	B	PRT	IBER
B00ER8W	FRA139	FRA139-1734Mtp2	Saperavi	N	GEO	EMCA
B00ER01	FRA139	FRA139-2655Mtp1	Sapéré Otskhanouri faux	N	GEO	EMCA
B00EQSC	FRA139	FRA139-0Mtp1033	Sasca (Collection Ravaz)	B-Rs	ROU	BALK
B00ERS2	DEU098	DEU098-1993-211	Sauterne blanc (Naugé)	B	FRA	WCEUR
B00ERAH	FRA139	FRA139-106Mtp1	Sauvaget noir	N	FRA	WCEUR
B00CW9F	FRA139	FRA139-257Mtp6	Savagnin blanc	B	FRA	WCEUR
B00F6OO	FRA139	FRA139-1781Mtp1	Savvatiano	B	GRC	BALK
B00ER7L	FRA139	FRA139-1736Mtp5	Schiradzouli	B	IRN	MFEAS
B00ERR2	DEU098	DEU098-1980-339	Schirastraube	B	nd	nd
B00ER3I	FRA139	FRA139-2180Mtp3	Semidano	B	ITA	ITAP
B00ERD5	FRA139	FRA139-332Mtp1	Semillon	B	FRA	WCEUR
B00FQJ2	ESP080	ESP080-BGVCAM1688	Señá	N	ESP	IBER
B00ER5T	FRA139	FRA139-1532Mtp1	Sercial	B	PRT	IBER
B00ERBV	FRA139	FRA139-0Mtp1061	Serna INTA	Rs	ARG	NEWO
B00ER33	FRA139	FRA139-186Mtp1	Servanin	N	FRA	WCEUR
B00ERR1	DEU098	DEU098-1980-332	Servant	B	FRA	WCEUR
B00ERQH	DEU098	DEU098-1980-156	Shabash	B	UKR	RUUK
B00ERSC	DEU098	DEU098-1991-175	Shtur Angur	Rg	URS	RUUK
B00EQXT	FRA139	FRA139-2074Mtp1	Siah	B	IRN	MFEAS
B00ER9W	FRA139	FRA139-2681Mtp1	Sibirkovy	B	UKR	RUUK
B00ER8J	FRA139	FRA139-1196Mtp1	Siegerrebe	Rs	DEU	WCEUR
B00FQ54	ESP080	ESP080-BGVCAM2960	Unknown grapevine CA 10.1	N	ESP	IBER
B00EQSD	FRA139	FRA139-0Mtp1068	Skiadopoulo	B	GRC	BALK
B00ER91	FRA139	FRA139-1801Mtp1	Skylopnichtis	N-Rg	GRC	BALK
B00ER02	FRA139	FRA139-2657Mtp1	Soïaki	B	UZB	MFEAS
B00EQTY	FRA139	FRA139-2683Mtp1	Sorok Let Oktiabria	N	UKR	RUUK
B00ER07	FRA139	FRA139-2856Mtp1	Sourkhak biely	B	UZB	MFEAS
B00ERDA	FRA139	FRA139-0Mtp1072	Sousão	N	PRT	IBER
B00EQTQ	FRA139	FRA139-2317Mtp1	Staphidampelo	N	GRC	BALK
B00EQSE	FRA139	FRA139-0Mtp1073	Starinky	B	RUS	RUUK
B00ER7Z	FRA139	FRA139-2988Mtp1	Stavroto	N	GRC	BALK
B00EQSF	FRA139	FRA139-0Mtp1074	Stavroto faux (Collection Lykovrissi)	N	GRC	BALK
B00F6OK	FRA139	FRA139-1579Mtp1	Steinschiller weisser	B	SCG	BALK
B00EQTR	FRA139	FRA139-2318Mtp1	Strophyliatico	B	GRC	BALK
B00ER6B	FRA139	FRA139-0Mtp1406	Sublima seedless	B	ARG	NEWO
B00ER2B	FRA139	FRA139-936Mtp3	Sultana moscata	B	ITA	ITAP
B00ER05	FRA139	FRA139-2774Mtp1	Sultanina de Bulgarie	B	BGR	BALK
B00ER1Q	FRA139	FRA139-1566Mtp2	Sultanine	B	GRC	BALK
B00EJLF	ESP217	ESP217-5180	Sumoll tinto	N	ESP	IBER
B00ER3S	FRA139	FRA139-270Mtp6	Sylvaner	B	AUT	WCEUR
B00ER1P	FRA139	FRA139-150Mtp3	Syrah	N	FRA	WCEUR
B00ERAK	FRA139	FRA139-0Mtp1082	Sytanich	N	FRA	WCEUR
B00EQZL	FRA139	FRA139-1815Mtp1	Tachtas	B	GRC	BALK
B00ER03	FRA139	FRA139-2659Mtp1	Tagobi	N	TJK	MFEAS
B00ERS1	DEU098	DEU098-1991-127	Taïfi rosovy	Rs	UZB	MFEAS
B00ER7Q	FRA139	FRA139-1620Mtp1	Tantovina	B	AUT	WCEUR
B00FQJ1	ESP080	ESP080-BGVCAM1288	Tarragoní	N	ESP	IBER
B00F6PC	FRA139	FRA139-2839Mtp1	Tarrango	N	AUS	NEWO
B00ERSK	DEU098	DEU098-1980-750	Taschly	B	UKR	RUUK
B00EQZB	FRA139	FRA139-1218Mtp1	Tavkveri	N	AZE	EMCA
B00ERRM	DEU098	DEU098-2001-007	Tchaïnak = Gordin verde	B	MDA	RUUK
B00ERQX	DEU098	DEU098-1980-326	Tebrizi (Collection Germany)	B	AZE	EMCA
B00ER1X	FRA139	FRA139-303Mtp1	Teinturier	N	FRA	WCEUR
B00FQJ8	ESP080	ESP080-BGVCAM1619	Tempranilla blanca = Santa Magdalena	B	ESP	IBER
B00EJJW	ESP217	ESP217-5183	Tempranillo	N	ESP	IBER
B00EQVX	FRA139	FRA139-537Mtp1	Terret Bouschet	N	FRA	WCEUR
B00FQGF	ESP080	ESP080-BGVCAM1877	Teta de vaca (Spain)	N	ESP	IBER
B00EQZH	FRA139	FRA139-1367Mtp1	Teta de Vaca = De Cuerno	B	ESP	IBER
B00EQXW	FRA139	FRA139-86Mtp2	Tibouren	N	FRA	WCEUR
B00ER1Y	FRA139	FRA139-1955Mtp1	Tini	Rg	MAR	MAGH
B00ER19	FRA139	FRA139-2823Mtp1	Tinta Barroca	N	PRT	IBER
B00EJLH	ESP217	ESP217-5209	Tinta Madeira	N	PRT	IBER
B00ERAF	FRA139	FRA139-1488Mtp2	Tinto Cao	N	PRT	IBER
B00FQJN	ESP217	ESP217-5073	Tinto Velasco	N	ESP	IBER
B00FQGU	ESP080	ESP080-BGVCAM1174	Torralba	N	ESP	IBER
B00F6P5	FRA139	FRA139-2425Mtp2	Torrontés riojano	B	ARG	NEWO
B00FQFB	ESP080	ESP080-BGVCAM0858	Tortozón	B	ESP	IBER
B00EQSG	FRA139	FRA139-0Mtp1129	Totika	N	HUN	BALK
B00FQJM	ESP217	ESP217-5195	Touriga franca	N	PRT	IBER
B00EQV1	FRA139	FRA139-1493Mtp1	Touriga nacional	N	PRT	IBER
B00ER5G	FRA139	FRA139-2414Mtp1	Trebbiano spoletino	B	ITA	ITAP
B00EJKM	ESP217	ESP217-5198	Treixadura	B	ESP	IBER
B00EJLG	ESP217	ESP217-5199	Trepat	N	ESP	IBER
B00ERA8	FRA139	FRA139-224Mtp6	Tressot	N	FRA	WCEUR
B00FQJH	ESP217	ESP217-5201	Trincadeira das Pratas	B	PRT	IBER
B00FQJ3	ESP080	ESP080-BGVCAM1089	Trobat	N	ESP	IBER
B00EJL2	ESP217	ESP217-5108	Trousseau	N	FRA	WCEUR
B00EQXV	FRA139	FRA139-2471Mtp1	Tsitsa Kaprei	B	ROU	BALK
B00ER9F	FRA139	FRA139-2667Mtp1	Tsitska	B	GEO	EMCA
B00174W	FRA139	FRA139-2668Mtp1	Tsolikouri	B	GEO	EMCA
B00ER7G	FRA139	FRA139-1957Mtp1	Turki	Rs	TUN	MAGH
B00EJLQ	ESP217	ESP217-5136	Txakoli = Hondarrabi beltza	N	FRA	WCEUR
B00EQSJ	FRA139	FRA139-0Mtp1235	Tzimliansky belyi	B	RUS	RUUK
B00EQSH	FRA139	FRA139-0Mtp1154	Urbanitraube noir (Collection Oberlin)	N	AUT	WCEUR
B00EQSI	FRA139	FRA139-0Mtp1156	Urmi dinka	B	HUN	BALK
B00ERB0	FRA139	FRA139-2662Mtp1	Usakheluri	N	GEO	EMCA
B00EJK7	ESP217	ESP217-5047	Uva de Rey	B	ESP	IBER
B00ERR3	DEU098	DEU098-1980-362	Uva di Troia	N	ITA	ITAP
B00ER5V	FRA139	FRA139-0Mtp1160	Uva di Trojanero	B	ITA	ITAP
B00F6PL	FRA139	FRA139-660Mtp9	Valencí blanco	B	ESP	IBER
B00EJL7	ESP217	ESP217-5207	Valensi noir	N	DZA	MAGH
B00EQYS	FRA139	FRA139-0mtp1557	Variété d'oasis Bou Chemma 46	B-Rs	TUN	MAGH
B00F6P6	FRA139	FRA139-2427Mtp1	Varnenska Gimza	N	BGR	BALK
B00EQZE	FRA139	FRA139-126Mtp2	Vassarga bielaia	B	UZB	MFEAS
B00ER2I	FRA139	FRA139-0Mtp1649	Velika	N	BGR	BALK
B00F6OD	FRA139	FRA139-1258Mtp1	Verdea	B	ITA	ITAP
B00ERAO	FRA139	FRA139-0Mtp1172	Verdea noir	N	ITA	ITAP
B00EQTO	FRA139	FRA139-2287Mtp1	Verdeca = Lagorthi	B	GRC	BALK
B00EJLL	ESP217	ESP217-5061	Verdejo	B	ESP	IBER
B00EJKF	ESP217	ESP217-5208	Verdejo de Salamanca	B	ESP	IBER
B00EQV2	FRA139	FRA139-1494Mtp1	Verdelho tinto femelle	N	PRT	IBER
B00EJLJ	ESP217	ESP217-5211	Verdil	B	ESP	IBER
B00EQUY	FRA139	FRA139-1301Mtp1	Verdiso	B	ITA	ITAP
B00ER5U	FRA139	FRA139-1302Mtp1	Verduzzo friulano	B	ITA	ITAP
B00EQZK	FRA139	FRA139-1753Mtp1	Verico	Rg	CYP	BALK
B00ER4M	FRA139	FRA139-790Mtp1	Verjus	B	FRA	WCEUR
B00F6P4	FRA139	FRA139-2418Mtp1	Vermentino nero	N	ITA	ITAP
B00ER18	FRA139	FRA139-2360Mtp1	Vernaccia di San Gimignano	B	ITA	ITAP
B00FQJ4	ESP080	ESP080-BGVCAM0922	Verués de Huarte	N	ESP	IBER
B00ER85	FRA139	FRA139-0Mtp1190	Victoria	B	ROU	BALK
B00FQJ5	ESP080	ESP080-BGVCAM1646	Vidadillo	N	ESP	IBER
B00EQXG	FRA139	FRA139-1814Mtp1	Vidiano	B	GRC	BALK
B00ER2P	FRA139	FRA139-8500Mtp36	Vigne sauvage faux Fethiye 58-64	nd	TUR	EMCA
B00ERC5	FRA139	FRA139-8500Mtp170	Vigne sauvage faux Mouchouses 1	nd	FRA	WCEUR
B00ERB1	FRA139	FRA139-8500Mtp150	Vigne sauvage faux Tighzirt 1	nd	DZA	MAGH
B00EJL8	ESP217	ESP217-5213	Vijiriega	B	ESP	IBER
B00EQV0	FRA139	FRA139-1483Mtp3	Vinhão	N	PRT	IBER
B00ER1L	FRA139	FRA139-0Mtp1630	Vintaïu	N	FRA	WCEUR
B00FQJI	ESP217	ESP217-5215	Viosinho	B	PRT	IBER
B00FQFE	ESP080	ESP080-BGVCAM2444	Vital	B	PRT	IBER
B00ER8L	FRA139	FRA139-2323Mtp1	Voïdomatis	N	GRC	BALK
B00F6P7	FRA139	FRA139-2511Mtp1	Voskeat	B	ARM	EMCA
B00EQXN	FRA139	FRA139-0Mtp1213	Vulpea faux (Collection Ravaz)	N	ROU	BALK
B00F6OL	FRA139	FRA139-1602Mtp1	Wildbacher blau	N	AUT	WCEUR
B00EQUD	FRA139	FRA139-0Mtp1218	Wildbacher de Hongrie (Collection Ravaz)	N	AUT	WCEUR
B00ERAI	FRA139	FRA139-0Mtp1220	Wildrebe von Bauer	N	DEU	WCEUR
B00EJKA	ESP217	ESP217-5218	Xarello	B	ESP	IBER
B00ER9M	FRA139	FRA139-1675Mtp1	Xinisteri	B	CYP	BALK
B00ERCS	FRA139	FRA139-2687Mtp2	Yaï isioum rosovy	Rs	RUS	RUUK
B00EQU2	FRA139	FRA139-3000Mtp1	Zakynthino	B	GRC	BALK
B00EJK6	ESP217	ESP217-5219	Zalema	B	ESP	IBER
B00ERAR	FRA139	FRA139-0Mtp1229	Zante blanc (Collection Ravaz)	B	GRC	BALK
B00EQZD	FRA139	FRA139-1248Mtp2	Zeini abiad	B	LBN	EMCA
B00FQH0	ESP080	ESP080-BGVCAM1513	Zeini abiad (Spain)	B	LBN	EMCA
B00EI5M	FRA139	FRA139-1581Mtp1	Zemoasa	B	ROU	BALK
B00ERR6	DEU098	DEU098-1980-380	Zilavka	B	BIH	BALK
B00ERPS	DEU098	DEU098-1997-016	Zimmettraube Grau Rauchfarbig	G	nd	nd
B00ER1V	FRA139	FRA139-2860Mtp1	Zweigelt	N	AUT	WCEUR
