# Supplementary material for: Extended diversity analysis of cultivated grapevine Vitis vinifera with 10K genome-wide SNPs
Source: PLoS One. 2018 Feb 8;13(2):e0192540. doi: 10.1371/journal.pone.0192540 (PMC5805323; doi:10.1371/journal.pone.0192540)
Supplement: S2 Table — (XLSX) [file pone.0192540.s002.xlsx]

## Sheet: Feuil2
			S2 Table. List of parent-offspring trios
Sample ID Kid	Variety name Kid	Sample ID Parent 1	Variety name Parent 1	Sample ID Parent 2	Variety name Parent 2	Previous publication of pedigree confirmation with molecular markers	Nb loci	Nb mismatch	LOD-score	N_IBS0 KID-P1	%IBS KID-P1	Kinship KID-P1	N_IBS0 KID-P2	%IBS KID-P2	Kinship KID-P2
B00ER78	Aetonychi mavro	B00ER3E	Heptakilo	B00ERSF	Kontegalo	Lacombe et al. 2013	10207	2	3861	0	0	0.2377	0	0	0.2776
B00ERC6	Ag isioum	B00ER00	Koz ouzioum	B00F6QM	Institutis grdzelmtevana		10207	5	3535	5	0.00309023	0.2649	0	0	0.229
B00FQFI	Agua Santa	B00ER3A	Castelão = Periquita	B00FQFK	Camarate	Zinelabidine et al. 2012	10195	0	3787	0	0	0.2765	0	0	0.2648
B00EJL6	Alarije	B00ER5K	Gibi = Hebén	B00FQFB	Tortozón	Lacombe et al. 2013	10207	1	3068	1	0.000618047	0.2496	0	0	0.2595
B00FQHQ	Albillo de Granada	B00ER5K	Gibi = Hebén	B00FQFB	Tortozón		10204	1	3126	0	0	0.2384	0	0	0.2747
B00ER8B	Alicante Henri Bouschet	B00ER9E	Garnacha tinta = Grenache	B00ERA7	Petit Bouschet	Cabezas et al. 2003; Cipriani et al. 2010; Lacombe et al. 2013	10207	3	3038	0	0	0.2533	1	0.000618047	0.228
B00FQHR	Allarén	B00EQVW	Alfrocheiro preto	B00ER5K	Gibi = Hebén	Cunha et al. 2015; Zinelabidine et al. 2015	10203	1	2752	1	0.000618047	0.2482	0	0	0.2656
B00FQGD	Almeria nera	B00EI55	Ferral = Achladi	B00EQZG	Ohanes	Vargas et al. 2009	10207	0	4351	0	0	0.2413	0	0	0.2716
B00ER94	Aragatzi	B00EQZ2	Khoussaïné blanc	B00ER1Q	Sultanine	Lacombe et al. 2013	10200	3	3626	1	0.000618047	0.2668	0	0	0.2439
B00ER4K	Arinto do Dão	B00EQVW	Alfrocheiro preto	B00ER5K	Gibi = Hebén	Lacombe et al. 2013; Zinelabidine et al. 2015; Cunha et al. 2015	10207	1	3020	0	0	0.2634	1	0.000618047	0.2554
B00ERCP	Attiki	B00EJK4	Alphonse Lavallée	B00F6OP	Black monukka	Lacombe et al. 2013	10205	2	3692	0	0	0.2276	0	0	0.2607
B00ER8N	Bajor kék	B00EQT5	Blank blauer	B00ER7S	Goher	Lacombe et al. 2013	10207	2	3456	1	0.000618047	0.2681	1	0.000618047	0.228
B00ER3Y	Basilikumtraube	B00EQVY	Chasselas	B00ER4V	Pinot noir	Lacombe et al. 2013	10207	3	4046	2	0.00123609	0.2799	0	0	0.2376
B00ERAJ	Bastardo espanhol	B00EJL2	Trousseau	B00ER5K	Gibi = Hebén	Lacombe et al. 2013	10207	3	2845	0	0	0.2506	5	0.00309023	0.2431
B00ER97	Bastardo Magaratchskii	B00EJL2	Trousseau	B00ER8W	Saperavi	Lacombe et al. 2013	10207	3	3456	0	0	0.2649	1	0.000618047	0.2668
B00ERBS	Bezoul el Aouda	B00EQXS	Abouhou	B00ER3B	Dedo de Dama	Lacombe et al. 2013	10207	5	3554	2	0.00123609	0.2706	4	0.00247219	0.2464
B00F6OP	Black monukka	B00ER1Q	Sultanine	B00ERCG	Ichkimar	Lacombe et al. 2013	10207	2	4063	2	0.00123609	0.2892	1	0.000618047	0.2833
B00EQVG	Breider 5-6	B00ER8J	Siegerrebe	B00ER8J	Siegerrebe	Lacombe et al. 2013	10207	0	5315	0	0	0.2649	0	0	0.2649
B00FQHB	Cainho	B00ERD1	Alvarinho	B00F6OI	Amaral	Díaz-Losada et al. 2011; Lacombe et al. 2013	10207	6	4630	4	0.00247219	0.2295	3	0.00185414	0.2384
B00ERRS	Calabre	B00F6PJ	Muscat à petits grains blancs	B00F6PN	Bicane	Lacombe et al. 2013	10193	5	3443	1	0.000618047	0.2651	2	0.00123609	0.2329
B00FQFK	Camarate	B00EQVW	Alfrocheiro preto	B00F6OS	Cayetana blanca = Jaén blanco	Zinelabidine et al. 2012; Lacombe et al. 2013; Cunha et al. 2015	10198	1	3117	0	0	0.2702	2	0.00123609	0.2524
B00ER16	Cardinal	B00EJK4	Alphonse Lavallée	B00F6O8	Reine des Vignes	IFV 2007; Ibáñez et al. 2009; Cipriani et al. 2010; Lacombe et al. 2013	10189	4	3206	2	0.00123609	0.2752	0	0	0.2647
B00F6NV	Carina (Australie)	B00ER1P	Syrah	B00ER1Q	Sultanine	Lacombe et al. 2013	10194	5	3390	2	0.00123609	0.2626	0	0	0.2298
B00ER3A	Castelão = Periquita	B00EQVW	Alfrocheiro preto	B00F6OS	Cayetana blanca = Jaén blanco	Zinelabidine et al. 2012; Lacombe et al. 2013; Cunha et al. 2015	10207	1	2979	0	0	0.246	1	0.000618047	0.2498
B00FQJO	Castets = Maturana tinta de Navarrete	B00EQUU	Gros Cabernet	B00EQVT	Camaraou noir	Lacombe et al. 2013	10207	5	3902	3	0.00185414	0.2362	0	0	0.2384
B00ER7C	César	B00ER4V	Pinot noir	B00F6P8	Argant	Lacombe et al. 2013	10201	1	3439	0	0	0.2705	0	0	0.2377
B00ER5S	Chardonnay	B00EQTK	Gouais blanc	B00ER4V	Pinot noir	Bowers et al. 1998 and 1999; Regner et al. 1998 and 2000; Lacombe et al. 2013	10207	5	3311	4	0.00247219	0.2278	1	0.000618047	0.2404
B00ERS5	Cornichon blanc (non-identified)	B00EQVY	Chasselas	B00F6PN	Bicane		10207	5	3991	3	0.00185414	0.2334	2	0.00123609	0.2378
B00FQFM	Cornifesto	B00EQVW	Alfrocheiro preto	B00F6OS	Cayetana blanca = Jaén blanco	Zinelabidine et al. 2012; Lacombe et al. 2013; Cunha et al. 2015	10201	4	3097	3	0.00185414	0.2384	0	0	0.2566
B00ER7O	Criolla grande sanjuanina	B00EQTF	Mission = Listán prieto	B00EQXL	Muscat d'Alexandrie	This et al. 2006; Milla Tapia et al. 2007; Lacombe et al. 2013	10207	2	3097	2	0.00123609	0.2566	5	0.00309023	0.2674
B00F6PB	Datal	B00EQXL	Muscat d'Alexandrie	B00F6PK	Dattier de Beyrouth	Lacombe et al. 2013	10207	4	3318	2	0.00123609	0.2524	3	0.00185414	0.1957
B00F6NW	Deckrot	B00ER1X	Teinturier	B00ER4V	Pinot noir	Lacombe et al. 2013	10182	2	4467	1	0.000618047	0.2833	0	0	0.2596
B00ER7D	Diagalves	B00ER3B	Dedo de Dama	B00ER5K	Gibi = Hebén	Lacombe et al. 2013; Zinelabidine et al. 2015	10204	6	2847	5	0.00309023	0.2674	1	0.000618047	0.2744
B00ERCL	Dimiat	B00EQTK	Gouais blanc	B00EQU6	Coarna alba	Boursiquot et al. 2004; Lacombe et al. 2010; Lacombe et al. 2013	10207	5	3132	1	0.000618047	0.2776	1	0.000618047	0.2778
B00ER0O	Doight du neigne	B00EQZI	Assoued kere	B00ER0B	Asswad Abou Khislé	Lacombe et al. 2013	10206	3	4133	2	0.00123609	0.2297	1	0.000618047	0.2604
B00F6NX	Domina	B00ER4V	Pinot noir	B00ER9Q	Portugais bleu	Lacombe et al. 2013	10207	5	4043	1	0.000618047	0.2691	2	0.00123609	0.2329
B00FQG1	Dona Maria	B00EQXL	Muscat d'Alexandrie	B00F6PK	Dattier de Beyrouth	Vargas et al. 2009; Lacombe et al. 2013	10197	1	3421	1	0.000618047	0.2521	0	0	0.3337
B00ER5A	Douradinha	B00EQVW	Alfrocheiro preto	B00F6OI	Amaral	Lacombe et al. 2013; Cunha et al. 2015	10203	3	3661	0	0	0.2734	1	0.000618047	0.288
B00FQGH	Ferral (Spain) = Uvallon	B00ER5K	Gibi = Hebén	B00FQF5	Breval negro		10202	0	2919	0	0	0.2656	0	0	0.2765
B00ER62	Flora	B00CW9F	Savagnin blanc	B00ERD5	Semillon	Dangl 2006; Lacombe et al. 2010; Myles et al. 2011; Lacombe et al. 2013	10207	0	3838	0	0	0.2578	4	0.00247219	0.2278
B00FQI1	Fogoneu	B00FQI0	Murescu = Escursach	B00FQI3	Mancens = Giro de Baleares	García-Muñoz 2011; Lacombe et al. 2013	10207	5	2996	2	0.00123609	0.2335	0	0	0.2505
B00ER7Y	Furmint	B00EQTK	Gouais blanc	B00EQX6	Alba imputotato	Lacombe et al. 2013	10201	2	3258	0	0	0.2533	2	0.00123609	0.2566
B00EQUH	Galotta	B00ER2O	Gamay	B00ERBX	Ancellotta	Lacombe et al. 2013	10207	2	4275	1	0.000618047	0.2289	1	0.000618047	0.2311
B00ER2O	Gamay	B00EQTK	Gouais blanc	B00ER4V	Pinot noir	Bowers et al. 1999; Lacombe et al. 2013	10207	5	3413	5	0.00309023	0.2408	0	0	0.2529
B00FQI7	Garro	B00EQX3	Graciano = Morrastel	B00ER5K	Gibi = Hebén	García-Muñoz 2011; Lacombe et al. 2013; Zinelabidine et al. 2015	10207	1	3189	1	0.000618047	0.2463	0	0	0.2826
B00ER7S	Goher	B00EQT2	Lisztes feher	B00EQX6	Alba imputotato	Lacombe et al. 2013	10193	1	3288	1	0.000618047	0.2607	2	0.00123609	0.2609
B00FQHG	Grand Noir de la Calmette	B00EQX3	Graciano = Morrastel	B00ERA7	Petit Bouschet	Lacombe et al. 2013	10201	2	3246	1	0.000618047	0.2435	0	0	0.2701
B00ER0X	Grillo	B00EQXL	Muscat d'Alexandrie	B00ERCA	Catarratto bianco	Di Vecchi Staraz et al. 2007; Cipriani et al. 2010; Lacombe et al. 2013	10207	5	3325	3	0.00185414	0.2345	2	0.00123609	0.25
B00ER5Y	Gros Maroc	B00EQX0	Frankenthal	B00F6PP	Black Morocco	Lacombe et al. 2013	10200	4	3473	0	0	0.2776	1	0.000618047	0.2637
B00EQTZ	Heroldrebe	B00ER72	Limberger	B00ER9Q	Portugais bleu	Lacombe et al. 2013	10204	3	3810	0	0	0.2864	3	0.00185414	0.2202
B00ER55	Houssein rouge	B00EQZ2	Khoussaïné blanc	B00EQZV	Negru mare	Lacombe et al. 2013	10206	2	3876	2	0.00123609	0.2782	0	0	0.2634
B00EJLS	Icod de los Vinos	B00EJJS	Palomino fino = Listán	B00EJL3	Negra mole	Zerolo et al 2006; Lacombe et al. 2013	10207	2	3327	2	0.00123609	0.2891	0	0	0.2878
B00ER5H	Irsai Oliver	B00EQTL	Pozsonyi feher	B00ERAT	Perle de Csaba	Kiss et al. 2005; Galbacs et al. 2009; Lacombe et al. 2013	10207	1	3544	0	0	0.2384	0	0	0.2956
B00ER35	Ithaki	B00ER6A	Cinsaut	B00F6O8	Reine des Vignes	Lacombe et al. 2013	10204	1	3398	0	0	0.2565	1	0.000618047	0.2783
B00ERPQ	Javor Weiss	B00EQTK	Gouais blanc	B00EQX6	Alba imputotato		10201	3	3237	2	0.00123609	0.2378	1	0.000618047	0.2776
B00FQHL	Juan García	B00EQVW	Alfrocheiro preto	B00F6OS	Cayetana blanca = Jaén blanco	Zinelabidine et al. 2012; Cunha et al. 2015	10205	5	3079	4	0.00247219	0.2593	0	0	0.2413
B00ER58	Kanzler	B00ER3S	Sylvaner	B00ERPW	Müller-Thurgau	Maul et al. 2012; Lacombe et al. 2013	10207	1	3916	1	0.000618047	0.288	2	0.00123609	0.2782
B00ERRD	Kerner	B00EQX0	Frankenthal	B00ER65	Riesling	Grando & Frisinghelli 1998; Cipriani et al. 2010; Myles et al. 2011; Maul et al. 2012; Lacombe et al. 2013	10200	0	3611	0	0	0.2596	3	0.00185414	0.2729
B00ER1S	Kizil Yakdona	B00EQZ2	Khoussaïné blanc	B00ER03	Tagobi	Lacombe et al. 2013	10206	4	3872	1	0.000618047	0.2398	3	0.00185414	0.2549
B00ER2Y	Lignan	B00ER5O	Madeleine Salomon = Agostenga blanc	B00ER6I	Bermestia bianca	Lacombe et al. 2013	10202	5	3351	3	0.00185414	0.2467	2	0.00123609	0.2744
B00ER7E	Madeleine de Clermont	B00EQVY	Chasselas	B00ERQS	Madeleine angevine	Lacombe et al. 2013	10207	5	3601	2	0.00123609	0.2609	0	0	0.2705
B00ER28	Mai_3	B00ERAT	Perle de Csaba	B00F6PK	Dattier de Beyrouth	Lacombe et al. 2013	10207	4	3677	2	0.00123609	0.2198	1	0.000618047	0.2085
B00ER7B	Malvar	B00ER5K	Gibi = Hebén	B00FQFB	Tortozón	Lacombe et al. 2013	10207	1	3215	1	0.000618047	0.2744	0	0	0.2578
B00FQHI	Malvasia volcánica	B00CW9D	Malvasia di Sardegna	B00FQHA	Bermejuela	Zerolo et al. 2006	10188	1	3479	0	0	0.2308	1	0.000618047	0.2521
B00ER1U	Matilde	B00ER16	Cardinal	B00ER9A	Italia	Zulini et al. 2002; Ibáñez et al. 2009; Cipriani et al. 2010; Lacombe et al. 2013	10207	1	3421	0	0	0.2888	1	0.000618047	0.2843
B00ER4A	Maturana blanca	B00CW9F	Savagnin blanc	B00DWXT	Castellana blanca		10207	1	3332	1	0.000618047	0.2554	0	0	0.2432
B00ER3R	Merbein seedless	B00ER1Q	Sultanine	B00ERA9	Mayorquin	breeder's data	10204	5	3302	1	0.000618047	0.2538	3	0.00185414	0.2257
B00ER9H	Merlot	B001759	Cabernet franc	B00EQUC	Magdeleine noire des Charentes	Boursiquot et al. 2009;Lacombe et al. 2013	10207	8	3775	5	0.00309023	0.2431	0	0	0.2649
B00F6OH	Merseguera	B00ER5K	Gibi = Hebén	B00FQFB	Tortozón	Lacombe et al. 2013	10207	1	3194	0	0	0.2893	2	0.00123609	0.2626
B00ER9G	Meslier Saint-François	B00EQTK	Gouais blanc	B00ER5X	Chenin	Bowers et al. 1998; Lacombe et al. 2013	10206	2	2917	0	0	0.2472	1	0.000618047	0.2329
B00EQVJ	Mireille	B00ER9A	Italia	B00ERAT	Perle de Csaba	Lacombe et al. 2013; Ghaffari et al. 2014	10207	4	3753	1	0.000618047	0.2474	3	0.00185414	0.2501
B00ER49	Mondeuse	B00EQV7	Mondeuse blanche	B00ERA8	Tressot	Lacombe et al. 2013	10207	1	3899	1	0.000618047	0.2449	0	0	0.2526
B00FQID	Mondragón	B00ER52	Mourisco tinto = Marufo	B00ER6M	Monastrell = Mourvèdre		10199	7	3162	5	0.00309023	0.2491	4	0.00247219	0.2295
B00FQIO	Moscatel de Angüés	B00EQXL	Muscat d'Alexandrie	B00ER5K	Gibi = Hebén	Zinelabidine et al. 2015	10203	1	2948	1	0.000618047	0.2383	1	0.000618047	0.2435
B00FQFO	Mureto	B00EQVW	Alfrocheiro preto	B00F6OS	Cayetana blanca = Jaén blanco	Lacombe et al. 2007; Zinelabidine et al. 2012; Lacombe et al. 2013; Cunha et al. 2015	10192	1	3184	0	0	0.2701	0	0	0.3337
B00EQXL	Muscat d'Alexandrie	B00ER3E	Heptakilo	B00F6PJ	Muscat à petits grains blancs	Cipriani et al. 2010; Lacombe et al. 2010; Lacombe et al. 2013; Ghaffari et al. 2014	10207	6	3306	3	0.00185414	0.2363	3	0.00185414	0.2564
B00ER9Y	Muscat d'Istamboul	B00EQXL	Muscat d'Alexandrie	B00F6PL	Valencí blanco	Lacombe et al. 2013	10201	4	3150	4	0.00247219	0.2464	0	0	0.2472
B00ERC4	Muscat Ottonel	B00EQVY	Chasselas	B00F6PM	Muscat d'Eisenstadt	Lacombe et al. 2013	10186	7	3630	1	0.000618047	0.2778	2	0.00123609	0.2706
B00ER92	Négret castrais	B00EQX3	Graciano = Morrastel	B00ERD9	Mauzac	Lacombe et al. 2013	10202	3	3680	0	0	0.2439	1	0.000618047	0.2681
B00EQXA	Opsimo Edessis	B00EI55	Ferral = Achladi	B00EQTA	Rosa menna di vacca	Lacombe et al. 2013	10207	3	3419	0	0	0.258	3	0.00185414	0.2639
B00ER5B	Orangetraube	B00EQVY	Chasselas	B00ER4V	Pinot noir	Lacombe et al. 2013	10207	0	4287	0	0	0.2956	0	0	0.2734
B00174Y	Orlovi nokti	B00EQTA	Rosa menna di vacca	B00EQZH	Teta de Vaca = De Cuerno	Lacombe et al. 2013	10207	3	3518	1	0.000618047	0.2548	1	0.000618047	0.2662
B00ER0U	Ortega	B00ER8J	Siegerrebe	B00ERPW	Müller-Thurgau	Lacombe et al. 2013	10207	2	3775	1	0.000618047	0.257	1	0.000618047	0.2372
B00F6O6	Osteiner	B00ER3S	Sylvaner	B00ER65	Riesling	Lacombe et al. 2013	10205	1	3979	1	0.000618047	0.2771	0	0	0.2504
B00ERPO	Palestina Oberlin I	B00ER2Y	Lignan	B00F6PN	Bicane	Lacombe et al. 2013	10203	4	3587	3	0.00185414	0.2729	5	0.00309023	0.2649
B00ER95	Papazkarasi	B00EQX6	Alba imputotato	B00F6ON	Prokupac	Lacombe et al. 2013	10186	6	3308	1	0.000618047	0.2329	4	0.00247219	0.2334
B00EQYQ	Pasiga	B00EJK4	Alphonse Lavallée	B00ER1Q	Sultanine	Ibáñez et al. 2009; Lacombe et al. 2013	10207	4	3476	1	0.000618047	0.2491	2	0.00123609	0.2337
B00ER32	Pinotage	B00ER4V	Pinot noir	B00ER6A	Cinsaut	Lacombe et al. 2013	10207	2	3613	1	0.000618047	0.2684	1	0.000618047	0.2305
B00EJKS	Planta nova	B00ER3E	Heptakilo	B00FQGG	Royal = Rojal tinta	Lacombe et al. 2013	10205	2	3377	2	0.00123609	0.241	0	0	0.2321
B00F6OQ	Plavina crna	B00EQTO	Verdeca = Lagorthi	B00EQXH	Primitivo	Lacombe et al. 2007; Cipriani et al. 2010; Lacombe et al. 2013	10207	6	3307	3	0.00185414	0.2447	1	0.000618047	0.2691
B00ER5L	Quiebratinajas	B00DWXT	Castellana blanca	B00FQF5	Breval negro		10207	2	3519	1	0.000618047	0.2637	0	0	0.2384
B00ER93	Rannii Vira	B00EQYR	Kichmich tcherni	B00ERCK	Chaouch blanc	Lacombe et al. 2013	10204	9	3828	4	0.00247219	0.2334	3	0.00185414	0.2834
B00ERBU	Rassegui	B00ER3E	Heptakilo	B00ERA9	Mayorquin	Lacombe et al. 2013	10207	0	3402	0	0	0.229	0	0	0.2506
B00F6O8	Reine des Vignes	B00ERAT	Perle de Csaba	B00F6PK	Dattier de Beyrouth	Ibáñez et al. 2009; Lacombe et al. 2013; Ghaffari et al. 2014	10207	5	3444	3	0.00185414	0.1957	3	0.00185414	0.2334
B00ER3C	Roi des précoces	B00ER4V	Pinot noir	B00ER6A	Cinsaut	Vargas et al. 2009; Lacombe et al. 2013	10207	2	3581	1	0.000618047	0.2066	1	0.000618047	0.2512
B00ER8U	Romeïko	B00EQTO	Verdeca = Lagorthi	B00F6P1	Ladikino = Psarossyriko	Lacombe et al. 2013	10205	4	3265	3	0.00185414	0.2834	0	0	0.2572
B00EQVF	Roublot	B00EQTK	Gouais blanc	B00ER4V	Pinot noir	Lacombe et al. 2013	10204	6	3559	5	0.00309023	0.2432	1	0.000618047	0.2487
B00FQJ2	Señá	B00EJLB	Manseng noir	B00ER5K	Gibi = Hebén	Zinelabidine et al. 2015	10206	4	3374	3	0.00185414	0.2075	0	0	0.2538
B00ERR1	Servant	B00EI55	Ferral = Achladi	B00EQUD	Wildbacher de Hongrie (Collection Ravaz)	Lacombe et al. 2013	10202	1	3456	0	0	0.2298	0	0	0.2276
B00ER8J	Siegerrebe	B00CW9F	Savagnin blanc	B00ERQS	Madeleine angevine	Maul et al. 2012; Lacombe et al. 2013	10201	1	3367	0	0	0.2572	0	0	0.2149
B00FQ54	Unknown grapevine CA 10.1	B00EJK6	Zalema	B00EJK6	Zalema	Identified to Zalema in De Andrés et al. 2012	10207	0	5114	0	0	0.3337	2	0.00123609	0.2892
B00ER2B	Sultana moscata	B00EQXL	Muscat d'Alexandrie	B00ER1Q	Sultanine	Ibáñez et al. 2009; Lacombe et al. 2013	10205	6	3466	2	0.00123609	0.2543	3	0.00185414	0.2623
B00ER1P	Syrah	B00EQUZ	Dureza	B00EQV7	Mondeuse blanche	Bowers et al. 1998; Lacombe et al. 2013	10207	3	3711	1	0.000618047	0.2565	1	0.000618047	0.272
B00F6PC	Tarrango	B00EQV1	Touriga nacional	B00ER1Q	Sultanine	Lacombe et al. 2013	10207	2	3413	0	0	0.2566	0	0	0.2893
B00FQJ8	Tempranilla blanca = Santa Magdalena	B00ER5O	Madeleine Salomon = Agostenga blanc	B00ERA9	Mayorquin	García-Muñoz 2011; Lacombe et al. 2013; Ghaffari et al. 2014	10207	5	3229	2	0.00123609	0.2778	0	0	0.2308
B00EJJW	Tempranillo	B00FQH9	Albillo Mayor = Picadillo	B00FQJ6	Benedicto	Ibáñez et al. 2012	10203	0	3626	0	0	0.2798	0	0	0.2893
B00ER19	Tinta Barroca	B00EQV1	Touriga nacional	B00ER52	Mourisco tinto = Marufo	Castro et al. 2011; Lacombe et al. 2013	10205	0	3347	0	0	0.2109	0	0	0.236
B00FQGU	Torralba	B00ER5K	Gibi = Hebén	B00FQF5	Breval negro		10203	0	3094	0	0	0.2826	0	0	0.2702
B00F6P5	Torrontés riojano	B00EQTF	Mission = Listán prieto	B00EQXL	Muscat d'Alexandrie	Agüero et al. 2003; This et al. 2006; Lacombe et al. 2007; Milla Tapia et al. 2007; Lacombe et al. 2013	10207	3	3114	0	0	0.2648	1	0.000618047	0.2771
B00EQSG	Totika	B00ER8N	Bajor kék	B00ERA2	Kadarka	Lacombe et al. 2013	10207	2	3791	2	0.00123609	0.2761	0	0	0.2777
B00FQJM	Touriga franca	B00EQV1	Touriga nacional	B00ER52	Mourisco tinto = Marufo	Castro et al. 2011; Lacombe et al. 2013	10204	4	3546	1	0.000618047	0.2574	1	0.000618047	0.2519
B00FQJH	Trincadeira das Pratas	B00EQVW	Alfrocheiro preto	B00ER5K	Gibi = Hebén	Cunha et al. 2015; Zinelabidine et al. 2015	10202	2	2721	0	0	0.2249	4	0.00247219	0.2593
B00EQSI	Urmi dinka	B00ERA2	Kadarka	B00ERRY	Izsaki sarfeher	Lacombe et al. 2013	10207	2	3385	1	0.000618047	0.2325	0	0	0.2746
B00EJLL	Verdejo	B00CW9F	Savagnin blanc	B00DWXT	Castellana blanca	Lacombe et al. 2013	10207	0	3398	0	0	0.2562	0	0	0.2469
B00EJKF	Verdejo de Salamanca	B00EQTF	Mission = Listan prieto	B00ER5K	Gibi = Hebén	Zinelabidine et al. 2015	10207	1	3401	0	0	0.3027	1	0.000618047	0.3068
B00ER85	Victoria	B00ER16	Cardinal	B00F6PK	Dattier de Beyrouth	Zulini et al. 2002; Cipriani et al. 2010; Lacombe et al. 2013; Ghaffari et al. 2014	10207	2	3755	0	0	0.2149	1	0.000618047	0.2607
B00FQFE	Vital	B00ER4K	Arinto do Dão	B00FQFG	Rabo d'ovelha	Lacombe et al. 2013	10207	0	3449	0	0	0.2716	3	0.00185414	0.2447
B00ER1V	Zweigelt	B00EQX4	Saint-Laurent	B00ER72	Limberger	Sefc et al. 1997; Lacombe et al. 2013	10206	3	3980	1	0.000618047	0.2366	2	0.00123609	0.2198
