# Supplementary material for: Extended diversity analysis of cultivated grapevine Vitis vinifera with 10K genome-wide SNPs
Source: PLoS One. 2018 Feb 8;13(2):e0192540. doi: 10.1371/journal.pone.0192540 (PMC5805323; doi:10.1371/journal.pone.0192540)
Supplement: S3 Table — A—Parents-offspring trios invalidated. B—Parent-offspring duos invalidated. (XLSX) [file pone.0192540.s003.xlsx]

## Sheet: Feuil1
S3 Table. List of putative parentages detected with 20 nSSR but not confirmed using 10207 SNPs dataset
A - Parents-offspring trios invalidated
B - Parent-offspring duos invalidated
A - Parents-offspring trios invalidated
Variety name Kid	Variety name Parent 1	Variety name Parent 2	Bibliography (nSSR data)	Conclusion according to present SNP data
Coarna alba	Rosa menna di vacca	Sibirkovy (under the wrong name "Sary pandass")	Lacombe et al. 2013 (noted "suspicious because two parents are female")	Not confirmed despite valid duo relationships between Kid/Parent 1 and Kid/Parent 2
Gorgollasa	Gibi = Hebén	Monastrell = Mourvèdre	Garcia-Muñoz et al. 2011, Lacombe et al. 2013	Parent 2 is not confirmed as in Zinelabidine et al. 2015
Gros Cabernet	Txakoli	Fer	Boursiquot et al. 2009, Lacombe et al. 2013	Possible, but Parent 2 is poorly supported
Kadarka	Totika	Papaskarasi	Lacombe et al. 2013 (noted "but contradictory with parentage of cv. Totika")	Not confirmed despite valid duo relationships between Kid/Parent 1 and Kid/Parent 2
B - Parent-offspring duos invalidated
Variety name 1	Variety name 2	Bibliography (nSSR data)	Conclusion according to present SNP data
Alarije	Sabro	Lacombe et al. 2013	Not valid
Albillo Real	Tempranilla blanca = Santa Magdalena	Lacombe et al. 2013	Not valid
Moscato d'Adda (Spain)	Freisa	Lacombe et al. 2013	Not valid
Alicante Henri Bouschet	Vigne sauvage faux Mouchouses 1	nSSR analyzed in this paper	Not valid
Amigne	Trepat	Lacombe et al. 2013	Not valid
Bajor kék	Furmint	Lacombe et al. 2013	Not valid
Balouti (Abbaye de Latroun)	Alicante Henri Bouschet	Lacombe et al. 2013	Not valid
Bastardo Magaratchskii	Tinta Madeira	Lacombe et al. 2013	Not valid
Big Muscat seedless	Cardinal	Lacombe et al. 2013	Not valid
Big Muscat seedless	Reine des Vignes	Lacombe et al. 2013	Not valid
Blank blauer	Kartsiotis	Lacombe et al. 2013	Not valid
Cardinal	Gros Colman	Lacombe et al. 2013	Not valid
Graciano = Morrastel	Fer	Lacombe et al. 2013	Not valid
Carrasquín	Alvarinho	Lacombe et al. 2013	Not valid
Cayetana blanca = Jaen blanco	Sabro	Lacombe et al. 2013	Not valid
Chardonnay	Roi des précoces	Lacombe et al. 2013	Not valid
Chardonnay	Olasz Korai	Lacombe et al. 2013	Not valid
Chardonnay	Epinou	Lacombe et al. 2013	Not valid
Cinsaut	Oeillade noire	Lacombe et al. 2013	Not valid
Cornifesto	Douradinha	Lacombe et al. 2013	Not valid
Crimposie	Basicata	nSSR analyzed in this paper	Not valid
Cuatendrá	Carcajolo	nSSR analyzed in this paper	Not valid
Deckrot	Olasz Korai	Lacombe et al. 2013	Not valid
Derechero	Alarije	Lacombe et al. 2013	Not valid
Domina	Chardonnay	Lacombe et al. 2013	Not valid
Dongine	Chasselas	Lacombe et al. 2013	Not valid
Donzelinho branco	Fer	Lacombe et al. 2013	Not valid
Flora	Mauzac	Lacombe et al. 2013	Not valid
Forcallat tinta	Trepat	Lacombe et al. 2013	Not valid
Freisa	Poulsard	Lacombe et al. 2013	Not valid
Gamay	Baroque	Lacombe et al. 2013	Not valid
Gelbhölzer blau	Chardonnay	Lacombe et al. 2013	Not valid
Gibi = Hebén	Pampolat de Sagunto	Lacombe et al. 2013	Not valid
Gorgollasa	Monastrell = Mourvèdre	Lacombe et al. 2013	Not valid
Gros Manseng	Alvarinho	Lacombe et al. 2013	Not valid
Harslevelu	Plavina crna	Lacombe et al. 2013	Not valid
Heunisch Rot No 1	Gouais blanc	nSSR analyzed in this paper	Not valid
Ichkimar	Aragatzi	Lacombe et al. 2013	Not valid
Javor Weiss	Riesling	nSSR analyzed in this paper	Not valid
Jeronimo	Molinera gorda	Lacombe et al. 2013	Not valid
Lauzet	Bourboulenc	Lacombe et al. 2013	Not valid
Matilde	Ora	Lacombe et al. 2013	Not valid
Maturana blanca	Negra mole	Lacombe et al. 2013	Not valid
Mècle	Savagnin blanc	Lacombe et al. 2013	Not valid
Miguel de Arco	Alarije	Lacombe et al. 2013	Not valid
Misket Rusenski	Prima	Lacombe et al. 2013	Not valid
Mondeuse	Servanin	Lacombe et al. 2013	Not valid
Morenillo	Tortozón	Lacombe et al. 2013	Not valid
Müller-Thurgau	Kaisermuskat	Lacombe et al. 2013	Not valid
Muscat à petits grains blancs	Moscato di Terracina	Lacombe et al. 2013	Not valid
Négret castrais	Grand Noir de la Calmette	Lacombe et al. 2013	Not valid
Ora	Prima	Lacombe et al. 2013	Not valid
Ortega	Madeleine angevine	Lacombe et al. 2013	Not valid
Osteiner	Kerner	Lacombe et al. 2013	Not valid
Parellada	Epero de Gall	Lacombe et al. 2013	Not valid
Parellada	Quigat	Lacombe et al. 2013	Not valid
Persan	Gros Manseng	Lacombe et al. 2013	Not valid
Persan	Mauzac	Lacombe et al. 2013	Not valid
Petit Bouschet	Vigne sauvage faux Mouchouses 1	nSSR analyzed in this paper	Not valid
Pinot noir	Goldriesling	Lacombe et al. 2013	Not valid
Piquepoul noir	Brun Fourca	Lacombe et al. 2013	Not valid
Piquepoul noir	Parduca	Lacombe et al. 2013	Not valid
Plant de Chaudefonds 53 (Fardeau)	Camaraou noir	Lacombe et al. 2013	Not valid
Plant de Ponteilla (Jaubert)	Parellada	Lacombe et al. 2013	Not valid
Plant de Ponteilla (Jaubert)	Cayetana blanca = Jaén blanco	Lacombe et al. 2013	Not valid
Plant de Ponteilla (Jaubert)	Epero de Gall	Lacombe et al. 2013	Not valid
Planta nova	Aetonychi mavro	Lacombe et al. 2013	Not valid
Prieto picudo	Bastardo Magaratchskii	Lacombe et al. 2013	Not valid
Prieto picudo	Fer	Lacombe et al. 2013	Not valid
Prieto picudo	Douradinha	Lacombe et al. 2013	Not valid
Rabo d'ovelha	Amaral	nSSR analyzed in this paper	Not valid
Rivairenc = Aspiran noir	Pinotage	Lacombe et al. 2013	Not valid
Rivairenc = Aspiran noir	Brun Fourca	Lacombe et al. 2013	Not valid
Roublot	Zweigelt	Lacombe et al. 2013	Not valid
Saint-Laurent	Roublot	Lacombe et al. 2013	Not valid
Savagnin blanc	Camaraou noir	Lacombe et al. 2013	Not valid
Savagnin blanc	Petit Bouschet	Lacombe et al. 2013	Not valid
Serna INTA	Moscatuel	Lacombe et al. 2013	Not valid
Sylvaner	Kerner	Lacombe et al. 2013	Not valid
Sytanich	Prieto picudo	Lacombe et al. 2013	Not valid
Tempranilla blanca = Santa Magdalena	Lignan	Lacombe et al. 2013	Not valid
Tinta Madeira	Batista	Lacombe et al. 2013	Not valid
Tinta Madeira	Negra mole	Lacombe et al. 2013	Not valid
Tinta Madeira	Fer	Lacombe et al. 2013	Not valid
Tressot	Négret pounjut	Lacombe et al. 2013	Not valid
Tzimliansky belyi	Harslevelu	Lacombe et al. 2013	Not valid
Verdejo	Cañorroyo	Lacombe et al. 2013	Not valid
Vijiriega	Molinera gorda	Lacombe et al. 2013	Not valid
Xarello	Macabeu	Lacombe et al. 2013	Not valid
Zalema	Sabro	Lacombe et al. 2013	Not valid
Zilavka	Goher	Lacombe et al. 2013	Not valid
Zilavka	Furmint	Lacombe et al. 2013	Not valid

## Sheet: Feuil2
Alarije	Sabro	Lacombe et al. 2013	3.8	0/19/1	y
Albillo Real	Tempranilla blanca = Santa Magdalena	Lacombe et al. 2013	1.56	0/20/1	y
ALEÁTICO	Muscat à petits grains blancs	Lacombe et al. 2013	18.01	0/20/0	y
ALEÁTICO	Muscat d'Eisenstadt	Lacombe et al. 2013	16.7	0/20/0	y
ALEÁTICO	Moscato giallo	Lacombe et al. 2013	11.94	0/20/0	y
Alicante Henri Bouschet	Vigne sauvage faux Mouchouses 1		9.7	0/20/0	y
Amigne	Trepat	Lacombe et al. 2013	7.93	0/20/0	y
Bajor kék	Furmint	Lacombe et al. 2013	1.24	0/18/1	y
Balouti (Abbaye de Latroun)	Alicante Henri Bouschet	Lacombe et al. 2013	10.1	0/20/0	y
Bastardo Magaratchskii	Tinta Madeira	Lacombe et al. 2013	7.79	0/20/0	y
Big Muscat seedless	Cardinal	Lacombe et al. 2013	12.39	0/20/0	y
Big Muscat seedless	Reine des Vignes	Lacombe et al. 2013	12.63	0/20/0	y
Blank blauer	Kartsiotis	Lacombe et al. 2013	1.64	0/19/1	y
Cardinal	Gros Colman	Lacombe et al. 2013	4.71	0/20/1	y
Carrasquin	Fer	Lacombe et al. 2013	10.35	0/20/0	y
Carrasquin	Alvarinho	Lacombe et al. 2013	0.71	0/19/1	y
Cayetana blanca = Jaen blanco	Sabro	Lacombe et al. 2013	17.27	0/20/0	y
Chardonnay	Roi des précoces	Lacombe et al. 2013	10.47	0/20/0	y
Chardonnay	Olasz Korai	Lacombe et al. 2013	13.41	0/20/0	y
Chardonnay	Epinou	Lacombe et al. 2013	5.26	0/19/0	y
Cinsaut	Oeillade noire	Lacombe et al. 2013	5.38	0/20/1	y
Cornifesto	Douradinha	Lacombe et al. 2013	3.47	0/20/1	y
Crimposie	Basicata		6.93	0/20/1	y
CUATENDRÁ	Carcajolo	Lacombe et al. 2013	18.28	0/20/0	y
Deckrot	Olasz Korai	Lacombe et al. 2013	16.9	0/20/0	y
Derechero	Alarije	Lacombe et al. 2013	11.87	0/20/0	y
Domina	Chardonnay	Lacombe et al. 2013	12.84	0/20/0	y
Dongine	Chasselas	Lacombe et al. 2013	12.37	0/20/0	y
Donzelinho branco	Fer	Lacombe et al. 2013	1.74	0/18/1	y
Flora	Mauzac	Lacombe et al. 2013	13.63	0/20/0	y
Forcallat tinta	Trepat	Lacombe et al. 2013	13.77	0/20/0	y
Freisa	Poulsard	Lacombe et al. 2013	1.53	0/19/1	y
Gamay	Baroque	Lacombe et al. 2013	13.87	0/20/0	y
Gelbhölzer blau	Chardonnay	Lacombe et al. 2013	1.75	0/19/1	y
Gibi = Hebén	Pampolat de Sagunto	Lacombe et al. 2013	6.54	2/18/0	doute
Gorgollasa	Mourvèdre	Lacombe et al. 2013	11.99	0/20/0	y
Grillo	Datal		4.15	0/20/1	y
Grillo	Criolla grande sanjuanina		3.15	0/18/1	y
Gros Manseng	Alvarinho	Lacombe et al. 2013	14.59	0/20/0	y
Harslevelu	Plavina crna	Lacombe et al. 2013	16.11	0/20/0	y
HEUNISCH ROT NO 1	Gouais blanc	Lacombe et al. 2013	14	0/19/0	y
Ichkimar	Aragatzi	Lacombe et al. 2013	19.75	0/20/0	y
JAVOR WEISS	Riesling	Lacombe et al. 2013	11.08	0/18/0	y
Jeronimo	Molinera gorda	Lacombe et al. 2013	13.72	0/17/0	doute
Lauzet	Bourboulenc	Lacombe et al. 2013	1.62	0/20/1	y
Matilde	Ora	Lacombe et al. 2013	9.7	0/20/0	y
Maturana blanca	Negra mole	Lacombe et al. 2013	3.58	0/20/1	y
Mècle	Savagnin blanc	Lacombe et al. 2013	1.92	0/20/1	y
Miguel de Arco	Alarije	Lacombe et al. 2013	10.98	0/20/0	y
Misket Rusenski	Prima	Lacombe et al. 2013	15.21	0/19/0	y
Mondeuse	Servanin	Lacombe et al. 2013	17.76	0/20/0	y
Morenillo	Tortozon	Lacombe et al. 2013	11.92	0/19/0	y
Müller-Thurgau	Kaisermuskat	Lacombe et al. 2013	7.38	0/19/1	y
Muscat à petits grains blancs	Moscato di Terracina	Lacombe et al. 2013	3.07	0/19/1	y
Négret castrais	Grand Noir de la Calmette	Lacombe et al. 2013	2.73	0/20/1	y
Ora	Prima	Lacombe et al. 2013	12.96	0/19/0	y
Ortega	Madeleine angevine	Lacombe et al. 2013	3.32	0/18/1	y
Osteiner	Kerner	Lacombe et al. 2013	13.11	0/20/0	y
Parellada	Epero de Gall	Lacombe et al. 2013	15.43	1/19/0	y
Parellada	Quigat	Lacombe et al. 2013	1.32	0/20/1	y
Persan	Gros Manseng	Lacombe et al. 2013	16.94	0/20/0	y
Persan	Mauzac	Lacombe et al. 2013	0.81	0/18/1	y
Petit Bouschet	Vigne sauvage faux Mouchouses 1		9.52	0/20/0	y
Pinot noir	Goldriesling	Lacombe et al. 2013	9.82	0/20/0	y
Piquepoul noir	Brun Fourca	Lacombe et al. 2013	7.18	0/19/0	y
Piquepoul noir	Parduca	Lacombe et al. 2013	13.79	0/20/0	y
Plant de Chaudefonds 53 (Fardeau)	Camaraou noir	Lacombe et al. 2013	2.65	0/19/1	y
Plant de Ponteilla (Jaubert)	Parellada	Lacombe et al. 2013	12.38	0/20/0	y
Plant de Ponteilla (Jaubert)	Cayetana blanca = Jaen blanco	Lacombe et al. 2013	1.76	0/18/1	y
Plant de Ponteilla (Jaubert)	Epero de Gall	Lacombe et al. 2013	13.66	1/19/0	y
Planta nova	Aetonychi mavro	Lacombe et al. 2013	18.71	0/20/0	y
Prieto picudo	Bastardo Magaratchskii	Lacombe et al. 2013	11.22	0/20/0	y
Prieto picudo	Fer	Lacombe et al. 2013	10.82	0/20/0	y
Prieto picudo	Douradinha	Lacombe et al. 2013	12.78	0/20/0	y
RABO D'OVELHA	Amaral		18.96	0/20/0	y
Rivairenc = Aspiran noir	Pinotage	Lacombe et al. 2013	13.39	0/20/0	y
Rivairenc = Aspiran noir	Brun Fourca	Lacombe et al. 2013	6.82	0/20/0	y
Roublot	Zweigelt	Lacombe et al. 2013	14.54	0/20/0	y
Saint-Laurent	Roublot	Lacombe et al. 2013	2.54	0/18/1	y
Savagnin blanc	Camaraou noir	Lacombe et al. 2013	6.63	0/18/1	y
Savagnin blanc	Petit Bouschet	Lacombe et al. 2013	12.46	0/20/0	y
Serna INTA	Moscatuel	Lacombe et al. 2013	17.37	0/20/0	y
Sylvaner	Kerner	Lacombe et al. 2013	10.52	0/20/0	y
Sytanich	Prieto picudo	Lacombe et al. 2013	5.85	0/19/0	y
Tempranilla blanca = Santa Magdalena	Lignan	Lacombe et al. 2013	16.92	0/20/0	y
Tinta Madeira	BATISTA	Lacombe et al. 2013	10.63	0/20/0	y
Tinta Madeira	Negra mole	Lacombe et al. 2013	10.77	0/20/0	y
Tinta Madeira	Fer	Lacombe et al. 2013	9.2	0/20/0	y
Torrontès riojano	Fondo de Orza		2.04	0/18/1	y
Tressot	Négret pounjut	Lacombe et al. 2013	2.27	0/20/1	y
Tzimliansky belyi	Harslevelu	Lacombe et al. 2013	6.04	0/20/1	y
Verdejo	Cañorroyo	Lacombe et al. 2013	4.49	0/20/1	y
Vijiriega	Molinera gorda	Lacombe et al. 2013	14.85	0/20/0	y
Vulpea faux (Collection Ravaz)	Muscat d'Eisenstadt		3.48	0/18/1	y
Xarello	Macabeu	Lacombe et al. 2013	14.27	0/20/0	y
Zalema	Sabro	Lacombe et al. 2013	6.58	0/17/1	doute
Zilavka	Goher	Lacombe et al. 2013	4.13	0/20/1	y
Zilavka	Furmint	Lacombe et al. 2013	17.03	0/20/0	y
