# Supplementary material for: Extended diversity analysis of cultivated grapevine Vitis vinifera with 10K genome-wide SNPs
Source: PLoS One. 2018 Feb 8;13(2):e0192540. doi: 10.1371/journal.pone.0192540 (PMC5805323; doi:10.1371/journal.pone.0192540)
Supplement: S4 Table — A small mismatch rate (mismatches / Number of loci < 0.0009) is considered consistent with the intrinsic error rate of the Illumina chip technology, so that individual pairs with less than 9 mismatches over >10000 SNPs are still considered potential parent-offspring pairs if all other SNPs and the LOD-score support this hypothesis. The same reasoning applies to the IBS0 column. (XLSX) [file pone.0192540.s004.xlsx]

## Sheet: Feuil2
S4 Table. List of parent-offspring pairs, validated by both FAMOZ and KING methods. A small mismatch rate (mismatches / Number of loci < 0.0009) is considered consistent with the instrinsic error rate of the Illumina chip technology, so that
individual pairs with less than 9 mismatches over >10000 SNPs are still considered potential parent-offspring pairs if all other SNPs and the LOD-score support this hypothesis. The same reasoning applies to the IBS0 column.
Sample ID 1	Variety name 1	Sample ID 2	Variety name 2	Previous publication	FAMOZ-Nb loci	FAMOZ-Nb mismatch	FAMOZ-LOD-score	KING-N_IBS0 *	KING-pc IBS0 rel **	KING-Kinship
B00ER78	Aetonychi mavro	B00ER3E	Heptakilo	Lacombe et al. 2013	10198	0	1629	0	0	0.247
B00EQV5	Affenthaler	B00EQTK	Gouais blanc	Lacombe et al. 2013	10206	1	1187	0	0	0.2308
B00ERC6	Ag isioum	B00ER00	Koz ouzioum	Lacombe et al. 2013	10200	5	1571	0	0	0.2315
B00ERC6	Ag isioum	B00F6QM	Institutis grdzelmtevana		10105	0	1407	0	0	0.2671
B00F6PO	Ahmeur bou Ahmeur	B00FQGX	Cojonata		10060	3	1244	0	0	0.262
B00ER8R	Aïdani mavro	B00ERA4	Assouad karech		10207	0	1474	0	0	0.2562
B00ER0Y	Aïn el Bouma	B00ER5N	Olivette blanche	Lacombe et al. 2013	10203	1	1273	0	0	0.2578
B00EJKE	Airén	B00ER5K	Gibi = Hebén	Lacombe et al. 2013	10122	0	1085	0	0	0.2712
B00EJL6	Alarije	B00ER5K	Gibi = Hebén	Lacombe et al. 2013	10207	1	1151	0	0	0.2734
B00EJK1	Albillo Real	B00ER5O	Madeleine Salomon = Agostenga blanc	Lacombe et al. 2013	10199	3	1352	0	0	0.2554
B00FQG7	Moscato d'Adda (Spain)	B00EQXL	Muscat d'Alexandrie		10068	4	971	0	0	0.2446
B00EJK3	Aledo	B00F6PL	Valencí blanco	Lacombe et al. 2013	10206	1	1495	0	0	0.2644
B00EJK3	Aledo	B00FQGC	Aledo Real		10205	0	1653	0	0	0.2437
B00EQVW	Alfrocheiro preto	B00FQHL	Juan García		10182	4	1073	0	0	0.2397
B00EQVW	Alfrocheiro preto	B00FQHR	Allarén		10196	1	1026	0	0	0.2543
B00EQVW	Alfrocheiro preto	B00FQJH	Trincadeira das Pratas		10207	0	1024	0	0	0.2744
B00EJK4	Alphonse Lavallée	B00F6PQ	Gros Colman	Lacombe et al. 2013	10077	1	1135	0	0	0.2845
B00F6OI	Amaral	B00EJKI	Borraçal	Lacombe et al. 2013	10207	4	1777	0	0	0.258
B00F6OI	Amaral	B00ER5A	Douradinha	Lacombe et al. 2013	10204	3	1632	0	0	0.2546
B00F6OI	Amaral	B00ER5R	Loureiro	Lacombe et al. 2013	10207	3	1793	0	0	0.2538
B00F6OI	Amaral	B00EQV0	Vinhão	Lacombe et al. 2013	10206	3	1810	0	0	0.2298
B00F6OI	Amaral	B00FQHB	Cainho	Lacombe et al. 2013	10198	2	2250	0	0	0.2587
B00F6OI	Amaral	B00EQV1	Touriga nacional	Lacombe et al. 2013	10207	1	1704	0	0	0.2413
B00F6OI	Amaral	B00ERA8	Tressot	Lacombe et al. 2013	10207	0	1872	0	0	0.2569
B00EQVS	Aouillat	B00EJLB	Manseng noir	Lacombe et al. 2013	10205	2	1757	0	0	0.2798
B00F6P8	Argant	B00ERPS	Zimmerttraube Grau Rauchfarbig		10196	1	1195	0	0	0.2893
B00ER4K	Arinto do Dão	B00ER5K	Gibi = Hebén	Lacombe et al. 2013	10106	1	836	0	0	0.2688
B00ER4K	Arinto do Dão	B00FQJC	Borrado das moscas	Lacombe et al. 2013	10206	0	1028	0	0	0.2754
B00ER4K	Arinto do Dão	B00FQJD	Cercial du Dão	Lacombe et al. 2013	10200	0	1202	0	0	0.3337
B00ER4K	Arinto do Dão	B00EQVW	Alfrocheiro preto	Lacombe et al. 2013	10200	0	1235	0	0	0.2625
B00ER4K	Arinto do Dão	B00FQFE	Vital	Lacombe et al. 2013	10108	0	1518	0	0	0.2781
B00EQUK	Arinto tinto (Collection Soares Franco)	B00FQFB	Tortozón	Lacombe et al. 2013	10172	0	1001	0	0	0.24
B00F6O5	Asma	B00ERRC	Kokurdes belyi		10199	1	1455	0	0	0.2691
B00ERCP	Attiki	B00EJK4	Alphonse Lavallée	Lacombe et al. 2013	10176	0	1264	0	0	0.2598
B00EQVK	Bacchus	B00ERPW	Müller-Thurgau	Lacombe et al. 2013	10207	1	2502	0	0	0.2321
B00F6OJ	Baga	B00ER4K	Arinto do Dão	Lacombe et al. 2013	10206	0	1241	0	0	0.2464
B00ER8N	Bajor kék	B00EQT5	Blank blauer	Lacombe et al. 2013	10204	1	1403	0	0	0.2878
B00ER8N	Bajor kék	B00ER7S	Goher	Lacombe et al. 2013	10057	1	1536	0	0	0.2476
B00ER8Z	Balouti (Abbaye de Latroun)	B00ER9E	Garnacha tinta = Grenache	Lacombe et al. 2013	10119	1	1071	0	0	0.2708
B00ER0N	Barlinka faux (Almeria)	B00EJK4	Alphonse Lavallée	Lacombe et al. 2013	10205	2	1415	0	0	0.2632
B00EQVN	Baserri	B00ERRG	Gros Manseng	Lacombe et al. 2013	10207	2	2105	0	0	0.271
B00ER3Y	Basilikumtraube	B00EQVY	Chasselas	Lacombe et al. 2013	10112	3	2115	0	0	0.2522
B00ER3Y	Basilikumtraube	B00ER4V	Pinot noir	Lacombe et al. 2013	10207	0	1720	0	0	0.2562
B00ERAJ	Bastardo espanhol	B00ER5K	Gibi = Hebén	Lacombe et al. 2013	10108	2	837	0	0	0.2469
B00ERAJ	Bastardo espanhol	B00EJL2	Trousseau	Lacombe et al. 2013	10176	1	1114	0	0	0.2777
B00ER97	Bastardo Magaratchskii	B00ER8W	Saperavi	Lacombe et al. 2013	10166	3	1217	0	0	0.2746
B00ER97	Bastardo Magaratchskii	B00EJL2	Trousseau	Lacombe et al. 2013	10201	0	1185	0	0	0.2707
B00F6P9	Béclan	B00EQVY	Chasselas	Lacombe et al. 2013	10178	2	1955	0	0	0.2645
B00FQHP	Benedicto falso	B00FQJ6	Benedicto	Ibañez et al. 2012	10189	0	1409	0	0	0.2443
B00FQHA	Bermejuela	B00FQHI	Malvasia volcánica		10181	0	1462	0	0	0.249
B00ER6I	Bermestia bianca	B00ER2Y	Lignan	Lacombe et al. 2013	10148	2	1366	0	0	0.3027
B00ERBS	Bezoul el Aouda	B00EQXS	Abouhou	Lacombe et al. 2013	10204	3	1562	0	0	0.2648
B00ERBS	Bezoul el Aouda	B00ER3B	Dedo de Dama	Lacombe et al. 2013	10195	2	1478	0	0	0.2489
B00F6PN	Bicane	B00ERRS	Calabre	Lacombe et al. 2013	10207	2	1280	0	0	0.2533
B00F6PN	Bicane	B00ER9A	Italia	Lacombe et al. 2013	10203	1	1238	0	0	0.2472
B00F6PN	Bicane	B00ERPO	Palestina Oberlin I	Lacombe et al. 2013	10192	1	1276	0	0	0.2598
B00F6PN	Bicane	B00ERS5	Cornichon blanc (non-identified)		10207	1	1743	0	0	0.2503
B00ER6K	Big Perlon	B00ER9X	Perlon	Lacombe et al. 2013	10207	1	1542	0	0	0.2548
B00F6OP	Black monukka	B00EQXK	Pardina	Lacombe et al. 2013	10126	4	1443	0	0	0.2437
B00F6OP	Black monukka	B00ERCP	Attiki	Lacombe et al. 2013	10207	2	1624	0	0	0.2109
B00F6PP	Black Morocco	B00FQGF	Teta de vaca (Spain)		10161	4	1255	0	0	0.2566
B00F6PP	Black Morocco	B00ER5Y	Gros Maroc	Lacombe et al. 2013	10143	3	1014	0	0	0.266
B00F6OG	Bombino bianco	B00EQTS	Cococciola	Lacombe et al. 2013	10199	2	1291	0	0	0.2923
B00F6OG	Bombino bianco	B00EQT8	Ruzevina (Jelaska)	Lacombe et al. 2013	10192	2	1335	0	0	0.2249
B00F6OG	Bombino bianco	B00EQT7	Nincusa	Lacombe et al. 2013	10206	0	1265	0	0	0.2776
B00F6OA	Brachetto	B00F6PJ	Muscat à petits grains blancs	Lacombe et al. 2013	10205	4	1030	0	0	0.2596
B00ERR0	Braghina	B00ERD2	Dinka zöld	Lacombe et al. 2013	10165	0	1280	0	0	0.2384
B00FQF5	Breval negro	B00FQGU	Torralba		10207	0	1206	0	0	0.256
B00FQF5	Breval negro	B00FQGH	Ferral (Spain) = Uvallon		10193	0	1280	0	0	0.2725
B00FQF5	Breval negro	B00FQGK	Moré		10207	0	1283	0	0	0.2615
B001759	Cabernet franc	B00ER9H	Merlot	Lacombe et al. 2013	10199	5	1568	0	0	0.2767
B00FQHB	Cainho	B00ERD1	Alvarinho	Lacombe et al. 2013	10207	4	1901	0	0	0.2145
B00EQVT	Camaraou noir	B00FQJO	Castets = Maturana tinta de Navarrete	Lacombe et al. 2013	10202	2	1970	0	0	0.2334
B00FQFK	Camarate	B00F6OS	Cayetana blanca = Jaén blanco	Zinelabidine et al., 2012 & Lacombe et al. 2013	10082	1	930	0	0	0.2888
B00FQFK	Camarate	B00EQVW	Alfrocheiro preto	Zinelabidine et al., 2012 & Lacombe et al. 2013	10190	0	1116	0	0	0.257
B00FQFK	Camarate	B00FQFI	Agua Santa	Zinelabidine et al., 2012	10178	0	1811	0	0	0.2727
B00FQFW	Cañocazo	B00ER5K	Gibi = Hebén	Lacombe et al. 2013	10200	1	1090	0	0	0.2672
B00FQI5	Cañorroyo	B00DWXT	Castellana blanca	Lacombe et al. 2013	10087	1	1324	0	0	0.2475
B00ER16	Cardinal	B00EJK4	Alphonse Lavallée	Lacombe et al. 2013	10012	3	1231	0	0	0.229
B00ER16	Cardinal	B00ER4Z	Prima	Lacombe et al. 2013	10172	1	1343	0	0	0.2656
B00ER16	Cardinal	B00F6PE	Ora	Lacombe et al. 2013	10040	1	1381	0	0	0.2565
B00ER16	Cardinal	B00ER1U	Matilde	Lacombe et al. 2013	10207	0	1551	0	0	0.246
B00ER16	Cardinal	B00ER88	Misket Rusenski	Lacombe et al. 2013	10207	0	1591	0	0	0.2765
B00CW9C	Carignan	B00ER0V	Ruby Cabernet	Lacombe et al. 2013	10143	1	1064	0	0	0.2376
B00CW9C	Carignan	B00DWXT	Castellana blanca	Lacombe et al. 2013	10103	1	1303	0	0	0.2526
B00F6NV	Carina (Australie)	B00ER1P	Syrah	Lacombe et al. 2013	10185	3	1308	0	0	0.2432
B00F6NV	Carina (Australie)	B00ER1Q	Sultanine	Lacombe et al. 2013	10151	2	1056	0	0	0.2634
B00FQHT	Carrasquín	B00CW9F	Savagnin blanc	Lacombe et al. 2013	10204	0	1295	0	0	0.2716
B00ERD4	Castañal	B00F6OI	Amaral		10207	2	2063	0	0	0.2567
B00ER3A	Castelão = Periquita	B00F6OS	Cayetana blanca = Jaén blanco	Zinelabidine et al., 2012 & Lacombe et al. 2013	10088	1	964	0	0	0.2673
B00ER3A	Castelão = Periquita	B00EQVW	Alfrocheiro preto	Zinelabidine et al., 2012 & Lacombe et al. 2013	9938	0	1013	0	0	0.2931
B00ER3A	Castelão = Periquita	B00FQFI	Agua Santa	Zinelabidine et al., 2012	10205	0	1850	0	0	0.2529
B00DWXT	Castellana blanca	B00FQIG	Morate		10054	0	1432	0	0	0.2705
B00ERCA	Catarratto bianco	B00ER0X	Grillo	Lacombe et al. 2013	10206	2	1278	0	0	0.256
B00FQF9	Argamusa	B00FQIY	Moll	Lacombe et al. 2013	10172	0	1433	0	0	0.236
B00F6OS	Cayetana blanca = Jaén blanco	B00FQJ9	Antão Vaz	Zinelabidine et al., 2012 & Lacombe et al. 2013	10021	2	1124	0	0	0.2451
B00F6OS	Cayetana blanca = Jaén blanco	B00FQHL	Juan Garcia		10136	1	929	0	0	0.2704
B00F6OS	Cayetana blanca = Jaén blanco	B00ER5K	Gibi = Hebén	Lacombe et al. 2013	10196	1	1077	0	0	0.2734
B00F6OS	Cayetana blanca = Jaén blanco	B00EQZO	Garrido macho	Zinelabidine et al., 2012 & Lacombe et al. 2013	10128	1	1344	0	0	0.2956
B00F6OS	Cayetana blanca = Jaén blanco	B00FQIE	Gabriela		10193	1	1390	0	0	0.2794
B00F6OS	Cayetana blanca = Jaén blanco	B00FQIX	Rocia	Zinelabidine et al., 2012	10158	1	1649	0	0	0.2384
B00F6OS	Cayetana blanca = Jaén blanco	B00F6OT	Blanc de Rhafsaï	Lacombe et al. 2013	10197	0	1372	0	0	0.2866
B00ER7C	César	B00F6P8	Argant	Lacombe et al. 2013	10074	1	1166	0	0	0.2452
B00ERCK	Chaouch blanc	B00ER93	Rannii Vira	Lacombe et al. 2013	10012	5	1553	0	0	0.268
B00ERCK	Chaouch blanc	B00FQG9	Chaouch rose	Lacombe et al. 2013	10207	1	1485	0	0	0.255
B00ERC8	Chaptal	B00FQGP	Bayad (non-identified)		10200	0	1571	0	0	0.2752
B00ER5S	Chardonnay	B00EQTK	Gouais blanc	Lacombe et al. 2013	10188	4	841	0	0	0.2656
B00EQVY	Chasselas	B00ERS5	Cornichon blanc (non-identified)		10201	4	1668	0	0	0.2826
B00ER5X	Chenin	B00ER9G	Meslier Saint-François	Lacombe et al. 2013	10207	2	890	0	0	0.2384
B00ER6A	Cinsaut	B00ER3C	Roi des précoces	Lacombe et al. 2013	10164	1	1535	0	0	0.2427
B00EQUI	Corason de Kabritte blanc	B00ERPY	Elbling	Lacombe et al. 2013	10204	1	1406	0	0	0.2407
B00FQGO	Corinthe noir = Korinthiaki	B00EQTJ	Dimrit	Lacombe et al. 2013	10181	3	1358	0	0	0.2679
B00FQGO	Corinthe noir = Korinthiaki	B00EQTQ	Staphidampelo	Lacombe et al. 2013	10194	3	1384	0	0	0.2628
B00FQFM	Cornifesto	B00EQVW	Alfrocheiro preto	Zinelabidine et al 2012 & Lacombe et al. 2013	10207	3	1010	0	0	0.2761
B00FQFM	Cornifesto	B00F6OS	Cayetana blanca = Jaén blanco	Zinelabidine et al 2012 & Lacombe et al. 2013	9995	1	997	0	0	0.2912
B00ER7O	Criolla grande sanjuanina	B00EQXL	Muscat d'Alexandrie	Lacombe et al. 2013	10207	0	1058	0	0	0.2654
B00ER0H	Danugue	B00FQF5	Breval negro		10195	0	1199	0	0	0.2864
B00F6PB	Datal	B00EQXL	Muscat d'Alexandrie	Lacombe et al. 2013	10195	2	1225	0	0	0.2377
B00F6PB	Datal	B00F6PK	Dattier de Beyrouth	Lacombe et al. 2013	10202	2	1317	0	0	0.232
B00F6PK	Dattier de Beyrouth	B00FQGV	Red Ohanes		10207	1	1453	0	0	0.2507
B00F6NW	Deckrot	B00ER1X	Teinturier	Lacombe et al. 2013	10180	1	2056	0	0	0.2669
B00F6NW	Deckrot	B00ER4V	Pinot noir	Lacombe et al. 2013	10180	1	2519	0	0	0.2513
B00ER3B	Dedo de Dama	B00FQGS	Negra dorada		10194	4	1301	0	0	0.2149
B00EJK9	Derechero	B00ER5K	Gibi = Hebén	Lacombe et al. 2013	10207	0	934	0	0	0.2572
B00ER7D	Diagalves	B00ER3B	Dedo de Dama	Lacombe et al. 2013	10193	5	1210	0	0	0.2649
B00ER7D	Diagalves	B00ER5K	Gibi = Hebén	Lacombe et al. 2013	10065	1	928	0	0	0.2234
B00ERCL	Dimiat	B00EQU6	Coarna alba	Lacombe et al. 2013	10194	4	1121	0	0	0.2801
B00ERCL	Dimiat	B00EQTK	Gouais blanc	Lacombe et al. 2013	10202	1	1212	0	0	0.2439
B00ER0O	Doight du neigne	B00EQZI	Assoued kere	Lacombe et al. 2013	10202	2	1829	0	0	0.2649
B00ER0O	Doight du neigne	B00ER0B	Asswad Abou Khislé	Lacombe et al. 2013	10184	1	1792	0	0	0.2589
B00F6NX	Domina	B00ER9Q	Portugais bleu	Lacombe et al. 2013	10207	4	1598	0	0	0.2438
B00F6NX	Domina	B00ER4V	Pinot noir	Lacombe et al. 2013	10207	1	2048	0	0	0.2728
B00EJL9	Dominga	B00ER3E	Heptakilo	Lacombe et al. 2013	10195	1	1413	0	0	0.2487
B00FQG1	Dona Maria	B00EQXL	Muscat d'Alexandrie	Lacombe et al. 2013	10198	1	1228	0	0	0.2506
B00FQG1	Dona Maria	B00F6PK	Dattier de Beyrouth	Lacombe et al. 2013	10198	0	1363	0	0	0.2746
B00FQIA	Doradilla	B00F6OS	Cayetana blanca = Jaén blanco		10207	0	1334	0	0	0.229
B00ER5A	Douradinha	B00EQVW	Alfrocheiro preto	Lacombe et al. 2013	10203	0	1339	0	0	0.2607
B00EQUZ	Dureza	B00ER1P	Syrah	Lacombe et al. 2013	10207	1	1386	0	0	0.283
B00ER04	Emerald seedless	B00ER2B	Sultana moscata	Lacombe et al. 2013	10198	2	1307	0	0	0.2844
B00ERB2	Ferlongo	B00EJK4	Alphonse Lavallée	Lacombe et al. 2013	10207	1	1331	0	0	0.2651
B00FQJE	Fernão Pires	B00ER4K	Arinto do Dão	Lacombe et al. 2013	10206	0	1310	0	0	0.2276
B00EI55	Ferral = Achladi	B00ERR1	Servant		10097	0	1018	0	0	0.2324
B00EI55	Ferral = Achladi	B00EQZG	Ohanes	Lacombe et al. 2013	10207	0	1343	0	0	0.2466
B00EI55	Ferral = Achladi	B00ER5N	Olivette blanche	Lacombe et al. 2013	10201	0	1344	0	0	0.2611
B00EI55	Ferral = Achladi	B00FQF5	Breval negro		10201	0	1378	0	0	0.2561
B00EI55	Ferral = Achladi	B00EQXA	Opsimo Edessis	Lacombe et al. 2013	10207	0	1389	0	0	0.288
B00EI55	Ferral = Achladi	B00EJKV	Napoleon = Don Mariano	Lacombe et al. 2013	10163	0	1589	0	0	0.2387
B00EI55	Ferral = Achladi	B00FQGD	Almeria nera		10207	0	2292	0	0	0.248
B00ERAM	Feteasca alba	B00EQTN	Feteasca regala	Lacombe et al. 2013	10123	5	1528	0	0	0.2485
B00ERAM	Feteasca alba	B00F6P8	Argant	Lacombe et al. 2013	10113	4	1231	0	0	0.2922
B00FQI1	Fogoneu	B00FQI3	Mancens = Giro de Baleares	Lacombe et al. 2013	10159	3	1145	0	0	0.2647
B00FQI1	Fogoneu	B00FQI0	Murescu = Escursach	Lacombe et al. 2013	10091	2	1114	0	0	0.2391
B00FQI1	Fogoneu	B00FQH7	Callet	Lacombe et al. 2013	10203	2	1420	0	0	0.2264
B00EQTD	Fokiano	B00F6PK	Dattier de Beyrouth	Lacombe et al. 2013	10109	2	1385	0	0	0.2441
B00FQJF	Folgasão	B00CW9F	Savagnin blanc	Lacombe et al. 2013	10202	0	1094	0	0	0.2893
B00FQG3	Fondo de Orza	B00F6PJ	Muscat à petits grains blancs	Lacombe et al. 2013	10183	4	999	0	0	0.2822
B00FQIC	Forastera (Spain)	B00EJJS	Palomino fino = Listán		10197	0	1119	0	0	0.2688
B00EJL0	Forcallat tinta	B00ER5K	Gibi = Hebén	Lacombe et al. 2013	10207	0	1109	0	0	0.2451
B00F6NR	Fortunato	B00F6OS	Cayetana blanca = Jaén blanco	Lacombe et al. 2013	10207	1	1369	0	0	0.2591
B00EQX0	Frankenthal	B00ER5Y	Gros Maroc	Lacombe et al. 2013	10098	1	1670	0	0	0.2569
B00EQX0	Frankenthal	B00ERRD	Kerner	Lacombe et al. 2013	10199	0	1417	0	0	0.2599
B00ER7Y	Furmint	B00EQX6	Alba imputotato	Lacombe et al. 2013	10063	2	1211	0	0	0.2504
B00ER7Y	Furmint	B00EQU8	Gros Bourgogne	Lacombe et al. 2013	10196	0	1183	0	0	0.2747
B00EQUH	Galotta	B00ER2O	Gamay	Lacombe et al. 2013	10207	1	1609	0	0	0.2537
B00EQUH	Galotta	B00ERBX	Ancellotta	Lacombe et al. 2013	10194	1	1961	0	0	0.2505
B00ER2O	Gamay	B00ERR2	Schirastraube		10183	0	1468	0	0	0.2808
B00ER2O	Gamay	B00ER8X	Gamaret	Lacombe et al. 2013	10199	0	1773	0	0	0.2595
B00ER6P	Garganega	B00ERCA	Catarratto bianco	Lacombe et al. 2013	10191	1	1240	0	0	0.2907
B00EQZO	Garrido macho	B00EJLC	Monstruosa		10129	1	1603	0	0	0.2709
B00FQI7	Garro	B00EQX3	Graciano = Morrastel	Lacombe et al. 2013	10203	1	1286	0	0	0.2664
B00FQI7	Garro	B00ER5K	Gibi = Hebén	Lacombe et al. 2013	10207	0	969	0	0	0.2481
B00ERPF	Gelbhölzer blau	B00EQTK	Gouais blanc	Lacombe et al. 2013	10184	0	1222	0	0	0.2315
B00ER5K	Gibi = Hebén	B00FQJH	Trincadeira das Pratas		9981	2	749	0	0	0.2702
B00ER5K	Gibi = Hebén	B00FQJ2	Señá		9871	1	543	0	0	0.2788
B00ER5K	Gibi = Hebén	B00EJLJ	Verdil		10147	1	968	0	0	0.2701
B00ER5K	Gibi = Hebén	B00FQFU	Corazón de cabrito		10207	1	993	0	0	0.2529
B00ER5K	Gibi = Hebén	B00ER0I	Molinera gorda	Lacombe et al. 2013	9907	1	1056	0	0	0.2432
B00ER5K	Gibi = Hebén	B00FQFX	Castillón de Arcos		10207	1	1117	0	0	0.2531
B00ER5K	Gibi = Hebén	B00EJKF	Verdejo de Salamanca		10141	1	1484	0	0	0.2538
B00ER5K	Gibi = Hebén	B00FQHR	Allarén		9747	0	765	0	0	0.2716
B00ER5K	Gibi = Hebén	B00FQHZ	Epero de Gall	Lacombe et al. 2013	10196	0	789	0	0	0.2491
B00ER5K	Gibi = Hebén	B00FQIB	Miguel de Arco (Spain)		10207	0	875	0	0	0.2586
B00ER5K	Gibi = Hebén	B00EJLG	Trepat	Lacombe et al. 2013	10172	0	908	0	0	0.2545
B00ER5K	Gibi = Hebén	B00FQGH	Ferral (Spain) = Uvallon		10160	0	916	0	0	0.243
B00ER5K	Gibi = Hebén	B00FQIO	Moscatel de Angüés		10175	0	985	0	0	0.2448
B00ER5K	Gibi = Hebén	B00EJKL	Alcañon		10185	0	1075	0	0	0.2778
B00ER5K	Gibi = Hebén	B00FQHQ	Albillo de Granada		10202	0	1101	0	0	0.2391
B00ER5K	Gibi = Hebén	B00ER96	Macabeu	Lacombe et al. 2013	10185	0	1132	0	0	0.2507
B00ER5K	Gibi = Hebén	B00FQGU	Torralba		10196	0	1138	0	0	0.2804
B00ER5K	Gibi = Hebén	B00F6PL	Valencí blanco	Lacombe et al. 2013	10109	0	1152	0	0	0.2707
B00ER5K	Gibi = Hebén	B00FQIY	Moll	Lacombe et al. 2013	10199	0	1182	0	0	0.2484
B00ER7S	Goher	B00EQX6	Alba imputotato	Lacombe et al. 2013	10189	0	1241	1	0.000618047	0.2675
B00ER7S	Goher	B00EQU5	Kolontar	Lacombe et al. 2013	10178	0	1268	1	0.000618047	0.2599
B00FQI4	Gorgollasa	B00ER5K	Gibi = Hebén	Lacombe et al. 2013	10176	1	782	1	0.000618047	0.2582
B00EQTK	Gouais blanc	B00ER2O	Gamay	Lacombe et al. 2013	10200	5	1070	1	0.000618047	0.2556
B00EQTK	Gouais blanc	B00EQVF	Roublot	Lacombe et al. 2013	10079	5	1198	1	0.000618047	0.2581
B00EQTK	Gouais blanc	B00ER6N	Kotsiphali faux (Collection Athènes)		10138	3	1282	1	0.000618047	0.2292
B00EQTK	Gouais blanc	B00ER7K	Epinou	Lacombe et al. 2013	10094	2	1099	1	0.000618047	0.2811
B00EQTK	Gouais blanc	B00ER72	Limberger	Lacombe et al. 2013	10158	2	1683	1	0.000618047	0.2496
B00EQTK	Gouais blanc	B00ER65	Riesling	Lacombe et al. 2013	10207	1	1052	1	0.000618047	0.2339
B00EQTK	Gouais blanc	B00ERRB	Heunisch Rotgestreift = mutation Gouais		10200	1	1316	1	0.000618047	0.2767
B00EQTK	Gouais blanc	B00ERPY	Elbling	Lacombe et al. 2013	10207	0	1065	1	0.000618047	0.2325
B00EQTK	Gouais blanc	B00ER9G	Meslier Saint-François	Lacombe et al. 2013	10206	0	1134	1	0.000618047	0.2656
B00EQTK	Gouais blanc	B00ERPV	Hängling spänischer = Tauberschwarz		10206	0	1146	1	0.000618047	0.2607
B00EQTK	Gouais blanc	B00ER7Y	Furmint	Lacombe et al. 2013	10207	0	1231	1	0.000618047	0.26
B00EQXO	Grain	B00ER6E	Pougayen	Lacombe et al. 2013	10158	1	1290	1	0.000618047	0.2548
B00EQXO	Grain	B00ERA8	Tressot	Lacombe et al. 2013	10127	0	1353	1	0.000618047	0.2495
B00FQHG	Grand Noir de la Calmette	B00EQX3	Graciano = Morrastel	Lacombe et al. 2013	10111	1	1044	1	0.000618047	0.2451
B00ER2W	Grappenoux	B00CW9F	Savagnin blanc	Lacombe et al. 2013	10206	1	1480	1	0.000618047	0.234
B00FQH1	Greg	B00FQIG	Morate		10207	1	1216	1	0.000618047	0.2629
B00ER9E	Garnacha tinta = Grenache	B00ER8B	Alicante Henri Bouschet	Lacombe et al. 2013	10205	2	1196	1	0.000618047	0.2873
B00ER0X	Grillo	B00EQXL	Muscat d'Alexandrie	Lacombe et al. 2013	10149	3	1096	1	0.000618047	0.2465
B00EQUU	Gros Cabernet	B00FQJO	Castets = Maturana tinta de Navarrete	Lacombe et al. 2013	10195	3	1801	1	0.000618047	0.2289
B00F6PQ	Gros Colman	B00ERA2	Kadarka	Lacombe et al. 2013	10182	1	1332	1	0.000618047	0.2311
B00EQZM	Hadari	B00ER3B	Dedo de Dama	Lacombe et al. 2013	10177	1	1259	1	0.000618047	0.2326
B00ER9V	Harslevelu	B00ER7Y	Furmint	Lacombe et al. 2013	10206	1	1387	1	0.000618047	0.2434
B00ERSI	Henab turki	B00ER0F	Hunisa	Lacombe et al. 2013	10202	0	1763	1	0.000618047	0.2641
B00EQTZ	Heroldrebe	B00ER9Q	Portugais bleu	Lacombe et al. 2013	10202	3	1343	1	0.000618047	0.2565
B00ER55	Houssein rouge	B00EQZ2	Khoussaïné blanc	Lacombe et al. 2013	10206	2	1616	1	0.000618047	0.2635
B00ER55	Houssein rouge	B00EQZV	Negru mare	Lacombe et al. 2013	10206	0	1697	1	0.000618047	0.2525
B00ERCG	Ichkimar	B00ERS7	Fahri Kalamak		10204	0	1776	1	0.000618047	0.2474
B00ERCG	Ichkimar	B00F6OP	Black monukka	Lacombe et al. 2013	10202	0	1816	1	0.000618047	0.3328
B00F6QM	Institutis grdzelmtevana	B00F6QR	Adreuli Skelkana		10126	1	1181	1	0.000618047	0.2225
B00ER5H	Irsai Oliver	B00EQTL	Pozsonyi feher	Lacombe et al. 2013	10207	0	1121	1	0.000618047	0.2482
B00ER35	Ithaki	B00ER6A	Cinsaut	Lacombe et al. 2013	10182	0	1234	1	0.000618047	0.2366
B00ERPQ	Javor Weiss	B00EQTK	Gouais blanc	Lacombe et al. 2013	10207	2	1197	1	0.000618047	0.2383
B00ERPQ	Javor Weiss	B00EQX6	Alba imputotato		10045	1	1209	1	0.000618047	0.2717
B00FQGJ	Jeronimo	B00ER5K	Gibi = Hebén	Lacombe et al. 2013	10106	0	1045	1	0.000618047	0.2491
B00EQV3	Joubertin	B00ER1K	Persan	Lacombe et al. 2013	10207	1	2335	1	0.000618047	0.2668
B00ER58	Kanzler	B00ER3S	Sylvaner	Lacombe et al. 2013	10198	1	1538	1	0.000618047	0.2455
B00ER58	Kanzler	B00ERPW	Müller-Thurgau	Lacombe et al. 2013	10207	0	1799	1	0.000618047	0.2405
B00ER0C	Katta-kourgan	B00ERS7	Fahri Kalamak		10207	2	1622	1	0.000618047	0.2662
B00EQSU	Kéknyelü	B00EQT5	Blank blauer	Lacombe et al. 2013	10168	0	1036	1	0.000618047	0.26
B00ER0G	Khalili belyi	B00ERSC	Shtur Angur		10207	3	1630	1	0.000618047	0.2963
B00EQZQ	Khalt	B00ERA4	Assouad karech	Lacombe et al. 2013	10204	5	1303	1	0.000618047	0.2604
B00EQZ2	Khoussaïné blanc	B00ER94	Aragatzi	Lacombe et al. 2013	10199	1	1599	1	0.000618047	0.2372
B00EQZ2	Khoussaïné blanc	B00ERS6	Djandjal kara	Lacombe et al. 2013	10190	0	1665	1	0.000618047	0.2467
B00EQYR	Kichmich tcherni	B00ER93	Rannii Vira	Lacombe et al. 2013	10183	4	1521	1	0.000618047	0.2575
B00EQYR	Kichmich tcherni	B00ER1Q	Sultanine	Lacombe et al. 2013	10158	3	1580	1	0.000618047	0.2628
B00ER1S	Kizil Yakdona	B00ER03	Tagobi	Lacombe et al. 2013	10207	3	1724	1	0.000618047	0.272
B00ER1S	Kizil Yakdona	B00EQZ2	Khoussaïné blanc	Lacombe et al. 2013	10204	1	1466	1	0.000618047	0.2423
B00ERSF	Kontegalo	B00ER78	Aetonychi mavro	Lacombe et al. 2013	10207	2	1676	1	0.000618047	0.2587
B00F6O1	Korza erevani	B00ER1Q	Sultanine		10166	4	1424	1	0.000618047	0.2398
B00EQT3	Kövidinka	B00ERR0	Braghina	Lacombe et al. 2013	10207	1	1357	1	0.000618047	0.2843
B00F6P1	Ladikino = Psarossyriko	B00ERA4	Assouad karech	Lacombe et al. 2013	10205	1	1414	1	0.000618047	0.2085
B00ER2Y	Lignan	B00ER5O	Madeleine Salomon = Agostenga blanc	Lacombe et al. 2013	10195	3	1235	1	0.000618047	0.2672
B00ER2Y	Lignan	B00ERPO	Palestina Oberlin I	Lacombe et al. 2013	10190	3	1456	1	0.000618047	0.2305
B00ER72	Limberger	B00ER1V	Zweigelt	Lacombe et al. 2013	10191	2	1353	1	0.000618047	0.2498
B00ER72	Limberger	B00EQTZ	Heroldrebe	Lacombe et al. 2013	10173	0	1934	1	0.000618047	0.2538
B00EQT2	Lisztes feher	B00ER7S	Goher	Lacombe et al. 2013	10076	1	1390	1	0.000618047	0.2936
B00ER3W	Madeleine angevine Oberlin	B00ERQS	Madeleine angevine	Lacombe et al. 2013	10180	1	1645	1	0.000618047	0.2365
B00ER7E	Madeleine de Clermont	B00EQVY	Chasselas	Lacombe et al. 2013	10062	3	1593	1	0.000618047	0.2449
B00ER7E	Madeleine de Clermont	B00ERQS	Madeleine angevine	Lacombe et al. 2013	10207	2	1553	1	0.000618047	0.2554
B00ER5O	Madeleine Salomon = Agostenga blanc	B00FQG2	Jaoumet	Lacombe et al. 2013	10203	2	1444	1	0.000618047	0.2498
B00EQUC	Magdeleine noire des Charentes	B00ER9H	Merlot	Lacombe et al. 2013	10190	3	1483	1	0.000618047	0.2487
B00ER28	Mai_3	B00F6PK	Dattier de Beyrouth	Lacombe et al. 2013	10207	2	1072	1	0.000618047	0.3062
B00ER28	Mai_3	B00ERAT	Perle de Csaba	Lacombe et al. 2013	10197	2	1503	1	0.000618047	0.2684
B00ER7B	Malvar	B00ER5K	Gibi = Hebén	Lacombe et al. 2013	10185	1	1225	1	0.000618047	0.2066
B00CW9D	Malvasia di Sardegna	B00FQHI	Mlavasia volcánica		10073	1	1322	1	0.000618047	0.2836
B00FQI3	Mancens = Giró de Baleares	B00FQI9	Manses de Tibbus		10207	1	1273	1	0.000618047	0.288
B00EJLB	Manseng noir	B00FQJ2	Señá		10207	3	1479	1	0.000618047	0.3068
B00FQGA	Mantúo de Pilas	B00FQEZ	Alicantí		10207	1	1402	1	0.000618047	0.2682
B00ERCQ	Marselan	B00ER9E	Garnacha tinta = Grenache	Lacombe et al. 2013	10207	2	903	1	0.000618047	0.2522
B00ER1U	Matilde	B00ER9A	Italia	Lacombe et al. 2013	10207	1	1437	1	0.000618047	0.2443
B00ER8K	Matrassa	B00F6QM	Institutis grdzelmtevana		10206	1	1387	1	0.000618047	0.2551
B00ER4A	Maturana blanca	B00CW9F	Savagnin blanc	Lacombe et al. 2013	10207	1	1290	1	0.000618047	0.2342
B00ER4A	Maturana blanca	B00DWXT	Castellana blanca		10160	0	1046	1	0.000618047	0.2637
B00ERA9	Mayorquin	B00FQJ8	Tempranilla blanca = Santa Magdalena	Lacombe et al. 2013	10153	3	1010	1	0.000618047	0.2404
B00ERA9	Mayorquin	B00ERBU	Rassegui	Lacombe et al. 2013	10207	0	1246	1	0.000618047	0.2455
B00ERA9	Mayorquin	B00ER5K	Gibi = Hebén	Lacombe et al. 2013	10207	0	1342	1	0.000618047	0.2623
B00EJKG	Mencía	B00EQVW	Alfrocheiro preto		10196	1	1247	1	0.000618047	0.2512
B00ER3R	Merbein seedless	B00ERA9	Mayorquin	Lacombe et al. 2013 & breeder's data	10169	4	1088	1	0.000618047	0.2441
B00ER3R	Merbein seedless	B00ER1Q	Sultanine	breeder's data	10203	1	1327	1	0.000618047	0.2674
B00F6OH	Merseguera	B00FQFB	Tortozón	Lacombe et al. 2013	10201	1	1274	1	0.000618047	0.2488
B00F6OH	Merseguera	B00ER5K	Gibi = Hebén	Lacombe et al. 2013	10185	0	1286	1	0.000618047	0.2476
B00ER5J	Miguel de Arco	B00ER5K	Gibi = Hebén	Lacombe et al. 2013	10161	0	929	1	0.000618047	0.2272
B00EQVJ	Mireille	B00ER9A	Italia	Lacombe et al. 2013	10207	1	1412	1	0.000618047	0.2744
B00EQTF	Mission = Listán prieto	B00ER7O	Criolla grande sanjuanina	Milla Tapia et al. 2007&Lacombe et al. 2013	10190	2	1113	1	0.000618047	0.2403
B00EQTF	Mission = Listán prieto	B00F6P5	Torrontés riojano	Milla Tapia et al. 2007&Lacombe et al. 2013	10207	0	1214	1	0.000618047	0.254
B00EQTF	Mission = Listán prieto	B00FQGM	Negra rayada	Lacombe et al. 2013	10205	0	1305	1	0.000618047	0.257
B00EQTF	Mission = Listán prieto	B00EJKF	Verdejo de Salamanca		10205	0	1683	1	0.000618047	0.2543
B00ER49	Mondeuse	B00EQV7	Mondeuse blanche	Lacombe et al. 2013	10194	1	1318	1	0.000618047	0.2589
B00ER49	Mondeuse	B00ERA8	Tressot	Lacombe et al. 2013	10206	0	1639	1	0.000618047	0.2681
B00EQV7	Mondeuse blanche	B001755	Chouchillon	Lacombe et al. 2013	10207	2	1371	1	0.000618047	0.2785
B00EQV7	Mondeuse blanche	B00F6QE	Dongine		10204	2	1372	1	0.000618047	0.2579
B00EQSY	Montepulciano	B00F6OG	Bombino bianco	Lacombe et al. 2013	10112	0	1392	1	0.000618047	0.2329
B00FQIH	Morenillo	B00DWXT	Castellana blanca	Lacombe et al. 2013	10132	2	1282	1	0.000618047	0.2469
B00EJKP	Moristel	B00FQIG	Morate		10207	3	1401	1	0.000618047	0.2756
B00EQX3	Graciano = Morrastel	B00FQIM	Pampolat de Sagunto		10207	2	1381	1	0.000618047	0.2586
B00ER52	Mourisco tinto = Marufo	B00FQID	Mondragón		10194	5	1069	1	0.000618047	0.228
B00ER52	Mourisco tinto = Marufo	B00FQJM	Touriga franca		10186	3	1039	1	0.000618047	0.2611
B00ER52	Mourisco tinto = Marufo	B00ER19	Tinta Barroca	Lacombe et al. 2013	10136	0	1120	1	0.000618047	0.2645
B00ER6M	Monastrell = Mourvèdre	B00FQID	Mondragón		10196	2	1215	1	0.000618047	0.2728
B00EQSM	Mourvèdre Goulé	B00ER6M	Monastrell = Mourvèdre	Lacombe et al. 2013	10201	1	1359	1	0.000618047	0.2312
B00FQFO	Mureto	B00F6OS	Cayetana blanca = Jaén blanco	Zinelabidine et al., 2012 & Lacombe et al. 2013	10044	1	922	1	0.000618047	0.2108
B00FQFO	Mureto	B00EQVW	Alfrocheiro preto	Zinelabidine et al., 2012 & Lacombe et al. 2013	10193	0	1179	1	0.000618047	0.2388
B00F6PJ	Muscat à petits grains blancs	B00F6PM	Muscat d'Eisenstadt	Lacombe et al. 2013	10154	7	953	1	0.000618047	0.2778
B00F6PJ	Muscat à petits grains blancs	B00ERRS	Calabre	Lacombe et al. 2013	9865	3	1155	1	0.000618047	0.2116
B00F6PJ	Muscat à petits grains blancs	B00EQU4	Moscato giallo	Lacombe et al. 2013	10146	2	1096	1	0.000618047	0.2776
B00F6PJ	Muscat à petits grains blancs	B00ERPI	Moscita rosa = Tamjanika crna		9996	2	1210	1	0.000618047	0.2643
B00EQXL	Muscat d'Alexandrie	B00ER9Y	Muscat d'Istamboul	Lacombe et al. 2013	10198	4	1146	1	0.000618047	0.2651
B00EQXL	Muscat d'Alexandrie	B00F6PJ	Muscat à petits grains blancs	Lacombe et al. 2013	10186	3	1249	1	0.000618047	0.2313
B00EQXL	Muscat d'Alexandrie	B00ER3E	Heptakilo	Lacombe et al. 2013	10207	3	1303	1	0.000618047	0.2454
B00EQXL	Muscat d'Alexandrie	B00ER2B	Sultana moscata	Lacombe et al. 2013	10177	2	1271	1	0.000618047	0.2791
B00EQXL	Muscat d'Alexandrie	B00FQIO	Moscatel de Angüés		10207	1	1044	1	0.000618047	0.2833
B00ER9Y	Muscat d'Istamboul	B00F6PL	Valencí blanco	Lacombe et al. 2013	10198	0	1204	1	0.000618047	0.3316
B00ERC4	Muscat Ottonel	B00F6PM	Muscat d'Eisenstadt	Lacombe et al. 2013	9771	6	1014	1	0.000618047	0.2691
B00ERC4	Muscat Ottonel	B00EQVY	Chasselas	Lacombe et al. 2013	10207	1	1794	1	0.000618047	0.2771
B00FQIZ	Nave = Totosi	B00F6PL	Valencí blanco	Lacombe et al. 2013	10206	1	1405	1	0.000618047	0.2609
B00EJL3	Negra mole	B00ER5K	Gibi = Hebén		10149	0	856	1	0.000618047	0.2783
B00EJL3	Negra mole	B00EJLS	Icod de los Vinos		10207	0	1452	1	0.000618047	0.2376
B00EJL3	Negra mole	B00FQHF	Manteudo	Lacombe et al. 2013	10206	0	1507	1	0.000618047	0.2646
B00FQGL	Negra tardía	B00EJLE	Ragol		10139	1	1681	1	0.000618047	0.2547
B00ER92	Négret castrais	B00ERD9	Mauzac	Lacombe et al. 2013	10202	3	1479	1	0.000618047	0.2392
B00ER92	Négret castrais	B00EQX3	Graciano = Morrastel	Lacombe et al. 2013	10118	0	1291	1	0.000618047	0.2734
B00ERZG	Negru de Causani	B00F6P8	Argant	Lacombe et al. 2013	10203	3	1102	1	0.000618047	0.2675
B00EQZ7	Nero grosso	B00EI55	Ferral = Achladi		10066	1	1234	1	0.000618047	0.2337
B00EQUP	Nevoeira	B00FQFB	Tortozón	Lacombe et al. 2013	9949	1	1053	1	0.000618047	0.2631
B00ER8C	Odem	B00ER0K	Dabouki		10200	3	1674	1	0.000618047	0.2999
B00EQZG	Ohanes	B00FQGB	Luisa blanca		10205	1	1381	1	0.000618047	0.2596
B00EQZG	Ohanes	B00FQGD	Almeria nera		10207	0	2121	1	0.000618047	0.2253
B00ERPM	Olber weiss	B00EQVB	Humagne blanc	Lacombe et al. 2013	10206	1	1278	1	0.000618047	0.2543
B00ER5B	Orangetraube	B00ER4V	Pinot noir	Lacombe et al. 2013	10172	0	1983	1	0.000618047	0.2445
B00ER5B	Orangetraube	B00EQVY	Chasselas	Lacombe et al. 2013	10185	0	1996	1	0.000618047	0.2291
B00EQSP	Öreg Kadarka	B00ER95	Papazkarasi	Lacombe et al. 2013	10162	2	1533	1	0.000618047	0.2169
B00ER0U	Ortega	B00ERPW	Müller-Thurgau	Lacombe et al. 2013	10207	1	1674	1	0.000618047	0.2448
B00F6O6	Osteiner	B00ER65	Riesling	Lacombe et al. 2013	10205	1	1838	1	0.000618047	0.271
B00F6O6	Osteiner	B00ER3S	Sylvaner	Lacombe et al. 2013	10203	0	1748	1	0.000618047	0.2519
B00EJJS	Palomino fino = Listán	B00EJLS	Icod de los Vinos		10085	2	1319	1	0.000618047	0.2616
B00ERPZ	Panse précoce	B00F6PN	Bicane	Lacombe et al. 2013	10207	2	1220	1	0.000618047	0.2385
B00FQI2	Pansera	B00ER5K	Gibi = Hebén	Lacombe et al. 2013	10176	0	1077	1	0.000618047	0.2405
B00ER95	Papazkarasi	B00EQX6	Alba imputotato	Lacombe et al. 2013	10182	2	1241	1	0.000618047	0.2287
B00ER95	Papazkarasi	B00ERA2	Kadarka	Lacombe et al. 2013	10204	2	1438	1	0.000618047	0.252
B00FQIQ	Parduca	B00CW9F	Savagnin blanc	Lacombe et al. 2013	10206	0	1013	1	0.000618047	0.2521
B00EJKB	Parellada	B00ER5K	Gibi = Hebén	Lacombe et al. 2013	10194	1	764	1	0.000618047	0.2612
B00EQYQ	Pasiga	B00ER1Q	Sultanine	Lacombe et al. 2013	10169	3	1326	1	0.000618047	0.271
B00EQYQ	Pasiga	B00EJK4	Alphonse Lavallée	Lacombe et al. 2013	10205	1	1313	1	0.000618047	0.2503
B00EJK8	Pedro Ximénez	B00ER5K	Gibi = Hebén	Lacombe et al. 2013	10188	0	1062	1	0.000618047	0.2578
B00ERAT	Perle de Csaba	B00F6O8	Reine des Vignes	Lacombe et al. 2013	10197	3	1248	1	0.000618047	0.2435
B00ERAT	Perle de Csaba	B00EQVJ	Mireille	Lacombe et al. 2013	10177	3	1671	1	0.000618047	0.2704
B00ERAT	Perle de Csaba	B00ERQS	Madeleine angevine	Lacombe et al. 2013	10076	1	1398	1	0.000618047	0.2538
B00ERAT	Perle de Csaba	B00ER5H	Irsai Oliver	Lacombe et al. 2013	10152	1	1571	1	0.000618047	0.2342
B00EQUR	Pero Godal	B00FQFB	Tortozón	Lacombe et al. 2013	10201	1	1236	1	0.000618047	0.2463
B00FQIP	Perruno	B00EQTF	Mission = Listán prieto	Lacombe et al. 2013	10206	1	1311	1	0.000618047	0.2734
B00ER1K	Persan	B00CW9F	Savagnin blanc	Lacombe et al. 2013	10207	0	1721	1	0.000618047	0.284
B00ERA7	Petit Bouschet	B00ER8B	Alicante Henri Bouschet	Lacombe et al. 2013	10154	1	946	1	0.000618047	0.2574
B00ERA7	Petit Bouschet	B00FQHG	Grand Noir de la Calmette	Lacombe et al. 2013	10181	1	1271	2	0.00123609	0.2891
B00ERA7	Petit Bouschet	B00EQVX	Terret Bouschet	Lacombe et al. 2013	10200	0	1439	2	0.00123609	0.275
B00ERSE	Petit Manseng	B00ERRG	Gros Manseng	Lacombe et al. 2013	10207	0	2846	2	0.00123609	0.2581
B00FQH9	Albillo Mayor = Picadillo	B00DWXT	Castellana blanca	Ibañez et al. 2012	10108	1	1326	2	0.00123609	0.241
B00ER4V	Pinot noir	B00ER3C	Roi des précoces	Lacombe et al. 2013	10200	1	1219	2	0.00123609	0.2393
B00ER4V	Pinot noir	B00EQVF	Roublot	Lacombe et al. 2013	10205	1	1457	2	0.00123609	0.2761
B00ER4V	Pinot noir	B00ER32	Pinotage	Lacombe et al. 2013	10172	1	1553	2	0.00123609	0.2439
B00ER4V	Pinot noir	B00ER5S	Chardonnay	Lacombe et al. 2013	10201	1	1630	2	0.00123609	0.2566
B00ER4V	Pinot noir	B00EQX4	Saint-Laurent	Lacombe et al. 2013	10172	1	2258	2	0.00123609	0.2667
B00ER4V	Pinot noir	B00ERPN	Olasz Korai	Lacombe et al. 2013	10167	0	1246	2	0.00123609	0.2438
B00ER4V	Pinot noir	B00ER7C	César	Lacombe et al. 2013	10199	0	1339	2	0.00123609	0.2739
B00ER4V	Pinot noir	B00ER2O	Gamay	Lacombe et al. 2013	10203	0	1473	2	0.00123609	0.2701
B00ER4V	Pinot noir	B00CW9F	Savagnin blanc	Lacombe et al. 2013	10207	0	1671	2	0.00123609	0.197
B00ER32	Pinotage	B00ER6A	Cinsaut	Lacombe et al. 2013	10197	1	1205	2	0.00123609	0.2829
B00EQSO	Plant de Ponteilla (Jaubert)	B00ER5K	Gibi = Hebén	Lacombe et al. 2013	10207	0	775	2	0.00123609	0.2502
B00EJKS	Planta nova	B00ER3E	Heptakilo	Lacombe et al. 2013	10199	2	1422	2	0.00123609	0.2942
B00EJKS	Planta nova	B00FQGG	Royal = Rojal tinta	Lacombe et al. 2013	10205	0	1250	2	0.00123609	0.2543
B00F6OQ	Plavina crna	B00EQTO	Verdeca = Lagorthi	Lacombe et al. 2013	10206	4	1070	2	0.00123609	0.2337
B00ER6E	Pougayen	B00EI5N	Brun Fourca	Lacombe et al. 2013	10190	1	1350	2	0.00123609	0.2567
B00F6NS	Prieto picudo	B00CW9F	Savagnin blanc	Lacombe et al. 2013	10204	0	1119	2	0.00123609	0.2521
B00EQXH	Primitivo	B00F6OQ	Plavina crna	Lacombe et al. 2013	10202	2	1573	2	0.00123609	0.2689
B00F6ON	Prokupac	B00ER95	Papazkarasi	Lacombe et al. 2013	10043	5	1320	2	0.00123609	0.2668
B00F6ON	Prokupac	B00EQTB	Negru virtos		10206	1	1402	2	0.00123609	0.246
B00F6ON	Prokupac	B00ERPX	Battraube	Lacombe et al. 2013	10207	1	1522	2	0.00123609	0.2297
B00ER5L	Quiebratinajas	B00FQF5	Breval negro		10127	1	1231	2	0.00123609	0.2752
B00ER5L	Quiebratinajas	B00DWXT	Castellana blanca	Lacombe et al. 2013	10095	1	1409	2	0.00123609	0.2681
B00FQIT	Quigat	B00ER5K	Gibi = Hebén	Lacombe et al. 2013	10207	0	922	2	0.00123609	0.2669
B00FQFG	Rabo d'ovelha	B00F6OS	Cayetana blanca = Jaén blanco	Zinelabidine et al., 2012	10204	0	1075	2	0.00123609	0.2892
B00FQFG	Rabo d'ovelha	B00FQFE	Vital		10174	0	1274	2	0.00123609	0.2287
B00ER1J	Raisaine	B00ER98	Grec rouge	Lacombe et al. 2013	10205	0	1184	2	0.00123609	0.2198
B00EQUS	Ramisco	B00FQIR	Pedral	Lacombe et al. 2013	10207	3	1668	2	0.00123609	0.2799
B00ERBU	Rassegui	B00ER3E	Heptakilo	Lacombe et al. 2013	10187	0	1197	2	0.00123609	0.2645
B00EQZS	Razdani	B00F6P7	Voskeat	Lacombe et al. 2013	10207	9	1454	2	0.00123609	0.2782
B00F6O8	Reine des Vignes	B00F6PK	Dattier de Beyrouth	Lacombe et al. 2013	10207	2	1134	2	0.00123609	0.2225
B00F6O8	Reine des Vignes	B00ER6H	Pannonia kincse	Lacombe et al. 2013	10207	2	1377	2	0.00123609	0.2883
B00F6O8	Reine des Vignes	B00ER16	Cardinal	Lacombe et al. 2013	10206	1	1295	2	0.00123609	0.2809
B00F6O8	Reine des Vignes	B00ER35	Ithaki	Lacombe et al. 2013	10191	1	1314	2	0.00123609	0.2587
B00ER65	Riesling	B00EQVZ	Kaisermuskat	Lacombe et al. 2013	10203	2	1476	2	0.00123609	0.2744
B00ER65	Riesling	B00ERPW	Müller-Thurgau	Lacombe et al. 2013	10193	2	1649	2	0.00123609	0.2198
B00ER65	Riesling	B00ER9J	Goldriesling	Lacombe et al. 2013	10191	1	1662	2	0.00123609	0.2609
B00ER65	Riesling	B00ERRD	Kerner	Lacombe et al. 2013	10180	0	1405	2	0.00123609	0.282
B00ER65	Riesling	B00EQXI	Aromriesling	Lacombe et al. 2013	10207	0	1637	2	0.00123609	0.2429
B00F6O7	Riesling bleu (Collection Oberlin)	B00CW9F	Savagnin blanc	Lacombe et al. 2013	10201	0	1724	2	0.00123609	0.2738
B00F6OC	Riminèse	B00ER6P	Garganega	Lacombe et al. 2013	10207	1	1176	2	0.00123609	0.2412
B00EQVA	Rivairenc = Aspiran noir	B00ERQU	Oeillade noire	Lacombe et al. 2013	10180	2	1365	2	0.00123609	0.251
B00EQVA	Rivairenc = Aspiran noir	B00ER6A	Cinsaut	Lacombe et al. 2013	10136	1	1553	2	0.00123609	0.2714
B00ER8U	Romeïko	B00EQTO	Verdeca = Lagorthi	Lacombe et al. 2013	10206	4	1268	2	0.00123609	0.2227
B00ER8U	Romeïko	B00F6P1	Ladikino = Psarossyriko	Lacombe et al. 2013	9943	0	1362	2	0.00123609	0.2362
B00EQTA	Rosa menna di vacca	B00EQXA	Opsimo Edessis	Lacombe et al. 2013	10190	3	1368	2	0.00123609	0.2706
B00EQTA	Rosa menna di vacca	B00FQGZ	Gallura zenni de Damasco (Spain)		10207	2	1177	2	0.00123609	0.2649
B00EQTA	Rosa menna di vacca	B00EQU6	Coarna alba	Lacombe et al. 2013	10207	2	1289	2	0.00123609	0.25
B00EQTA	Rosa menna di vacca	B00174Y	Orlovi nokti	Lacombe et al. 2013	10204	2	1379	2	0.00123609	0.237
B00EQSV	Rossara	B00EQTK	Gouais blanc	Lacombe et al. 2013	10196	3	1142	2	0.00123609	0.2683
B00ER7A	Roumi noir	B00ER0E	Darkaia noir = Coarna neagra	Lacombe et al. 2013	10178	3	1290	2	0.00123609	0.2527
B00FQGG	Royal = Rojal tinta	B00FQF5	Breval negro		10203	0	1212	2	0.00123609	0.2378
B00FQHM	Sabro	B00ER5K	Gibi = Hebén	Lacombe et al. 2013	10059	0	1003	2	0.00123609	0.2569
B00EQX4	Saint-Laurent	B00ER1V	Zweigelt	Lacombe et al. 2013	10207	1	1635	2	0.00123609	0.2555
B00EQX8	Sao Mamede	B00EJLB	Manseng noir	Lacombe et al. 2013	10207	0	1939	2	0.00123609	0.2626
B00ER8W	Saperavi	B00ER7T	Rubinovyi Magaracha	Lacombe et al. 2013	10196	6	1285	2	0.00123609	0.2277
B00CW9F	Savagnin blanc	B00ER5X	Chenin	Lacombe et al. 2013	10206	0	1089	2	0.00123609	0.266
B00CW9F	Savagnin blanc	B00EJL2	Trousseau	Lacombe et al. 2013	10206	0	1128	2	0.00123609	0.2334
B00CW9F	Savagnin blanc	B00FQIN	Lado		10204	0	1205	2	0.00123609	0.271
B00CW9F	Savagnin blanc	B00FQF6	Redondal		10203	0	1240	2	0.00123609	0.2362
B00CW9F	Savagnin blanc	B00FQJI	Viosinho	Lacombe et al. 2013	10199	0	1257	2	0.00123609	0.2979
B00CW9F	Savagnin blanc	B00ER6U	Grüner Veltliner	Lacombe et al. 2013	10201	0	1259	2	0.00123609	0.2524
B00CW9F	Savagnin blanc	B00EQVW	Alfrocheiro preto		10201	0	1272	2	0.00123609	0.245
B00CW9F	Savagnin blanc	B00ER3S	Sylvaner	Lacombe et al. 2013	10205	0	1279	2	0.00123609	0.2551
B00CW9F	Savagnin blanc	B00FQJ4	Verués de Huarte		10203	0	1300	2	0.00123609	0.2329
B00CW9F	Savagnin blanc	B00FQHW	Blanquiliña		10204	0	1300	2	0.00123609	0.2376
B00CW9F	Savagnin blanc	B00FQFD	Bastardo blanco		10199	0	1307	2	0.00123609	0.2645
B00CW9F	Savagnin blanc	B00ER1X	Teinturier	Lacombe et al. 2013	10207	0	1586	2	0.00123609	0.243
B00CW9F	Savagnin blanc	B00ERSE	Petit Manseng	Lacombe et al. 2013	10207	0	1853	2	0.00123609	0.2598
B00CW9F	Savagnin blanc	B00ER62	Flora	Lacombe et al. 2013	10206	0	1895	2	0.00123609	0.2335
B00ERD5	Semillon	B00ERS2	Sauterne blanc (Naugé)	Lacombe et al. 2013	10153	0	1606	2	0.00123609	0.2651
B00ERD5	Semillon	B00ER62	Flora	Lacombe et al. 2013	10206	0	1691	2	0.00123609	0.2778
B00ER9W	Sibirkovy	B00EQU6	Coarna alba		10207	1	1366	3	0.00185414	0.2938
B00ER8J	Siegerrebe	B00ERQS	Madeleine angevine	Lacombe et al. 2013	9512	1	1230	3	0.00185414	0.2075
B00ER8J	Siegerrebe	B00ER0U	Ortega	Lacombe et al. 2013	10194	1	1563	3	0.00185414	0.2808
B00ER8J	Siegerrebe	B00CW9F	Savagnin blanc	Lacombe et al. 2013	10206	0	1386	3	0.00185414	0.2833
B00ER8J	Siegerrebe	B00EQVG	Breider 5-6	Lacombe et al. 2013	10207	0	2975	3	0.00185414	0.2587
B00EQTY	Sorok Let Oktiabria	B00ER8B	Alicante Henri Bouschet	Lacombe et al. 2013	10175	1	1350	3	0.00185414	0.2639
B00ERDA	Sousão	B00F6OI	Amaral	Lacombe et al. 2013	10111	2	2129	3	0.00185414	0.2796
B00ER6B	Sublima seedless	B00ER9X	Perlon	Lacombe et al. 2013	10181	1	1605	3	0.00185414	0.2202
B00ER1Q	Sultanine	B00EQXF	Ahmeh Sal apyrène		10177	4	1340	3	0.00185414	0.2449
B00ER1Q	Sultanine	B00ER2B	Sultana moscata	Lacombe et al. 2013	10207	4	1421	3	0.00185414	0.2839
B00ER1Q	Sultanine	B00ER05	Sultanina de Bulgarie	Lacombe et al. 2013	10198	4	1429	3	0.00185414	0.2362
B00ER1Q	Sultanine	B00F6PC	Tarrango	Lacombe et al. 2013	10064	2	935	3	0.00185414	0.2334
B00ER1Q	Sultanine	B00F6OV	Askéri	Lacombe et al. 2013	10198	2	1511	3	0.00185414	0.2363
B00ER1Q	Sultanine	B00ER30	Naosé	Lacombe et al. 2013	10198	2	1572	3	0.00185414	0.2564
B00ER1Q	Sultanine	B00ER94	Aragatzi	Lacombe et al. 2013	10184	2	1621	3	0.00185414	0.2345
B00ER1Q	Sultanine	B00F6OP	Black monukka	Lacombe et al. 2013	10204	2	1915	3	0.00185414	0.2614
B00ER1Q	Sultanine	B00FQGP	Bayad (non-identified)		10143	1	1326	3	0.00185414	0.2325
B00EJLF	Sumoll tinto	B00ER5K	Gibi = Hebén	Lacombe et al. 2013	10207	0	1079	3	0.00185414	0.2623
B00ER3S	Sylvaner	B00ER9Q	Portugais bleu	Lacombe et al. 2013	10207	1	1526	3	0.00185414	0.2549
B00ER1P	Syrah	B00EQV7	Mondeuse blanche	Lacombe et al. 2013	10204	2	1439	3	0.00185414	0.2467
B00ERAK	Sytanich	B00ERA8	Tressot	Lacombe et al. 2013	10156	0	1935	3	0.00185414	0.2729
B00FQJ1	Tarragoní	B00ER5K	Gibi = Hebén	Lacombe et al. 2013	10207	0	1039	3	0.00185414	0.2257
B00ER1X	Teinturier	B00ERA7	Petit Bouschet	Lacombe et al. 2013	10207	0	1441	3	0.00185414	0.2502
B00FQJ8	Tempranilla blanca = Santa Magdalena	B00ER5O	Madeleine Salomon = Agostenga blanc	Lacombe et al. 2013	10203	2	1217	3	0.00185414	0.2409
B00EJJW	Tempranillo	B00FQH9	Albillo Mayor = Picadillo	Ibanez et al. 2012 & Lacombe et al. 2013	10172	0	1570	3	0.00185414	0.2329
B00EJJW	Tempranillo	B00FQJ6	Benedicto	Ibanez et al. 2012	10202	0	1572	3	0.00185414	0.2834
B00EQZH	Teta de Vaca = De Cuerno	B00174Y	Orlovi nokti	Lacombe et al. 2013	10207	1	1495	3	0.00185414	0.1964
B00EJLH	Tinta Madeira	B00FQJK	Rufete	Lacombe et al. 2013	10206	3	1141	3	0.00185414	0.2501
B00EJLH	Tinta Madeira	B00CW9F	Savagnin blanc	Lacombe et al. 2013	10206	0	1170	3	0.00185414	0.1957
B00F6P5	Torrontés riojano	B00EQXL	Muscat d'Alexandrie	Milla Tapia et al. 2007&Lacombe et al. 2013	10190	3	954	3	0.00185414	0.2534
B00FQFB	Tortozón	B00FQHQ	Albillo de Granada		10206	1	1399	3	0.00185414	0.2404
B00FQFB	Tortozón	B00FQHX	Albillo de Albacete		10207	1	1464	3	0.00185414	0.2659
B00FQFB	Tortozón	B00FQHK	Pardilla	Lacombe et al. 2013	10133	0	1338	3	0.00185414	0.2524
B00FQFB	Tortozón	B00EJL6	Alarije	Lacombe et al. 2013	10197	0	1372	3	0.00185414	0.2607
B00FQFB	Tortozón	B00ER7B	Malvar	Lacombe et al. 2013	10201	0	1478	3	0.00185414	0.251
B00FQFB	Tortozón	B00FQFC	Rojal negro		10207	0	1625	3	0.00185414	0.2686
B00EQSG	Totika	B00ER8N	Bajor kék	Lacombe et al. 2013	10145	2	1596	3	0.00185414	0.2227
B00EQSG	Totika	B00ERA2	Kadarka	Lacombe et al. 2013	10200	0	1754	3	0.00185414	0.2447
B00FQJM	Touriga franca	B00EQV1	Touriga nacional	Lacombe et al. 2013	10200	1	1452	3	0.00185414	0.2302
B00EQV1	Touriga nacional	B00ER19	Tinta Barroca	Lacombe et al. 2013	10158	0	1227	3	0.00185414	0.2469
B00EQV1	Touriga nacional	B00F6PC	Tarrango	Lacombe et al. 2013	10202	0	1374	3	0.00185414	0.2555
B00ERA8	Tressot	B00EQVE	Gascon	Lacombe et al. 2013	10165	1	1555	3	0.00185414	0.2384
B00ERA8	Tressot	B00ERD7	Petit Verdot	Lacombe et al. 2013	10202	1	1855	3	0.00185414	0.255
B00EQXV	Tsitsa Kaprei	B00ERQH	Shabash		10205	1	1516	3	0.00185414	0.2361
B00ER7G	Turki	B00ER3E	Heptakilo	Lacombe et al. 2013	10200	2	1401	4	0.00247219	0.2593
B00EJLQ	Txakoli = Hondarrabi beltza	B00EQUU	Gros Cabernet	Lacombe et al. 2013	10195	3	2057	4	0.00247219	0.2464
B00EJLQ	Txakoli = Hondarrabi beltza	B001759	Cabernet franc	Lacombe et al. 2013	10195	2	1764	4	0.00247219	0.2334
B00EQSH	Urbanitraube noir (Collection Oberlin)	B00ERPX	Battraube	Lacombe et al. 2013	10094	1	1361	4	0.00247219	0.221
B00EQSI	Urmi dinka	B00ERA2	Kadarka	Lacombe et al. 2013	10082	2	1281	4	0.00247219	0.2507
B00EQSI	Urmi dinka	B00ERRY	Izsaki sarfeher	Lacombe et al. 2013	10207	0	1394	4	0.00247219	0.2278
B00EJK7	Uva de Rey	B00EJKE	Airén	Lacombe et al. 2013	10145	0	1281	4	0.00247219	0.2451
B00ERR3	Uva di Troia	B00F6OG	Bombino bianco	Lacombe et al. 2013	10141	2	1287	4	0.00247219	0.2387
B00EJL7	Valensi noir	B00F6PL	Valencí blanco	Lacombe et al. 2013	10101	3	1356	4	0.00247219	0.2361
B00EQYS	Variété d'oasis Bou Chemma 46	B00ER7G	Turki	Lacombe et al. 2013	10202	0	1509	4	0.00247219	0.2501
B00EJLL	Verdejo	B00DWXT	Castellana blanca	Lacombe et al. 2013	10207	0	1078	4	0.00247219	0.2233
B00EJLL	Verdejo	B00CW9F	Savagnin blanc	Lacombe et al. 2013	10207	0	1255	4	0.00247219	0.2424
B00ER4M	Verjus	B00FQEZ	Alicantí		10200	2	1419	4	0.00247219	0.2161
B00ER85	Victoria	B00F6PK	Dattier de Beyrouth	Lacombe et al. 2013	10207	2	1823	4	0.00247219	0.2295
B00ER85	Victoria	B00ER16	Cardinal	Lacombe et al. 2013	10206	0	1533	5	0.00309023	0.2431
B00EJL8	Vijiriega	B00ER5K	Gibi = Hebén	Lacombe et al. 2013	10207	0	1070	5	0.00309023	0.2432
B00F6OL	Wildbacher blau	B00EQTK	Gouais blanc	Lacombe et al. 2013	10188	0	1149	5	0.00309023	0.2408
B00EQUD	Wildbacher de Hongrie (Collection Ravaz)	B00EQVB	Humagne blanc	Lacombe et al. 2013	10207	1	1288	5	0.00309023	0.2491
B00EQUD	Wildbacher de Hongrie (Collection Ravaz)	B00ERR1	Servant		10149	1	1331	5	0.00309023	0.2674
B00EJKA	Xarello	B00ER5K	Gibi = Hebén	Lacombe et al. 2013	10148	0	1096	5	0.00309023	0.2899
B00EJK6	Zalema	B00ER5K	Gibi = Hebén	Lacombe et al. 2013	10207	0	1166	5	0.00309023	0.2649
B00EJK6	Zalema	B00FQ54	Unknown grapevine CA 10.1	De Andres et al. 2012	10207	0	2893	6	0.00370828	0.1945
B00EI5M	Zemoasa	B00EQTM	Crimposie	Lacombe et al. 2013	10201	1	1428	6	0.00370828	0.2255
B00EI5M	Zemoasa	B00EQTK	Gouais blanc	Lacombe et al. 2013	10206	0	1424	7	0.00432633	0.2265
B00ERR6	Zilavka	B00EQX6	Alba imputotato	Lacombe et al. 2013	10047	2	1122	9	0.00556242	0.2633
NOte : * IBS0 indicates the number of "zero identity-by-state" SNPs (i.e. when the pair of individuals has genotypes AA and aa, incompatible with a parent-offspring relation) as defined in Manichaikul et al. (2010). ** IBS0 rel is the proportion of IBS0 relative to the maximum number of observed IBS0.
