# Supplementary material for: Extended diversity analysis of cultivated grapevine Vitis vinifera with 10K genome-wide SNPs
Source: PLoS One. 2018 Feb 8;13(2):e0192540. doi: 10.1371/journal.pone.0192540 (PMC5805323; doi:10.1371/journal.pone.0192540)
Supplement: S5 Table — (XLSX) [file pone.0192540.s005.xlsx]

## Sheet: Requête1
S5 Table. List of cultivars with no parent relationships within the considered pool of 783 cultivars using the KING method.
Sample ID	Variety name	Country Code	Geographic Group	Modern vs Traditional	Unrelated at 1st degree	Unrelated at 2nd degree	Unrelated at 3rd degree	Comments
B00F6PD	Ak ouzioum tagapskii	RUS	RUUK	Trad	Yes	Yes	Yes
B00EQVS	Aouillat	FRA	WCEUR	Trad	Yes	Yes	Yes	Having a known kinship
B00ER53	Asprinio bianco	ITA	ITAP	Trad	Yes	Yes	Yes
B00EQZI	Assoued kere	ISR	EMCA	Trad	Yes	Yes	Yes	Having a known kinship
B00EQYU	B 40-97 (Ramming)	USA	NEWO	Mod	Yes	Yes	Yes
B00EQX2	Babica crna	HRV	BALK	Trad	Yes	Yes	Yes
B00ER38	Badagui noir	GEO	EMCA	Trad	Yes	Yes	Yes
B00ER8Q	Bakhtiori	UZB	MFEAS	Trad	Yes	Yes	Yes
B00EQTH	Balbut bijeli	YUG	BALK	Trad	Yes	Yes	Yes
B00F6QC	Bayadi de Syrie	SYR	EMCA	Trad	Yes	Yes	Yes
B00EQZR	Bogazkere	TUR	EMCA	Trad	Yes	Yes	Yes
B00EQVG	Breider 5-6	DEU	WCEUR	Mod	Yes	Yes	Yes	Having a known kinship
B00EQYT	C 50-171 (Ramming)	USA	NEWO	Mod	Yes	Yes	Yes
B00F6OF	Ciliegiolo	ITA	ITAP	Trad	Yes	Yes	Yes
B00CW9E	Colorino	ITA	ITAP	Trad	Yes	Yes	Yes
B00ER5Z	Flame seedless	USA	NEWO	Mod	Yes	Yes	Yes	Having a known kinship
B00ER0L	Kizil sapak faux	URS	RUUK	Trad	Yes	Yes	Yes
B00ER3W	Madeleine angevine Oberlin	FRA	WCEUR	Mod	Yes	Yes	Yes	Having a known kinship
B00175C	Medouar	ISR	EMCA	Trad	Yes	Yes	Yes
B00ER15	Monica femelle (Tunisie)	TUN	MAGH	Trad	Yes	Yes	Yes
B00ERBM	Müsküle	TUR	EMCA	Trad	Yes	Yes	Yes
B00EQZZ	Peikani	IRN	MFEAS	Trad	Yes	Yes	Yes
B00F6P2	Peygamber üzümü	TUR	EMCA	Trad	Yes	Yes	Yes
B00ER5F	Piedirosso	ITA	ITAP	Trad	Yes	Yes	Yes
B00ER60	Red Globe	USA	NEWO	Mod	Yes	Yes	Yes
B00EQW1	Salicette (Collection Parc de la Tête d'Or)	FRA	WCEUR		Yes	Yes	Yes
B00F6NN	San Lorenzo	ITA	ITAP	Trad	Yes	Yes	Yes
B00ER01	Sapéré otskhanouri faux	GEO	EMCA	Trad	Yes	Yes	Yes
B00FQ54	Unknown grapevine CA 10.1	ESP	IBER		Yes	Yes	Yes	Having a known kinship
B00ERSK	Taschly	UKR	RUUK	Trad	Yes	Yes	Yes
B00174W	Tsolikouri	GEO	EMCA	Trad	Yes	Yes	Yes
B00ERB0	Usakheluri	GEO	EMCA	Trad	Yes	Yes	Yes
B00ER2P	Vigne sauvage faux Fethiye 58-64	TUR	EMCA	Trad	Yes	Yes	Yes
B00ERB1	Vigne sauvage faux Tighzirt 1	DZA	MAGH		Yes	Yes	Yes
B00ERAI	Wildrebe von Bauer	DEU	WCEUR	Trad	Yes	Yes	Yes
B00FQH0	Zeini Abiad (Spain)	LBN	EMCA		Yes	Yes	Yes
B00EI4W	Ambary	ARM	EMCA	Trad	Yes	Yes	--
B00EQZX	Arakseni tcherni	ARM	EMCA	Trad	Yes	Yes	--
B00ERBW	Arna-guirna	AZE	EMCA	Trad	Yes	Yes	--
B00ER11	Athiri lefko (Kotinis)	GRC	BALK	Trad	Yes	Yes	--
B00ERA3	Avassirkhva	GEO	EMCA	Trad	Yes	Yes	--
B00EQZC	Baresana = Korithi aspro	ITA	ITAP	Trad	Yes	Yes	--
B00F6QO	Borchalo	GEO	EMCA		Yes	Yes	--
B00EQU1	Codivarta	FRA	WCEUR	Trad	Yes	Yes	--
B00ER1D	Fiano	ITA	ITAP	Trad	Yes	Yes	--
B00EQX9	Fumin	ITA	ITAP	Trad	Yes	Yes	--
B00ERPT	Geisdutte Blau	nd			Yes	Yes	--
B00EQU3	Gheméra	GRC	BALK	Trad	Yes	Yes	--
B00ER8T	Glycostaphyllo	TUR	EMCA	Trad	Yes	Yes	--
B00ER8M	Khindogny	IRN	MFEAS	Trad	Yes	Yes	--
B00EQZ3	Kolossié gebirgig	UKR	RUUK	Trad	Yes	Yes	--
B00EQXE	Lialmigui	MDA	RUUK	Trad	Yes	Yes	--
B00ER8K	Matrassa	AZE	EMCA	Trad	Yes	Yes	--	Having a known kinship
B00EQZV	Negru mare	ROU	BALK	Trad	Yes	Yes	--	Having a known kinship
B00EQZ8	Öküz gözü faux	TUR	EMCA	Trad	Yes	Yes	--
B00ER8I	Öküzgözü	TUR	EMCA	Trad	Yes	Yes	--
B00F6OW	Plant du Maroc E (Collection Meknès)	MAR	MAGH	Trad	Yes	Yes	--
B00EQX7	Rosaky rose faux	TUR	EMCA	Trad	Yes	Yes	--
B00ER3T	Santanera	ESP	IBER	Trad	Yes	Yes	--
B00EQZL	Tachtas	GRC	BALK	Trad	Yes	Yes	--
B00EQSJ	Tzimliansky belyi	RUS	RUUK	Trad	Yes	Yes	--
B00ER5V	Uva di Trojanero	ITA	ITAP	Trad	Yes	Yes	--
B00EQXG	Vidiano	GRC	BALK	Trad	Yes	Yes	--
B00ER8L	Voïdomatis	GRC	BALK	Trad	Yes	Yes	--
B00EQZD	Zeini abiad	LBN	EMCA	Trad	Yes	Yes	--
B00F6PF	Achlamiche	SYR	EMCA	Trad	Yes	--	--
B00ER06	Ag Kiourdach faux (Collection Kichinev)	AZE	EMCA	Trad	Yes	--	--
B00F6OY	Agadaï	RUS	RUUK	Trad	Yes	--	--
B00F6OR	Agourane	DZA	MAGH	Trad	Yes	--	--
B00ER0M	Ahmar Derani	SYR	EMCA	Trad	Yes	--	--
B00ER8R	Aïdani mavro	GRC	BALK	Trad	Yes	--	--	Having a known kinship
B00ER0D	Akiki	GRC	BALK	Trad	Yes	--	--
B00ERCD	Albaranzeuli bianco	ITA	ITAP	Trad	Yes	--	--
B00EQZW	Alexandroouli	GEO	EMCA	Trad	Yes	--	--
B00EJLA	Alvarelhão	PRT	IBER	Trad	Yes	--	--
B00ER12	Amessasse	DZA	MAGH	Trad	Yes	--	--
B001756	Araklinos	GRC	BALK	Trad	Yes	--	--
B00EQVL	Arinarnoa	FRA	WCEUR	Mod	Yes	--	--
B00ER36	Arneis	ITA	ITAP	Trad	Yes	--	--
B00EQV8	Arvine	CHE	WCEUR	Trad	Yes	--	--
B00ERAA	Asprouda Santorinis	GRC	BALK	Trad	Yes	--	--
B00ERC2	Assali al arous	LBN	EMCA	Trad	Yes	--	--
B00ERAB	Assouad Koupti	SYR	EMCA	Trad	Yes	--	--
B00EQZY	Assyl kara	RUS	RUUK	Trad	Yes	--	--
B00ERM4	Assyrtico	GRC	BALK	Trad	Yes	--	--
B00EI4N	Avarengo	ITA	ITAP	Trad	Yes	--	--
B00FQJB	Avesso	PRT	IBER	Trad	Yes	--	--
B00EI4R	Baroque	FRA	WCEUR	Trad	Yes	--	--
B00ERPC	Beerheller	nd			Yes	--	--
B00EQT0	Bellone	ITA	ITAP	Trad	Yes	--	--
B00FQHP	Benedicto falso	ESP	IBER		Yes	--	--	Having a known kinship
B00EI5B	Bezoul el Kelba	TUN	MAGH	Trad	Yes	--	--
B00ER1O	Big Muscat seedless	ARG	NEWO	Mod	Yes	--	--
B00ER13	Bobal	ESP	IBER	Trad	Yes	--	--
B00EQT1	Bonamico	ITA	ITAP	Trad	Yes	--	--
B00ERA6	Bondola	CHE	WCEUR	Trad	Yes	--	--
B00ERS0	Bourboulenc	FRA	WCEUR	Trad	Yes	--	--
B00EQVC	Cacaboué	FRA	WCEUR	Trad	Yes	--	--
B00EQUF	Cahours	FRA	WCEUR	Trad	Yes	--	--
B00ER7I	Calabrese = Nero d'Avola	ITA	ITAP	Trad	Yes	--	--
B00F6NT	Canella	ITA	ITAP	Trad	Yes	--	--
B00EQSL	Caprugnone	ITA	ITAP	Trad	Yes	--	--
B00EQUM	Casetta	ITA	ITAP	Trad	Yes	--	--
B00FQG6	Catalanesca	ITA	ITAP	Trad	Yes	--	--
B00ER4W	Cayam	FRA	WCEUR	Trad	Yes	--	--
B00EQZJ	Chahnani	LBN	EMCA	Trad	Yes	--	--
B00EQYW	Chami abiad	SYR	EMCA	Trad	Yes	--	--
B00ERA1	Chava	ROU	BALK	Trad	Yes	--	--
B00EQZA	Chirai obak	TJK	MFEAS	Trad	Yes	--	--
B00F6PA	Clairette	FRA	WCEUR	Trad	Yes	--	--
B00ERCR	Claverie coulard	FRA	WCEUR	Trad	Yes	--	--
B00ER7N	Coada vulpii	ROU	BALK	Trad	Yes	--	--
B00EI5J	Coda di volpe bianca	ITA	ITAP	Trad	Yes	--	--
B00EQVM	Completer	CHE	WCEUR	Trad	Yes	--	--
B00ER6L	Corbina vicentina o nostrana	ITA	ITAP	Trad	Yes	--	--
B00EQXD	Courbu	FRA	WCEUR	Trad	Yes	--	--
B00ER1E	Crimson seedless	USA	NEWO	Mod	Yes	--	--
B00F6OE	Croatina	ITA	ITAP	Trad	Yes	--	--
B00FQF7	Cuelga	ESP	IBER		Yes	--	--
B00ER0K	Dabouki	ISR	EMCA	Trad	Yes	--	--	Having a known kinship
B00FQGW	De Cilindro	ESP	IBER		Yes	--	--
B00ER1W	Dermatas	GRC	BALK	Trad	Yes	--	--
B00EI4U	Dili kaftar	UKR	RUUK	Trad	Yes	--	--
B00EQTJ	Dimrit	TUR	EMCA	Trad	Yes	--	--	Having a known kinship
B00F6OB	Dolcetto	ITA	ITAP	Trad	Yes	--	--
B00EQYY	Doppel Augen	AZE	EMCA	Trad	Yes	--	--
B00FQGI	El Farryali	MAR	MAGH	Trad	Yes	--	--
B001754	Espadeiro tinto	PRT	IBER	Trad	Yes	--	--
B00F6PG	Estaca saouma	FRA	WCEUR	Trad	Yes	--	--
B00F6P3	Falanghina	ITA	ITAP	Trad	Yes	--	--
B00FQF0	Fernandella	ESP	IBER	Trad	Yes	--	--
B00ER2G	Fiesta	USA	NEWO	Mod	Yes	--	--
B00EQUV	Freisa	ITA	ITAP	Trad	Yes	--	--
B00ER9R	Fuella nera	FRA	WCEUR	Trad	Yes	--	--
B00EQTU	Galbena uriasa	ROU	BALK	Trad	Yes	--	--
B00ER8X	Gamaret	CHE	WCEUR	Mod	Yes	--	--	Having a known kinship
B00EQYZ	Garbanega faux (Istituto San Michele)	ITA	ITAP	Trad	Yes	--	--
B00FQF2	Gateta	ESP	IBER	Trad	Yes	--	--
B00F6PR	Genk Uzum	TUR	EMCA	Trad	Yes	--	--
B00F6O9	Genovèse	FRA	WCEUR	Trad	Yes	--	--
B00EQZ0	Gharbi	SYR	EMCA	Trad	Yes	--	--
B00EQZ1	Graeco	TUN	MAGH	Trad	Yes	--	--
B00ERJ2	Granatovyi	RUS	RUUK		Yes	--	--
B00ER9T	Grassen	FRA	WCEUR	Trad	Yes	--	--
B00ER14	Grechetto = Pignoletto	ITA	ITAP	Trad	Yes	--	--
B00EQTT	Greco bianco	ITA	ITAP	Trad	Yes	--	--
B00ER0Z	Greco di Tufo	ITA	ITAP	Trad	Yes	--	--
B00ER9O	Grignolino	ITA	ITAP	Trad	Yes	--	--
B00EQUL	Grosse Mérille	FRA	WCEUR	Trad	Yes	--	--
B00EQSN	Hagnos Zöld	HUN	BALK	Trad	Yes	--	--
B00ERRW	Halholyag	HUN	BALK	Trad	Yes	--	--
B00ERPR	Heunisch Rot No1	AUT	WCEUR	Trad	Yes	--	--
B00EQV4	Heunisch schwarz	DEU	WCEUR	Trad	Yes	--	--
B00ERQ2	Hoertling Weiss	nd			Yes	--	--
B00ER0F	Hunisa	IRN	MFEAS	Trad	Yes	--	--	Having a known kinship
B00ER39	Hweidi	SYR	EMCA	Trad	Yes	--	--
B00ER9S	Ichkimar biely faux (Collection Kichinev)	UZB	MFEAS	Trad	Yes	--	--
B00EQV3	Joubertin	FRA	WCEUR	Trad	Yes	--	--
B00EQZU	July Muscat	USA	NEWO	Mod	Yes	--	--
B00EQSQ	Kakotryghis	GRC	BALK	Trad	Yes	--	--
B00ER5E	Kandahari siah	AFG	MFEAS	Trad	Yes	--	--
B00F6O0	Kara oglan faux	TUR	EMCA	Trad	Yes	--	--
B00ER7X	Kara ouzume Aschkhabadsky	TKM	MFEAS	Trad	Yes	--	--
B00EQTC	Kartsiotis	GRC	BALK	Trad	Yes	--	--
B00ERAE	Kasoufi de la Bekaa	LBN	EMCA	Trad	Yes	--	--
B00ER0G	Khalili belyi	IRN	MFEAS	Trad	Yes	--	--	Having a known kinship
B00ER7U	Königstraube	TCH	WCEUR	Trad	Yes	--	--
B00ERSG	Kotsifali	GRC	BALK	Trad	Yes	--	--
B00EQYP	Koutlaksky belyi	UKR	RUUK	Trad	Yes	--	--
B00ER84	Krakhouna	GEO	EMCA	Trad	Yes	--	--
B00EQXX	Labrusco	PRT	IBER	Trad	Yes	--	--
B00EQUW	Lagrein	ITA	ITAP	Trad	Yes	--	--
B00EI5D	Lambrusco di Sorbara	ITA	ITAP	Trad	Yes	--	--
B00F6OU	Lambrusco Maestri	ITA	ITAP	Trad	Yes	--	--
B00EQVH	Lambrusco Marani	ITA	ITAP	Trad	Yes	--	--
B00EQUN	Lameiro	PRT	IBER	Trad	Yes	--	--
B00EQVI	Landroter = Cornalin du Valais	CHE	WCEUR	Trad	Yes	--	--
B00F6OX	Louali	DZA	MAGH	Trad	Yes	--	--
B00F6O2	Lumassina	ITA	ITAP	Trad	Yes	--	--
B00EQTG	Malvasia istriana	HRV	BALK	Trad	Yes	--	--
B00ERPU	Malvoisie de Lasseraz	FRA	WCEUR	Trad	Yes	--	--
B00ERSJ	Mandilaria	GRC	BALK	Trad	Yes	--	--
B00ER2K	Maratheftiko	CYP	BALK	Trad	Yes	--	--
B00ER4J	Moravia agria	ESP	IBER	Trad	Yes	--	--
B00EQXB	Moscato di Terracina	ITA	ITAP	Trad	Yes	--	--
B00F6QN	Mtsklarta	GEO	EMCA		Yes	--	--
B00F6QL	Muradouli	GEO	EMCA		Yes	--	--
B00F6RE	Muradouli 3	GEO	EMCA		Yes	--	--
B00EQST	Muscate (Collection Ravaz)	ROU	BALK	Trad	Yes	--	--
B00F6O4	Nassau	URS	RUUK	Trad	Yes	--	--
B00ER0J	Nehelescol	ISR	EMCA	Trad	Yes	--	--
B00ER7V	Nerello Cappuccio	ITA	ITAP	Trad	Yes	--	--
B00EQTX	Nieddera	ITA	ITAP	Trad	Yes	--	--
B00ER4S	Nimrang rouge	UZB	MFEAS	Trad	Yes	--	--
B00EQT7	Nincusa	HRV	BALK	Trad	Yes	--	--
B00ER2T	Obeidi	LBN	EMCA	Trad	Yes	--	--
B00F6OZ	Odjaleschi	GEO	EMCA	Trad	Yes	--	--
B00EQVR	Penouille	FRA	WCEUR	Trad	Yes	--	--
B00EQZF	Perricone	ITA	ITAP	Trad	Yes	--	--
B00ER2X	Picolit	ITA	ITAP	Trad	Yes	--	--
B00ER8Y	Plant d'Arrat	FRA	WCEUR	Trad	Yes	--	--
B00F6NQ	Plant de Vic 98-N-3 (Collection Torres S.A.)	ESP	IBER	Trad	Yes	--	--
B00EQTP	Platyracho	GRC	BALK	Trad	Yes	--	--
B00EQZ9	Plyto	GRC	BALK	Trad	Yes	--	--
B00EQT9	Posip bijeli	HRV	BALK	Trad	Yes	--	--
B00EI4O	Poulsard	FRA	WCEUR	Trad	Yes	--	--
B00ER1J	Raisaine	FRA	WCEUR	Trad	Yes	--	--	Having a known kinship
B00FQIV	Rayada melonera = Corropio	ESP	IBER		Yes	--	--
B00EQX1	Razachie rosie	ROU	BALK	Trad	Yes	--	--
B00ERQM	Razakisi Antep	TUR	EMCA		Yes	--	--
B00EQZS	Razdani	ARM	EMCA	Mod	Yes	--	--
B00ERCN	Ribote rose	ESP	IBER	Trad	Yes	--	--
B00FQFC	Rojal negro	ESP	IBER		Yes	--	--	Having a known kinship
B00ER69	Rossignola	ITA	ITAP	Trad	Yes	--	--
B00EI4L	Roussette basse de Seyssel	FRA	WCEUR	Trad	Yes	--	--
B00EQT6	Rudezusa	HRV	BALK	Trad	Yes	--	--
B00FQJ0	Sabaté	ESP	IBER	Trad	Yes	--	--
B00ER6Q	Sagrantino	ITA	ITAP	Trad	Yes	--	--
B00FQJ7	Salceño blanco	ESP	IBER		Yes	--	--
B00EQSC	Sasca (Collection Ravaz)	ROU	BALK	Trad	Yes	--	--
B00F6OO	Savvatiano	GRC	BALK	Trad	Yes	--	--
B00ER7L	Schiradzouli	IRN	MFEAS	Trad	Yes	--	--
B00ER3I	Semidano	ITA	ITAP		Yes	--	--
B00EQXT	Siah	IRN	MFEAS	Trad	Yes	--	--
B00EQSD	Skiadopoulo	GRC	BALK	Trad	Yes	--	--
B00ER02	Soïaki	UZB	MFEAS	Trad	Yes	--	--
B00ER07	Sourkhak biely	UZB	MFEAS	Trad	Yes	--	--
B00ERDA	Sousão	PRT	IBER	Trad	Yes	--	--	Having a known kinship
B00ER7Z	Stavroto	GRC	BALK	Trad	Yes	--	--
B00EQSF	Stavroto faux (Collection Lykovrissi)	GRC	BALK	Trad	Yes	--	--
B00F6OK	Steinschiller weisser	SCG	BALK	Trad	Yes	--	--
B00EQTR	Strophyliatico	GRC	BALK	Trad	Yes	--	--
B00ER05	Sultanina de Bulgarie	BGR	BALK	Trad	Yes	--	--	Having a known kinship
B00ER7Q	Tantovina	AUT	WCEUR	Trad	Yes	--	--
B00ERRM	Tchaïnak = Gordin verde	MDA	RUUK	Trad	Yes	--	--
B00ERQX	Tebrizi (Collection Germany)	AZE	EMCA		Yes	--	--
B00EQVX	Terret Bouschet	FRA	WCEUR	Mod	Yes	--	--	Having a known kinship
B00EQXW	Tibouren	FRA	WCEUR	Trad	Yes	--	--
B00ERAF	Tinto Cao	PRT	IBER	Trad	Yes	--	--
B00FQJN	Tinto Velasco	ESP	IBER		Yes	--	--
B00ER5G	Trebbiano spoletino	ITA	ITAP	Trad	Yes	--	--
B00EJKM	Treixadura	ESP	IBER	Trad	Yes	--	--
B00EQXV	Tsitsa Kaprei	ROU	BALK	Trad	Yes	--	--	Having a known kinship
B00ER9F	Tsitska	GEO	EMCA	Trad	Yes	--	--
B00F6P6	Varnenska Gimza	BGR	BALK	Trad	Yes	--	--
B00EQZE	Vassarga bielaia	UZB	MFEAS	Trad	Yes	--	--
B00F6OD	Verdea	ITA	ITAP	Trad	Yes	--	--
B00ERAO	Verdea noir	ITA	ITAP	Trad	Yes	--	--
B00EQV2	Verdelho tinto femelle	PRT	IBER	Trad	Yes	--	--
B00EQUY	Verdiso	ITA	ITAP	Trad	Yes	--	--
B00ER5U	Verduzzo friulano	ITA	ITAP	Trad	Yes	--	--
B00EQZK	Verico	CYP	BALK	Trad	Yes	--	--
B00F6P4	Vermentino nero	ITA	ITAP	Trad	Yes	--	--
B00ER18	Vernaccia di San Gimignano	ITA	ITAP	Trad	Yes	--	--
B00ER1L	Vintaïu	FRA	WCEUR	Trad	Yes	--	--
B00EQXN	Vulpea faux (Collection Ravaz)	ROU	BALK	Trad	Yes	--	--
B00ER9M	Xinisteri	CYP	BALK	Trad	Yes	--	--
B00ERCS	Yaï isioum rosovy	RUS	RUUK	Trad	Yes	--	--
B00ERAR	Zante blanc (Collection Ravaz)	GRC	BALK	Trad	Yes	--	--
