# Supplementary material for: Extended diversity analysis of cultivated grapevine Vitis vinifera with 10K genome-wide SNPs
Source: PLoS One. 2018 Feb 8;13(2):e0192540. doi: 10.1371/journal.pone.0192540 (PMC5805323; doi:10.1371/journal.pone.0192540)
Supplement: S6 Table — (XLSX) [file pone.0192540.s006.xlsx]

## Sheet: het
S6 Table. Detailed individuals characteristics: geographical origin, usage, heterozygosity values (Fis), group assignations according to the DAPC and STRUCTURE at K=4 and K=8 analysis.
Sample ID	Variety name	Utilization of fruit	Country origin	Geographical group	Fis (individual heterozygoty)	STRUCTURE K=4 Assignation	STRUCTURE S-4.1	STRUCTURE S-4.2	STRUCTURE S-4.3	STRUCTURE S-4.4	STRUCTURE K=8 Assignation	STRUCTURE S-8.1	STRUCTURE S-8.2	STRUCTURE S-8.3	STRUCTURE S-8.4	STRUCTURE S-8.5	STRUCTURE S-8.6	STRUCTURE S-8.7	STRUCTURE S-8.8	DAPC K=8 Assignation	DAPC C1	DAPC C2	DAPC C3	DAPC C4	DAPC C5	DAPC C6	DAPC C7	DAPC C8
B00EQXS	Abouhou	table	MAR	MAGH	0.05592	S-4.2	0.001	0.8558	0.1083	0.0346	S-8.Admix	0.055	0	0.066	0	0.225	0	0.646	0.008	C5	3.80398e-23	1.16129e-20	2.64467e-32	7.70153e-23	1	6.90197e-68	1.31477e-17	6.41213e-18
B00F6PF	Achlamiche	table	SYR	EMCA	0.1216	S-4.2	0.001	0.8652	0.0047	0.1298	S-8.Admix	0.001	0.001	0.137	0	0.078	0	0.781	0.002	C5	5.45406e-26	3.06806e-22	8.49037e-31	4.32966e-21	1	9.20402e-70	9.78785e-16	2.4411e-18
B00F6QR	Adreuli Skelkana	nd	GEO	EMCA	-0.02517	S-4.Admix	0.169	0.2532	0.0613	0.516	S-8.Admix	0.01	0	0.622	0.179	0	0.001	0.186	0.001	C6	2.68508e-46	1.49882e-43	6.26321e-55	8.96544e-53	2.56443e-42	1	9.35237e-43	4.24334e-43
B00F6QP	Adreuli Tetri	nd	GEO	EMCA	0.03163	S-4.Admix	0.127	0.553	0.001	0.319	S-8.Admix	0.001	0.001	0.384	0.143	0.001	0.001	0.47	0	C6	1.6636e-68	8.25413e-66	2.12864e-75	6.81933e-71	1.83432e-53	1	1.25825e-65	2.83031e-63
B00ER78	Aetonychi mavro	table	GRC	BALK	0.1717	S-4.2	0	0.9375	0.001	0.0615	S-8.Admix	0	0	0.09	0	0.167	0	0.742	0	C5	3.98215e-26	1.04129e-24	7.10128e-36	5.96797e-20	1	1.5087e-63	8.60391e-22	1.85031e-22
B00EQV5	Affenthaler	wine	DEU	WCEUR	-0.08589	S-4.Admix	0.604	0.001	0.001	0.3945	S-8.Admix	0	0.613	0	0.002	0	0.384	0	0	C1	1	1.68415e-11	3.17408e-26	1.35775e-28	1.2082e-21	2.97797e-65	1.0028e-13	2.65193e-13
B00ERC6	Ag isioum	wine	URS	RUUK	0.05413	S-4.Admix	0	0.4678	0.1125	0.4195	S-8.Admix	0	0	0.561	0	0.001	0	0.373	0.065	C5	1.57616e-17	6.66398e-17	1.01148e-22	6.71793e-14	1	1.68864e-58	6.25686e-10	8.64491e-12
B00ER06	Ag Kiourdach faux (Collection Kichinev)	nd	AZE	EMCA	0.05842	S-4.Admix	0	0.5333	0.1719	0.2948	S-8.Admix	0	0	0.414	0	0.108	0	0.366	0.111	C5	2.31193e-14	4.20519e-12	3.54113e-18	2.57401e-11	1	8.60213e-60	9.06623e-09	1.07656e-07
B00F6OY	Agadaï	table	RUS	RUUK	0.06628	S-4.Admix	0.001	0.7368	0.0563	0.2064	S-8.Admix	0.001	0	0.318	0	0.001	0	0.664	0.015	C5	8.82516e-23	5.70782e-19	8.04178e-28	8.60172e-23	1	4.85333e-58	1.4596e-15	4.93738e-16
B00FQJ2	Señá	nd	ESP	IBER	-0.168	S-4.Admix	0.528	0	0.471	0	S-8.Admix	0	0	0	0.358	0	0.188	0	0.453	C3	7.22873e-29	1.12802e-19	1	2.02358e-31	1.11685e-29	1.38359e-82	2.58811e-24	6.23081e-21
B00FQJ8	Tempranilla blanca = Santa Magdalena	table	ESP	IBER	-0.1563	S-4.Admix	0.254	0.0611	0.6237	0.0612	S-8.Admix	0.002	0.064	0.003	0.122	0.072	0.13	0.003	0.604	C3	9.00643e-19	1.46894e-11	1	1.39215e-21	9.54227e-19	2.50312e-66	7.13641e-13	2.82107e-08
B00ER0M	Ahmar Derani	table	SYR	EMCA	0.06878	S-4.Admix	0.001	0.6993	0.194	0.1067	S-8.Admix	0.021	0.001	0.117	0	0.177	0	0.539	0.144	C5	7.42706e-20	9.25424e-15	4.56384e-21	2.19217e-13	1	8.5349e-66	2.03803e-11	8.30187e-10
B00EQXF	Ahmeh Sal apyrène	table	IRN	MFEAS	0.02127	S-4.2	0	0.8421	0.0086	0.1488	S-8.7	0.002	0.001	0.154	0	0	0	0.841	0.002	C5	6.00661e-20	1.7405e-17	1.73555e-26	7.88055e-22	1	1.286e-69	9.5713e-12	2.2617e-13
B00CW9D	Malvasia di Sardegna	wine	ITA	ITAP	-0.1527	S-4.Admix	0.2395	0.367	0.2522	0.141	S-8.Admix	0.034	0.001	0.195	0.184	0.27	0.026	0.124	0.165	C8	1.40966e-14	2.15955e-06	2.0491e-15	1.82271e-21	3.59943e-13	1.07897e-72	2.65549e-09	0.999998
B00ER8R	Aïdani mavro	wine	GRC	BALK	0.06735	S-4.Admix	0.001	0.6069	0.1468	0.2445	S-8.Admix	0.006	0.001	0.337	0.002	0.054	0	0.505	0.095	C5	5.73788e-19	1.31209e-13	3.70182e-20	1.78373e-19	1	4.01492e-54	1.05778e-09	3.09737e-10
B00FQJC	Borrado das moscas	wine	PRT	IBER	-0.1416	S-4.Admix	0.281	0.001	0.717	0.002	S-8.Admix	0.07	0.001	0.001	0.042	0.001	0.263	0	0.623	C3	3.13862e-21	4.00974e-19	1	2.33081e-28	3.56973e-26	3.66373e-76	6.35956e-18	1.75766e-13
B00ER5K	Gibi = Hebén	wine	ESP	IBER	-0.1209	S-4.3	0	0	1	0	S-8.8	0	0	0	0	0	0	0	1	C3	9.34532e-52	8.54343e-48	1	7.46663e-53	2.12292e-50	1.27114e-105	7.38225e-45	3.90922e-42
B00F6PD	Ak ouzioum tagapskii	wine	RUS	RUUK	0.157	S-4.2	0.0022	0.8152	0.0306	0.1517	S-8.Admix	0.026	0.001	0.178	0.001	0.068	0	0.725	0.001	C5	2.11215e-21	3.40738e-19	1.91041e-25	8.24095e-20	1	3.78255e-64	3.89904e-17	3.66475e-15
B00ER0D	Akiki	table	GRC	BALK	0.09128	S-4.Admix	0.001	0.759	0.131	0.109	S-8.Admix	0	0.065	0.007	0	0.26	0	0.548	0.119	C5	5.03647e-13	3.81573e-10	5.00885e-16	7.2585e-13	0.997047	3.81993e-53	4.97073e-10	0.00295342
B00FQHV	Cuatendrá	wine	ESP	IBER	-0.1198	S-4.Admix	0.502	0.002	0.4027	0.0938	S-8.1	0.836	0.001	0.002	0.106	0	0.053	0.001	0.002	C8	1.22418e-10	0.0609827	3.31841e-13	2.37254e-16	6.14648e-14	5.84518e-65	7.37115e-07	0.939017
B00EQX6	Alba imputotato	wine	ROU	BALK	0.008053	S-4.4	0	0.0213	0.0067	0.972	S-8.3	0	0.169	0.829	0	0	0	0.001	0.001	C7	2.98082e-23	2.03931e-17	1.0842e-24	6.04212e-29	7.08038e-21	5.89216e-83	1	6.87802e-15
B00FQFK	Camarate	wine	PRT	IBER	-0.118	S-4.Admix	0.3833	0	0.615	0.001	S-8.Admix	0	0	0	0	0	0.481	0	0.518	C3	2.52263e-18	6.67406e-19	1	3.46728e-26	8.49134e-24	5.62489e-84	7.69752e-18	2.96264e-14
B00EQSO	Plant de Ponteilla (Jaubert)	wine	FRA	WCEUR	-0.118	S-4.3	0.1327	0.001	0.861	0.005	S-8.Admix	0.171	0	0.008	0.081	0.001	0.002	0	0.737	C3	8.99192e-27	5.31369e-18	1	3.03108e-33	5.71397e-29	2.58647e-90	1.24098e-21	8.76673e-17
B00EJK1	Albillo Real	table	ESP	IBER	-0.113	S-4.Admix	0.225	0.0341	0.5245	0.2169	S-8.Admix	0	0.077	0.147	0.115	0.023	0.127	0.001	0.509	C3	1.03971e-12	1.05388e-08	1	1.50903e-19	1.52391e-14	1.36173e-69	4.52706e-10	6.49568e-08
B00ER5J	Miguel de Arco	wine	ESP	IBER	-0.1123	S-4.3	0.0247	0	0.9743	0.001	S-8.Admix	0.374	0	0	0	0	0	0	0.625	C3	3.27508e-27	4.41141e-21	1	9.04165e-30	2.98574e-26	5.07465e-70	2.3696e-23	9.12749e-17
B00FQI3	Mancens = Giro de Baleares	wine	ESP	IBER	-0.1116	S-4.Admix	0.3485	0.2233	0.3555	0.0727	S-8.Admix	0.771	0	0.025	0.034	0.165	0	0.004	0	C8	1.10361e-13	0.00190372	5.44127e-18	8.98343e-19	4.17473e-14	1.05795e-69	8.40187e-10	0.998096
B00FQG7	Moscato d'Adda (Spain)	wine-table	ITA	ITAP	-0.05124	S-4.Admix	0.312	0.4243	0.1992	0.064	S-8.Admix	0.063	0.014	0.003	0.175	0.55	0.067	0.014	0.113	C4	2.46451e-25	3.15281e-14	1.84662e-25	1	1.64234e-20	1.00768e-63	2.40223e-21	2.90725e-13
B00EI5C	Amigne	wine	CHE	WCEUR	-0.1105	S-4.Admix	0.4255	0.2912	0.2468	0.0365	S-8.Admix	0.118	0.077	0.001	0.003	0.395	0.311	0.001	0.095	C8	2.33501e-06	0.00229064	3.03731e-12	7.85879e-19	6.90991e-17	4.08836e-62	1.13899e-08	0.997707
B00FQG2	Jaoumet	table	FRA	WCEUR	-0.1098	S-4.Admix	0.263	0.0138	0.3928	0.3302	S-8.Admix	0	0.095	0.257	0.098	0.002	0.182	0.001	0.365	C3	3.84993e-08	0.0120012	0.93413	7.68961e-18	1.60468e-08	1.14721e-65	0.0154729	0.0383959
B00EQZW	Alexandroouli	wine	GEO	EMCA	0.05878	S-4.Admix	0.2172	0.4431	0.0487	0.291	S-8.Admix	0.001	0.001	0.335	0.243	0.001	0.001	0.409	0.009	C6	9.9859e-65	4.06698e-62	2.06801e-70	9.51572e-69	7.84881e-55	1	4.65397e-60	2.19068e-60
B00EQVW	Alfrocheiro preto	wine	PRT	IBER	-0.1548	S-4.1	0.8107	0	0.186	0.003	S-8.6	0.042	0	0.001	0	0	0.952	0	0.005	C1	1	2.02585e-08	6.75011e-15	2.40571e-19	1.00665e-17	7.82055e-68	9.24656e-12	2.59681e-07
B00FQF1	Plant droit	wine-table	FRA	WCEUR	-0.1098	S-4.Admix	0.4553	0.2758	0.2193	0.0494	S-8.Admix	0.314	0.071	0.001	0.028	0.206	0.256	0.08	0.045	C8	3.51896e-06	0.0463062	4.11289e-14	1.56797e-13	2.62118e-07	5.02779e-61	1.9173e-05	0.953671
B00ER1J	Raisaine	wine-table	FRA	WCEUR	-0.1063	S-4.Admix	0.3282	0.0496	0.2357	0.3867	S-8.Admix	0.44	0.362	0.051	0	0.096	0.048	0.001	0.002	C8	8.60201e-08	0.000133224	8.40441e-16	2.7546e-15	2.64152e-10	2.93652e-61	0.000101086	0.999766
B00FQFO	Mureto	wine	PRT	IBER	-0.1038	S-4.Admix	0.3472	0.001	0.6518	0	S-8.Admix	0	0	0	0	0	0.423	0	0.576	C3	3.47132e-18	2.24159e-21	1	1.86512e-26	7.88291e-26	8.68535e-80	5.53227e-23	2.56256e-17
B00EQUK	Arinto tinto (Collection Soares Franco)	wine	PRT	IBER	-0.1002	S-4.Admix	0.503	0.0428	0.446	0.0082	S-8.Admix	0.348	0.001	0.002	0.067	0	0.334	0.019	0.23	C8	3.00487e-06	0.0350415	1.92161e-14	1.58403e-15	1.61794e-14	6.5702e-65	3.63401e-08	0.964955
B00EJK4	Alphonse Lavallée	table	FRA	WCEUR	-0.007306	S-4.Admix	0.009	0.7122	0.0191	0.26	S-8.Admix	0	0	0.172	0	0.688	0.001	0.137	0.001	C4	1.04276e-30	2.05878e-25	1.84212e-31	1	1.81468e-23	4.56656e-73	7.97689e-21	1.1684e-21
B00ERD6	Altesse	wine	FRA	WCEUR	-0.1195	S-4.1	0.8427	0.0078	0.0797	0.0698	S-8.Admix	0.186	0.001	0.032	0.506	0.001	0.273	0.001	0.001	C2	1.56279e-11	1	8.79446e-23	1.15515e-22	9.37258e-19	1.33021e-68	6.8308e-12	5.50332e-08
B00EJLA	Alvarelhão	wine	PRT	IBER	-0.08125	S-4.Admix	0.7455	0.0035	0.2412	0.0098	S-8.Admix	0.305	0	0.002	0.243	0	0.398	0.001	0.051	C2	4.77646e-05	0.999949	8.76137e-20	3.17818e-22	5.33361e-18	2.11533e-68	1.20223e-10	3.00637e-06
B00ERD1	Alvarinho	wine	PRT	IBER	-0.02445	S-4.1	0.889	0.001	0.11	0.001	S-8.Admix	0.036	0	0	0.495	0	0.419	0	0.049	C2	7.57063e-06	0.999984	4.34295e-18	1.70649e-19	5.75344e-18	6.06035e-62	2.52202e-12	8.64262e-06
B00F6OI	Amaral	wine	PRT	IBER	-0.08089	S-4.1	0.9963	0.001	0.001	0.001	S-8.4	0	0	0	0.818	0	0.181	0	0	C2	1.14645e-13	1	2.87083e-25	3.87432e-25	1.15272e-19	2.97193e-72	1.66457e-15	1.04665e-12
B00EI4W	Ambary	table	ARM	EMCA	0.147	S-4.2	0.001	0.996	0.001	0.002	S-8.7	0	0	0.004	0	0.101	0	0.892	0.001	C5	2.35893e-25	2.00539e-20	5.23139e-27	3.99352e-15	1	8.41816e-68	2.10351e-18	6.76298e-17
B00ERR1	Servant	wine	FRA	WCEUR	-0.09946	S-4.Admix	0.3593	0.2812	0.3535	0.006	S-8.Admix	0.472	0	0.001	0	0.405	0.12	0	0.002	C8	5.8487e-12	0.0080403	4.55584e-20	1.60952e-18	1.63575e-19	8.37367e-73	3.84729e-12	0.99196
B00EJKM	Treixadura	wine	ESP	IBER	-0.09375	S-4.Admix	0.4715	0.1232	0.4005	0.0048	S-8.Admix	0.507	0.001	0.001	0.001	0.116	0.284	0.002	0.089	C8	2.7709e-05	0.000220987	3.03196e-16	6.2992e-18	3.03726e-16	4.89747e-63	9.39729e-12	0.999751
B00ERBX	Ancellotta	wine	ITA	ITAP	-0.08839	S-4.1	0.875	0.0047	0.0583	0.062	S-8.Admix	0	0.045	0.007	0.753	0.002	0.152	0.001	0.041	C2	7.03123e-17	1	1.3451e-23	8.70643e-26	3.59515e-23	6.49407e-77	1.54963e-19	2.19172e-12
B00EQYX	Angoor Kalan	nd	IND	MFEAS	0.04449	S-4.2	0	0.9035	0.0018	0.0947	S-8.7	0	0.004	0.077	0	0.005	0	0.911	0.001	C5	9.15781e-27	2.6503e-24	1.12288e-30	9.84764e-22	1	1.67642e-66	2.71012e-19	2.81056e-19
B00F6OJ	Baga	wine	PRT	IBER	-0.09196	S-4.Admix	0.4495	0	0.5495	0	S-8.Admix	0	0	0	0.219	0	0.271	0	0.509	C3	5.82349e-21	4.14863e-15	1	2.78333e-29	6.24783e-30	1.2698e-77	1.23937e-19	7.47727e-15
B00F6OD	Verdea	wine-table	ITA	ITAP	-0.09089	S-4.Admix	0.3167	0.212	0.1917	0.2803	S-8.Admix	0.082	0.065	0.179	0.152	0.398	0.087	0	0.037	C8	1.77682e-09	0.212668	1.96704e-13	4.20511e-12	9.39044e-14	2.66568e-63	0.00119845	0.786134
B00EQVS	Aouillat	wine	FRA	WCEUR	0.09557	S-4.1	0.822	0.0305	0.0067	0.14	S-8.Admix	0.18	0.013	0.033	0.5	0.019	0.254	0.001	0	C2	4.80549e-16	1	1.04207e-21	3.18676e-24	2.01872e-18	1.31533e-69	1.83429e-11	6.44785e-09
B00ER94	Aragatzi	table	ARM	EMCA	0.1163	S-4.2	0	0.999	0	0.0003	S-8.7	0	0	0	0	0	0	0.999	0	C5	2.79128e-25	4.50609e-23	1.51108e-32	1.19895e-20	1	6.05752e-59	1.01575e-17	1.70668e-19
B001756	Araklinos	wine	GRC	BALK	0.02448	S-4.Admix	0.0151	0.2678	0.1093	0.608	S-8.Admix	0.049	0.015	0.657	0.001	0.071	0.041	0.164	0.003	C7	9.48565e-14	1.05359e-08	1.34247e-21	4.44781e-18	2.0524e-08	2.61762e-55	0.999987	1.27303e-05
B00EQZX	Arakseni tcherni	table	ARM	EMCA	0.0302	S-4.Admix	0.001	0.6852	0.0691	0.2452	S-8.Admix	0.002	0.001	0.312	0	0.113	0	0.554	0.017	C5	3.61687e-20	1.26834e-13	1.41438e-23	6.18233e-21	1	7.2354e-55	1.92336e-09	1.81484e-09
B00EQVD	Arbane	wine	FRA	WCEUR	-0.1163	S-4.Admix	0.672	0.0028	0.308	0.0172	S-8.Admix	0.371	0.004	0.001	0.163	0.002	0.381	0.001	0.078	C2	3.16635e-05	0.964321	9.48716e-16	1.2737e-22	4.47251e-19	1.56568e-70	2.35355e-08	0.0356469
B00F6P8	Argant	wine	FRA	WCEUR	0.0502	S-4.4	0.003	0.1248	0.0527	0.8195	S-8.Admix	0	0.263	0.654	0	0.054	0.001	0.016	0.012	C7	7.65582e-17	1.18569e-12	2.75937e-22	6.92329e-23	8.39685e-17	1.42585e-72	1	4.53197e-09
B00EQVL	Arinarnoa	wine	FRA	WCEUR	-0.01874	S-4.Admix	0.728	0.0199	0.0915	0.1606	S-8.Admix	0.115	0.002	0.109	0.356	0.071	0.347	0	0.001	C2	6.67349e-06	0.999993	1.46743e-18	4.71792e-19	1.6434e-16	2.10944e-67	4.92777e-11	5.99261e-07
B00FQHL	Juan Garcia	nd	ESP	IBER	-0.09053	S-4.Admix	0.367	0.003	0.6297	0.001	S-8.Admix	0	0	0	0	0	0.449	0	0.549	C3	2.48046e-16	1.27865e-18	1	1.13556e-25	2.85053e-24	7.86675e-79	3.0214e-19	1.46076e-15
B00ER69	Rossignola	wine	ITA	ITAP	-0.08946	S-4.Admix	0.4	0.3835	0.1135	0.1032	S-8.Admix	0.131	0.069	0.034	0.261	0.268	0.051	0.173	0.013	C8	2.58234e-09	0.0840653	1.25355e-12	2.50225e-15	2.54933e-06	7.37735e-61	4.23726e-06	0.915928
B00FQF7	Cuelga	nd	ESP	IBER	-0.08803	S-4.Admix	0.115	0.001	0.608	0.276	S-8.Admix	0.402	0	0.279	0	0	0.046	0	0.272	C8	3.60349e-10	1.01304e-07	3.31738e-13	3.64664e-20	2.87771e-13	1.41861e-63	1.36426e-05	0.999986
B00ERBW	Arna-guirna	wine	AZE	EMCA	0.08128	S-4.Admix	0.002	0.607	0.075	0.316	S-8.Admix	0.001	0	0.419	0.005	0.06	0	0.491	0.024	C5	7.93731e-16	2.9606e-15	3.82634e-19	1.06662e-19	1	2.08421e-47	1.10629e-07	2.27183e-09
B00ER36	Arneis	wine	ITA	ITAP	-0.04803	S-4.Admix	0.632	0.2183	0.0077	0.142	S-8.Admix	0.001	0.074	0.068	0.507	0.224	0.112	0.014	0.001	C2	2.27455e-14	1	7.0813e-26	2.26463e-23	6.13595e-21	2.02716e-71	9.79517e-16	8.61565e-09
B00EQXI	Aromriesling	wine	FRA	WCEUR	-0.09411	S-4.Admix	0.7192	0.001	0.001	0.279	S-8.Admix	0	0.277	0.036	0.086	0.019	0.582	0	0	C1	1	9.99919e-11	5.91334e-22	4.1634e-16	2.25997e-21	5.00523e-74	1.55942e-12	2.02669e-11
B00ER3Q	Arrouya	wine	FRA	WCEUR	-0.07767	S-4.1	0.8265	0.0695	0.1	0.0048	S-8.Admix	0.211	0.005	0.001	0.416	0.002	0.342	0.021	0.002	C2	8.6929e-10	1	2.34622e-19	9.16644e-22	8.62452e-18	8.94259e-69	5.03649e-13	3.09089e-07
B00EQV8	Arvine	wine	CHE	WCEUR	-0.05874	S-4.1	0.8615	0.0132	0.0555	0.0698	S-8.Admix	0.023	0.107	0.002	0.596	0.005	0.244	0.001	0.022	C2	1.60704e-14	1	6.97024e-22	5.7717e-25	4.52539e-22	1.29017e-75	7.15191e-13	1.74393e-08
B00F6OV	Askéri	table	ARM	EMCA	0.1113	S-4.2	0	0.997	0.001	0.002	S-8.7	0	0	0.001	0	0	0	0.998	0	C5	2.82807e-29	4.37656e-26	4.00539e-34	1.03819e-25	1	4.24735e-61	7.95455e-21	2.04011e-21
B00F6O5	Asma	table	UKR	RUUK	0.09628	S-4.Admix	0	0.7965	0.001	0.2025	S-8.Admix	0	0	0.277	0	0.107	0	0.615	0	C5	9.18305e-26	1.79189e-20	3.61176e-31	4.1758e-20	1	1.17589e-65	1.11217e-14	5.20832e-16
B00ER53	Asprinio bianco	wine-table	ITA	ITAP	0.01734	S-4.Admix	0.3973	0.106	0.1775	0.3189	S-8.Admix	0.054	0.001	0.364	0.363	0.152	0.013	0	0.052	C2	4.47788e-11	0.992963	4.79018e-15	2.03285e-20	5.66717e-14	1.45698e-64	4.05176e-06	0.00703306
B00ERAA	Asprouda Santorinis	wine	GRC	BALK	0.001266	S-4.Admix	0.0638	0.2997	0.2905	0.346	S-8.Admix	0.004	0.015	0.389	0.017	0.142	0.061	0.145	0.227	C7	8.45245e-10	3.06499e-06	3.57851e-13	1.70504e-14	8.38693e-08	9.60464e-60	0.988544	0.0114526
B00ERC2	Assali al arous	table	LBN	EMCA	0.1334	S-4.2	0.001	0.841	0.001	0.157	S-8.Admix	0	0.001	0.177	0	0.147	0	0.673	0	C5	1.31501e-24	3.45415e-21	1.45541e-32	7.09205e-23	1	1.98102e-61	4.22526e-17	1.26875e-18
B00ERA4	Assouad karech	wine	LBN	EMCA	0.137	S-4.2	0	0.8912	0.001	0.1075	S-8.Admix	0	0	0.201	0	0.017	0	0.781	0	C5	1.05595e-28	1.93682e-26	1.32268e-33	1.33173e-27	1	7.42629e-60	1.15292e-19	7.58783e-22
B00ERAB	Assouad Koupti	wine	SYR	EMCA	0.1177	S-4.Admix	0	0.7075	0.1255	0.167	S-8.Admix	0.021	0.001	0.193	0	0.001	0	0.689	0.094	C5	6.02093e-24	1.16157e-19	5.10524e-22	2.10557e-22	1	1.54107e-68	7.08016e-12	6.5265e-15
B00EQZI	Assoued kere	table	ISR	EMCA	0.1892	S-4.2	0	0.8965	0.005	0.098	S-8.Admix	0	0	0.143	0	0.203	0	0.653	0.001	C5	3.79489e-25	9.97683e-20	6.19373e-28	5.74582e-21	1	9.43465e-60	9.74347e-15	3.6552e-14
B00F6QH	Assuretuli Sitavi	nd	GEO	EMCA	-0.003734	S-4.Admix	0.2352	0.2695	0.0763	0.4195	S-8.Admix	0	0.001	0.504	0.268	0	0.001	0.219	0.006	C6	7.63122e-66	2.52671e-62	1.06487e-70	4.70192e-71	2.60849e-59	1	1.1684e-61	1.45255e-60
B00ER0B	Asswad Abou Khislé	table	SYR	EMCA	0.1106	S-4.2	0.0002	0.8398	0.002	0.1577	S-8.Admix	0	0.001	0.199	0	0.079	0	0.719	0.001	C5	1.12238e-21	8.514e-20	5.53365e-28	1.74055e-22	1	3.26688e-64	8.76708e-15	9.00623e-17
B00EQUR	Pero Godal	wine-table	PRT	IBER	-0.08803	S-4.Admix	0.4052	0.0501	0.5356	0.0094	S-8.Admix	0.286	0.002	0.001	0	0.001	0.385	0.006	0.319	C8	0.0271543	2.48352e-05	1.11339e-14	4.25211e-15	1.90886e-14	5.2121e-68	6.3826e-09	0.972821
B00ERM4	Assyrtico	wine	GRC	BALK	0.05092	S-4.Admix	0.002	0.2098	0.3805	0.4077	S-8.Admix	0.026	0	0.562	0.02	0.095	0	0.05	0.246	C7	4.31505e-17	1.06885e-10	2.41173e-13	6.77836e-18	3.21391e-12	1.95715e-72	0.999999	1.16451e-06
B00ER11	Athiri lefko (Kotinis)	wine-table	GRC	BALK	0.04413	S-4.Admix	0.1268	0.474	0.1835	0.2157	S-8.Admix	0.132	0.008	0.192	0.003	0.254	0.081	0.272	0.059	C7	1.80604e-10	4.27234e-05	1.6635e-16	2.74929e-10	3.51846e-05	6.11428e-60	0.514264	0.485658
B00ERCP	Attiki	table	GRC	BALK	0.09914	S-4.2	0.0065	0.9475	0.0028	0.0437	S-8.Admix	0	0	0.001	0	0.318	0.001	0.678	0.001	C5	2.0188e-15	1.18161e-13	3.84256e-21	0.0120299	0.98797	1.81787e-56	1.21533e-09	1.73888e-10
B00ER08	Autumn seedless	table	USA	NEWO	0.1717	S-4.2	0.001	0.9938	0.0052	0.001	S-8.Admix	0	0	0	0	0.363	0	0.636	0	C4	3.99799e-20	2.4741e-17	2.12912e-25	0.999999	1.18123e-06	1.25265e-68	9.75186e-16	4.0029e-12
B00EI4N	Avarengo	wine-table	ITA	ITAP	-0.02874	S-4.Admix	0.6792	0.2121	0.0174	0.0915	S-8.Admix	0.116	0.03	0.01	0.52	0.147	0.102	0.074	0.001	C2	1.08681e-17	1	1.46376e-28	5.35086e-27	9.42861e-21	7.82717e-61	3.33433e-15	6.67008e-11
B00ERA3	Avassirkhva	wine	GEO	EMCA	0.08699	S-4.Admix	0.3765	0.366	0.003	0.2543	S-8.Admix	0.001	0.003	0.263	0.407	0.001	0.001	0.323	0.001	C6	6.02735e-56	3.59338e-52	2.78436e-64	5.26231e-61	5.16002e-47	1	7.05617e-51	2.04949e-52
B00ERAF	Tinto Cao	wine	PRT	IBER	-0.0866	S-4.Admix	0.431	0.2188	0.3455	0.0047	S-8.Admix	0.282	0.001	0.006	0.269	0.156	0.052	0.071	0.164	C8	5.21261e-10	0.0219152	3.27483e-13	2.3726e-19	3.33191e-15	2.215e-61	1.52579e-09	0.978085
B00EQSS	Avgoustiatis	wine	GRC	BALK	0.01591	S-4.Admix	0	0.217	0.0912	0.6915	S-8.3	0.003	0.002	0.809	0	0.001	0	0.181	0.004	C7	1.36955e-15	2.36426e-16	1.23159e-21	7.18331e-22	4.81958e-11	2.87014e-74	1	3.43189e-10
B00FQJM	Touriga franca	wine	PRT	IBER	-0.08589	S-4.Admix	0.519	0.203	0.2708	0.0077	S-8.Admix	0.064	0.003	0.006	0.3	0.127	0.203	0.091	0.206	C8	5.03779e-10	0.180191	1.40775e-16	1.02439e-21	1.15997e-13	3.86565e-64	2.18159e-09	0.819809
B00EQYU	B 40-97 (Ramming)	table	USA	NEWO	0.217	S-4.2	0.054	0.8445	0.0958	0.0052	S-8.Admix	0.002	0.007	0.001	0	0.407	0.005	0.527	0.052	C4	1.27144e-21	9.97197e-16	7.15129e-23	1	1.07516e-11	2.57338e-74	2.7274e-14	1.86491e-11
B00EQX2	Babica crna	wine	HRV	BALK	0.09307	S-4.Admix	0.11	0.1927	0.1823	0.5155	S-8.Admix	0.013	0.077	0.5	0.03	0.142	0.086	0.033	0.118	C7	1.17131e-17	2.78675e-12	2.30814e-19	3.88179e-21	2.71275e-17	4.63779e-64	0.999999	5.38646e-07
B00EQVK	Bacchus	wine	DEU	WCEUR	0.005553	S-4.Admix	0.768	0.0085	0.001	0.2215	S-8.Admix	0	0.403	0	0.092	0.001	0.503	0	0	C1	1	5.15349e-18	1.35314e-30	1.07848e-33	1.32338e-30	8.67838e-79	5.37023e-24	2.9161e-20
B00ER38	Badagui noir	wine	GEO	EMCA	0.1224	S-4.Admix	0.4895	0.319	0.0037	0.1875	S-8.Admix	0	0.002	0.207	0.521	0.001	0.001	0.267	0.001	C6	9.63486e-85	1.5807e-79	1.21864e-91	1.31749e-92	3.47366e-82	1	1.30789e-82	1.3174e-81
B00EJLF	Sumoll tinto	wine	ESP	IBER	-0.08196	S-4.3	0.1322	0	0.8658	0.001	S-8.Admix	0.258	0	0.001	0.058	0	0.001	0	0.681	C3	4.1626e-31	3.34063e-23	1	1.128e-34	2.11067e-30	3.36815e-80	6.06214e-25	2.21351e-20
B00ER8N	Bajor kék	wine	HUN	BALK	0.04484	S-4.4	0.001	0.0183	0.0809	0.8998	S-8.Admix	0	0.219	0.753	0	0.004	0.001	0.001	0.022	C7	1.20498e-16	1.00575e-11	1.19979e-21	2.34502e-25	5.44446e-17	9.75337e-63	1	6.83189e-09
B00ERQG	Bakator piros	wine-table	HUN	BALK	0.01591	S-4.Admix	0.0717	0.0666	0.1852	0.6765	S-8.Admix	0.09	0.124	0.609	0	0.043	0.079	0.002	0.053	C7	1.2772e-14	3.92124e-13	8.48583e-21	1.23368e-19	1.85743e-16	1.49676e-69	0.999999	6.35849e-07
B00ER8Q	Bakhtiori	wine	UZB	MFEAS	0.1388	S-4.Admix	0.0155	0.7477	0.0611	0.1754	S-8.Admix	0	0.068	0.133	0.001	0.001	0.001	0.726	0.071	C5	2.33711e-22	8.6291e-20	1.01064e-21	3.99414e-24	1	2.77724e-62	8.33166e-13	5.78095e-14
B00EQTH	Balbut bijeli	table	YUG	BALK	0.05842	S-4.Admix	0.115	0.3163	0.1847	0.3837	S-8.Admix	0.001	0	0.456	0.138	0.3	0	0.008	0.096	C7	1.60594e-14	9.21213e-07	9.46166e-15	5.80356e-14	1.34311e-13	8.11624e-65	0.93269	0.0673086
B00ER8Z	Balouti (Abbaye de Latroun)	table	ISR	EMCA	-0.06982	S-4.Admix	0.172	0.1512	0.45	0.2268	S-8.Admix	0.09	0.031	0.212	0.08	0.174	0.069	0.003	0.341	C7	2.23726e-11	1.07352e-06	2.34223e-09	2.44723e-19	3.16386e-11	2.60783e-71	0.751157	0.248842
B00EQVP	Balsamina (Collection Oberlin)	wine	ITA	ITAP	-0.108	S-4.Admix	0.723	0.2678	0.0025	0.006	S-8.Admix	0.005	0.002	0.001	0.193	0.313	0.484	0.002	0	C1	0.999999	5.69244e-07	6.02084e-22	2.36752e-16	1.01481e-15	2.45739e-74	2.49184e-12	1.03384e-07
B00ER7R	Baratcsuha szürke	wine	HUN	BALK	-0.152	S-4.Admix	0.4812	0.0151	0.002	0.5019	S-8.Admix	0.074	0.291	0.224	0.252	0.06	0.098	0	0	C2	1.2904e-11	0.998724	7.28377e-18	1.1435e-18	3.87377e-14	6.57505e-84	0.00125858	1.71224e-05
B00EQZC	Baresana = Korithi aspro	table	ITA	ITAP	0.1349	S-4.2	0.001	0.8703	0.003	0.1257	S-8.Admix	0	0.002	0.137	0	0.11	0	0.747	0.003	C5	2.06743e-25	1.09313e-23	3.43803e-29	3.61973e-25	1	6.11631e-56	2.40662e-18	3.16186e-19
B00ER0N	Barlinka faux (Almeria)	table	ZAF	NEWO	0.1074	S-4.Admix	0.001	0.7905	0.0662	0.142	S-8.Admix	0	0	0.134	0	0.49	0	0.371	0.004	C4	3.77479e-25	1.00797e-18	1.2633e-22	0.999999	6.36844e-07	2.75811e-62	2.67462e-14	1.4522e-14
B00EI4R	Baroque	wine	FRA	WCEUR	-0.02088	S-4.Admix	0.701	0.001	0.0098	0.2882	S-8.Admix	0.152	0.388	0	0.314	0.001	0.144	0	0	C2	8.55485e-11	0.999966	1.21087e-17	7.50456e-18	2.67658e-18	3.05265e-63	5.49836e-09	3.36643e-05
B00EQVN	Baserri	wine	FRA	WCEUR	-0.07732	S-4.1	0.877	0.0005	0.001	0.122	S-8.Admix	0	0.285	0	0.477	0	0.238	0	0	C2	7.58618e-11	1	1.47455e-19	1.80691e-23	4.54455e-19	1.25827e-61	2.18471e-09	5.89281e-09
B00ERCI	Basicata	wine	ROU	BALK	0.102	S-4.4	0	0.0055	0.08	0.9143	S-8.3	0	0.123	0.869	0	0	0	0	0.007	C7	5.70662e-18	1.77165e-15	7.38414e-22	5.00355e-20	8.0765e-17	1.06724e-70	1	2.69671e-12
B00ER3Y	Basilikumtraube	wine-table	DEU	WCEUR	0.08449	S-4.1	0.9763	0.0083	0.0028	0.0134	S-8.Admix	0	0	0	0.183	0.048	0.768	0	0	C1	0.998126	0.00187377	1.19735e-23	1.08434e-22	3.30621e-24	5.90002e-79	1.66493e-14	5.11378e-10
B00FQFD	Bastardo blanco	nd	ESP	IBER	-0.06767	S-4.Admix	0.748	0.001	0.251	0.001	S-8.Admix	0.183	0	0	0	0	0.745	0	0.07	C1	1	4.67613e-08	5.02863e-21	2.27178e-26	4.81626e-22	1.1669e-74	4.48818e-17	2.00021e-09
B00ER0V	Ruby Cabernet	wine	USA	NEWO	-0.08089	S-4.Admix	0.386	0.001	0.3152	0.2978	S-8.Admix	0.348	0.001	0.274	0.135	0	0.154	0	0.087	C8	3.76639e-10	0.114129	3.10618e-16	3.18752e-17	1.01208e-14	4.66349e-80	3.58464e-07	0.885871
B00ER97	Bastardo Magaratchskii	wine	UKR	RUUK	-0.09089	S-4.Admix	0.472	0.081	0.2002	0.2463	S-8.Admix	0.059	0	0.306	0.024	0	0.475	0.068	0.069	C1	0.999646	1.9513e-05	3.10057e-17	3.41285e-18	6.95622e-07	1.69407e-37	8.5337e-07	0.000332535
B00FQHN	Batista	wine	ESP	IBER	-0.1452	S-4.Admix	0.5233	0.001	0.2399	0.2363	S-8.Admix	0.22	0.002	0.171	0	0	0.579	0	0.027	C1	0.99132	4.68153e-05	3.96045e-18	9.1264e-16	4.73995e-17	1.73237e-71	2.31759e-07	0.00863265
B00ERPX	Battraube	wine	AUT	WCEUR	-0.004092	S-4.4	0	0.0687	0.1303	0.8007	S-8.3	0	0.001	0.924	0	0.004	0	0.003	0.067	C7	6.10621e-18	2.21638e-15	4.26137e-21	1.049e-21	6.30016e-12	9.99975e-62	1	4.66847e-11
B00FQGP	Bayad (non-identified)	nd	nd	nd	0.009482	S-4.Admix	0.004	0.6773	0.1757	0.143	S-8.Admix	0.001	0	0.193	0.001	0	0.001	0.666	0.137	C5	3.77747e-19	1.62103e-13	1.69997e-16	2.67176e-13	1	1.21319e-55	1.13634e-09	4.0504e-09
B00F6QC	Bayadi de Syrie	table	SYR	EMCA	0.1227	S-4.Admix	0.001	0.7215	0.1137	0.1643	S-8.Admix	0.004	0	0.27	0	0.069	0	0.596	0.06	C5	1.63353e-20	1.13552e-14	1.54137e-22	9.98444e-17	1	1.10586e-76	1.81589e-12	2.08846e-11
B00ERAC	Bayan Shirei	wine	AZE	EMCA	-0.008735	S-4.Admix	0.001	0.46	0.0955	0.444	S-8.Admix	0.004	0	0.607	0	0	0	0.386	0.002	C5	1.315e-18	2.63857e-17	1.16226e-22	1.02812e-21	1	1.43911e-27	4.16458e-12	3.17743e-13
B00F6P9	Béclan	wine	FRA	WCEUR	-0.03874	S-4.1	0.998	0.001	0.001	0.001	S-8.Admix	0.002	0	0	0.374	0	0.623	0	0	C2	0.0013303	0.99867	1.1004e-21	4.81624e-21	3.02432e-19	2.27161e-68	1.28629e-14	3.48053e-10
B00ERPC	Beerheller	nd	nd	nd	0.004481	S-4.Admix	0.1917	0.347	0.0568	0.4048	S-8.Admix	0.012	0.091	0.357	0	0.078	0.219	0.242	0.002	C7	2.1034e-08	6.99421e-09	8.881e-17	7.68881e-15	1.03741e-06	1.0181e-73	0.999917	8.22341e-05
B00EQXQ	Belle Denise	wine	FRA	WCEUR	-0.0866	S-4.Admix	0.6327	0.001	0.0285	0.3378	S-8.Admix	0.089	0.398	0.008	0.163	0	0.339	0	0.002	C1	0.999993	6.49475e-06	1.95936e-18	1.55132e-20	3.16638e-17	1.37581e-60	2.95039e-07	1.72223e-07
B00EQT0	Bellone	wine	ITA	ITAP	-0.02445	S-4.Admix	0.199	0.1177	0.1665	0.517	S-8.Admix	0.073	0	0.602	0.152	0.082	0.047	0.003	0.04	C7	1.06974e-17	1.73421e-09	4.94479e-17	1.82518e-20	6.77695e-14	1.95822e-72	1	1.15287e-09
B00FQHM	Sabro	wine	PRT	IBER	-0.08089	S-4.3	0.077	0.0053	0.8567	0.0612	S-8.Admix	0.12	0	0.103	0.022	0.001	0.034	0.001	0.719	C3	2.24309e-24	8.33132e-19	1	2.70787e-29	2.35778e-26	5.5854e-71	1.78741e-17	2.8389e-14
B00ERCD	Albaranzeuli bianco	wine	ITA	ITAP	-0.08053	S-4.Admix	0.0725	0.2408	0.2245	0.4617	S-8.Admix	0.082	0	0.608	0.02	0.194	0.023	0.008	0.065	C8	4.32838e-12	1.45217e-05	1.23356e-15	3.40734e-17	1.14017e-10	1.76407e-68	0.464363	0.535622
B00F6OM	Beregi rozsas	wine	HUN	BALK	-0.01695	S-4.4	0.0032	0.007	0.187	0.8028	S-8.3	0.005	0.008	0.848	0	0	0.072	0.001	0.066	C7	1.04568e-18	1.25795e-14	1.22915e-23	1.26022e-26	6.56254e-16	2.06268e-72	1	3.69438e-12
B00ER6Q	Sagrantino	wine	ITA	ITAP	-0.07982	S-4.Admix	0.3098	0.1792	0.1675	0.3438	S-8.Admix	0.035	0.007	0.375	0.253	0.203	0.051	0.002	0.075	C8	1.22753e-06	0.0873516	6.38349e-16	1.67156e-13	8.11136e-10	1.21955e-44	4.5284e-05	0.912602
B00DWXT	Castellana blanca	wine	ESP	IBER	-0.07803	S-4.Admix	0.1083	0.001	0.7587	0.1318	S-8.Admix	0.417	0	0.105	0	0.001	0.018	0	0.457	C8	2.84732e-12	9.86092e-11	1.19227e-16	8.87534e-23	7.27387e-20	2.3103e-69	2.30095e-12	1
B00ERBS	Bezoul el Aouda	table	MAR	MAGH	0.08485	S-4.2	0	0.8582	0.14	0.0015	S-8.Admix	0.001	0	0.001	0	0.327	0	0.577	0.094	C5	2.35077e-21	1.64044e-17	4.75898e-24	6.65035e-19	1	1.65375e-61	3.31135e-14	1.1483e-11
B00ER6E	Pougayen	wine	FRA	WCEUR	-0.07732	S-4.Admix	0.3793	0.004	0.368	0.2487	S-8.Admix	0.595	0.003	0.225	0.141	0.003	0.021	0	0.011	C8	2.6157e-14	3.33244e-05	2.33471e-17	6.5275e-24	1.99095e-17	1.39855e-66	9.22312e-08	0.999967
B00EQTI	Bianco d'Alessano	wine	ITA	ITAP	0.003052	S-4.Admix	0.087	0.1313	0.177	0.6047	S-8.Admix	0.002	0.001	0.712	0.003	0.002	0.141	0.039	0.1	C7	7.04929e-13	7.22911e-11	4.58708e-18	1.05535e-19	4.54509e-13	2.87495e-72	1	2.82922e-08
B00F6PN	Bicane	table	nd	nd	0.07914	S-4.Admix	0.4618	0.234	0.217	0.0872	S-8.Admix	0.405	0.066	0.001	0.015	0.296	0.214	0.002	0.002	C2	9.56944e-10	0.973754	3.88035e-15	2.38878e-08	5.54634e-12	2.81889e-58	1.21783e-05	0.0262335
B00ER1O	Big Muscat Seedless	table	ARG	NEWO	0.1849	S-4.Admix	0.003	0.7865	0.1258	0.0847	S-8.Admix	0	0	0.001	0	0.7	0	0.236	0.062	C4	5.56796e-27	1.8872e-25	1.28159e-28	1	4.83546e-20	1.00623e-77	3.93683e-21	9.16683e-19
B00ER6K	Big Perlon	table	ARG	NEWO	0.1606	S-4.Admix	0.001	0.6868	0.26	0.0527	S-8.Admix	0	0	0.001	0	0.668	0	0.158	0.172	C4	9.26653e-26	1.84631e-24	3.25651e-27	1	1.30883e-25	4.21627e-81	1.47555e-22	3.90946e-19
B00F6OP	Black monukka	table	USA	NEWO	0.132	S-4.2	0	0.999	0.0003	0	S-8.7	0	0	0	0	0	0	0.999	0	C5	3.54555e-23	5.4644e-21	1.75813e-30	5.02523e-24	1	8.66307e-68	4.23455e-17	1.57125e-17
B00FQHG	Grand Noir de la Calmette	wine	FRA	WCEUR	-0.07625	S-4.Admix	0.431	0.089	0.2998	0.1805	S-8.Admix	0.467	0.185	0.001	0	0	0.235	0.095	0.017	C8	0.0046623	0.000191501	5.0507e-15	1.29811e-18	2.1747e-10	6.59183e-66	3.99812e-08	0.995146
B00F6PH	Blanc Auba	wine	FRA	WCEUR	-0.09161	S-4.1	0.91	0.0012	0.0059	0.0831	S-8.Admix	0.293	0	0.001	0.488	0	0.217	0	0	C2	2.29886e-12	1	6.31578e-27	1.31944e-30	2.15786e-22	6.1115e-72	1.56423e-13	2.96136e-10
B00FQJD	Cercial du Dão	wine	PRT	IBER	-0.07553	S-4.Admix	0.3903	0.001	0.6067	0.002	S-8.Admix	0.017	0.001	0	0.087	0	0.341	0	0.554	C3	2.31769e-19	1.07144e-17	1	8.68328e-25	9.21658e-22	9.85085e-63	2.76618e-16	2.60395e-14
B00EQT5	Blank blauer	wine	AUT	WCEUR	-0.03017	S-4.Admix	0	0.0392	0.17	0.7908	S-8.3	0	0.005	0.881	0	0.003	0	0.005	0.104	C7	1.63899e-18	3.61622e-16	4.39599e-21	3.1888e-23	1.98543e-16	5.33714e-70	1	4.59922e-10
B00FQHW	Blanquiliña	nd	ESP	IBER	-0.1363	S-4.Admix	0.773	0.0387	0.1832	0.0056	S-8.6	0.087	0	0.001	0	0	0.825	0.043	0.044	C1	1	1.47469e-12	3.46913e-25	1.1793e-27	2.65086e-18	6.92997e-70	1.68352e-15	4.456e-12
B00ERQ0	Blatterle	nd	ITA	ITAP	-0.09125	S-4.Admix	0.5345	0.2537	0.001	0.2103	S-8.Admix	0.001	0.296	0	0.331	0.328	0.042	0.001	0	C2	8.26069e-09	0.999866	2.47089e-18	4.10366e-22	4.65088e-22	2.86423e-69	1.33721e-10	0.000133786
B00FQI4	Gorgollasa	wine	ESP	IBER	-0.07375	S-4.3	0.1092	0	0.8888	0.0018	S-8.Admix	0.414	0	0	0	0	0	0	0.584	C3	9.05297e-27	5.79198e-20	1	4.37483e-31	3.99803e-26	8.12495e-77	1.70545e-19	1.68722e-14
B00EQZR	Bogazkere	wine	TUR	EMCA	0.132	S-4.Admix	0.0208	0.7513	0.0212	0.2064	S-8.Admix	0.001	0.031	0.189	0.001	0.156	0.011	0.606	0.005	C5	2.09353e-19	8.92144e-18	1.45796e-25	9.20145e-20	1	8.53385e-66	6.4747e-14	2.87809e-14
B00F6OG	Bombino bianco	wine-table	ITA	ITAP	0.01377	S-4.Admix	0.162	0.143	0.1882	0.5058	S-8.Admix	0.111	0	0.594	0.127	0.165	0.001	0	0.001	C7	2.27599e-16	2.99506e-14	3.9923e-25	3.22235e-23	4.66378e-16	5.60837e-73	1	3.77243e-11
B00EQT1	Bonamico	wine	ITA	ITAP	-0.0008767	S-4.Admix	0.327	0.0748	0.1269	0.4713	S-8.Admix	0.004	0.006	0.494	0.192	0.113	0.164	0.001	0.026	C7	1.90461e-09	0.00450255	6.03311e-15	2.103e-16	3.32532e-12	2.2295e-63	0.994928	0.000568968
B00ERA6	Bondola	wine	CHE	WCEUR	-0.05339	S-4.Admix	0.6202	0.1755	0.0053	0.1992	S-8.Admix	0.001	0.11	0.133	0.437	0.177	0.137	0.004	0.001	C2	1.87902e-08	1	9.0632e-20	1.24566e-21	4.15416e-19	7.75232e-71	6.73102e-10	7.53862e-08
B00F6QO	Borchalo	nd	GEO	EMCA	0.04306	S-4.Admix	0.0928	0.547	0.0073	0.3529	S-8.Admix	0.001	0.033	0.363	0.08	0.002	0.017	0.501	0.001	C5	4.18644e-18	2.95344e-14	3.82327e-22	2.44591e-17	1	1.79795e-12	7.78643e-10	3.42799e-10
B00EJKI	Borraçal	wine	PRT	IBER	-0.09125	S-4.1	0.8102	0.0114	0.1742	0.004	S-8.Admix	0.198	0	0.001	0.627	0.001	0.121	0.001	0.051	C2	4.75933e-11	1	5.33029e-20	9.78055e-20	3.40595e-17	2.448e-63	2.72938e-13	1.63291e-08
B00FQJ6	Benedicto	nd	ESP	IBER	-0.07125	S-4.Admix	0.001	0.1977	0.4623	0.339	S-8.Admix	0.233	0	0.414	0	0.08	0	0.049	0.223	C8	1.01951e-12	4.9729e-09	2.35837e-20	1.23895e-22	8.11321e-16	1.59512e-63	2.26296e-08	1
B00F6PP	Black Morocco	table	MAR	MAGH	-0.06874	S-4.Admix	0.1387	0.2688	0.357	0.236	S-8.Admix	0.257	0	0.262	0.075	0.25	0	0.011	0.144	C8	8.70901e-12	1.10311e-05	5.29365e-17	4.50714e-18	2.87104e-14	1.08668e-61	1.96716e-07	0.999989
B00EJLG	Trepat	wine	ESP	IBER	-0.06874	S-4.3	0.0718	0	0.927	0.001	S-8.Admix	0.436	0	0	0	0	0	0	0.563	C3	2.54192e-29	1.9776e-21	1	7.01759e-27	1.49711e-27	9.64314e-76	2.349e-22	9.05328e-18
B00F6OA	Brachetto	wine	ITA	ITAP	-0.0441	S-4.Admix	0.4485	0.3028	0.0157	0.233	S-8.Admix	0.056	0.031	0.147	0.171	0.375	0.219	0.001	0	C2	2.41882e-10	0.975591	3.42122e-15	0.0155934	5.40359e-12	6.12734e-64	8.38573e-05	0.00873197
B00ERR0	Braghina	wine-table	SCG	BALK	-0.02267	S-4.4	0.001	0.003	0.106	0.89	S-8.3	0.049	0.019	0.926	0	0	0.004	0	0	C7	2.23646e-20	2.52822e-15	7.898e-27	2.34292e-27	8.90477e-20	1.61938e-71	1	1.9638e-13
B00EQVG	Breider 5-6	wine	DEU	WCEUR	0.466	S-4.Admix	0.597	0.3338	0.001	0.0689	S-8.Admix	0	0.003	0.001	0	0.133	0.688	0.174	0	C1	1	1.63703e-16	1.63013e-27	2.48784e-27	1.61828e-24	3.53004e-74	1.21012e-19	4.04181e-17
B00FQJ1	Tarragoní	wine	ESP	IBER	-0.06839	S-4.3	0.004	0	0.9253	0.0709	S-8.Admix	0.203	0	0.064	0	0	0	0	0.732	C3	3.15668e-27	1.83945e-19	1	1.30616e-34	7.84036e-30	1.28553e-85	2.98533e-19	1.74942e-15
B00ER9E	Garnacha tinta = Grenache	wine	ESP	IBER	-0.06732	S-4.3	0.0537	0.0983	0.8425	0.0057	S-8.Admix	0.18	0.004	0.001	0.001	0.118	0.005	0.001	0.69	C8	8.04995e-16	3.39178e-08	0.00789791	6.34449e-20	3.22701e-16	2.22621e-71	1.02882e-08	0.992102
B00EQYT	C 50-171 (Ramming)	table	USA	NEWO	0.3592	S-4.Admix	0.033	0.7983	0.1132	0.0555	S-8.Admix	0.001	0.011	0.001	0.001	0.386	0.001	0.515	0.085	C4	3.35654e-22	4.27483e-23	2.09422e-24	1	6.23303e-15	2.92685e-77	9.35598e-19	8.43738e-18
B001759	Cabernet franc	wine	FRA	WCEUR	-0.08803	S-4.Admix	0.651	0.001	0.1565	0.192	S-8.Admix	0.207	0.001	0.208	0.579	0	0.002	0	0.003	C2	9.92135e-18	1	7.35732e-20	2.23306e-19	9.13221e-19	1.11611e-68	1.0537e-10	1.51149e-07
B00EQVC	Cacaboué	wine	FRA	WCEUR	-0.03874	S-4.Admix	0.6953	0.133	0.078	0.0932	S-8.Admix	0.034	0.086	0.002	0.266	0.203	0.401	0.001	0.007	C2	3.77399e-05	0.999879	2.9297e-20	2.86822e-21	7.69243e-20	9.87524e-74	1.33399e-10	8.34515e-05
B00EQUF	Cahours	wine	FRA	WCEUR	-0.09553	S-4.Admix	0.6322	0.0363	0.2862	0.0452	S-8.Admix	0.264	0.013	0.008	0.475	0.043	0.059	0.001	0.138	C2	8.93824e-17	0.998925	6.74188e-15	2.80535e-17	1.08848e-18	1.01385e-58	3.68687e-10	0.00107454
B00FQHB	Cainho	wine	PRT	IBER	0.05806	S-4.1	0.9665	0.0022	0.0303	0.001	S-8.Admix	0.001	0	0	0.745	0	0.252	0	0.002	C2	2.25237e-14	1	1.70368e-24	1.07694e-24	2.21017e-22	1.6931e-62	4.92594e-17	1.68738e-11
B00ERRS	Calabre	wine	ITA	ITAP	-0.03874	S-4.Admix	0.3385	0.3028	0.1212	0.2368	S-8.Admix	0.263	0.087	0.079	0.001	0.395	0.172	0.001	0	C4	9.26202e-14	9.64851e-08	1.42143e-20	1	1.09444e-12	2.37542e-67	3.47593e-09	1.10931e-07
B00EJJS	Palomino fino = Listán	wine	ESP	IBER	-0.06696	S-4.3	0	0.0578	0.8817	0.06	S-8.8	0.001	0	0.164	0	0	0	0.012	0.822	C3	1.58839e-13	4.58704e-10	0.974428	1.16552e-13	1.24759e-13	6.33692e-66	4.44688e-09	0.0255719
B00ERAR	Zante blanc (Collection Ravaz)	wine	GRC	BALK	-0.06696	S-4.Admix	0.096	0.2225	0.309	0.3725	S-8.Admix	0.145	0.001	0.452	0.045	0.253	0.003	0.001	0.1	C8	7.00908e-12	1.46869e-06	1.95571e-13	1.05049e-21	2.92994e-13	4.24204e-61	0.00744819	0.99255
B00ERAZ	Camaralet	wine	FRA	WCEUR	0.004124	S-4.1	0.998	0	0.001	0.001	S-8.Admix	0.003	0	0	0.578	0	0.419	0	0	C2	3.35765e-12	1	3.73986e-24	1.00564e-26	7.70065e-20	5.17133e-64	6.05467e-12	1.60549e-10
B00EQVT	Camaraou noir	wine	FRA	WCEUR	-0.1459	S-4.1	0.903	0.0045	0.0908	0.002	S-8.Admix	0.221	0	0	0.374	0	0.403	0	0	C2	6.35707e-13	1	5.26646e-26	1.823e-25	1.45718e-20	1.32164e-68	8.25863e-16	2.23474e-10
B00EQTF	Mission = Listán prieto	wine	MEX	NEWO	-0.0666	S-4.3	0.001	0.0017	0.8212	0.1763	S-8.Admix	0.014	0.002	0.224	0.005	0	0	0	0.754	C3	1.03697e-12	2.08567e-07	0.985123	7.58234e-17	1.14223e-14	7.00849e-67	1.10605e-05	0.0148655
B00F6NT	Canella	nd	ITA	ITAP	-0.03517	S-4.Admix	0.1097	0.22	0.0804	0.5898	S-8.Admix	0.079	0.138	0.51	0.002	0.11	0.073	0.087	0.002	C7	9.0969e-13	2.41648e-11	5.41321e-20	1.37874e-18	2.28381e-11	3.71122e-62	0.999998	1.64164e-06
B00ER52	Mourisco tinto = Marufo	wine	PRT	IBER	-0.06517	S-4.Admix	0.0152	0.3678	0.5597	0.0575	S-8.Admix	0.07	0.04	0.006	0	0.233	0	0.166	0.483	C8	1.27503e-16	6.5205e-10	3.86193e-16	2.43565e-20	1.21138e-15	8.50781e-62	8.11946e-12	1
B00ER6M	Monastrell = Mourvèdre	wine	ESP	IBER	-0.06446	S-4.Admix	0.354	0.0073	0.5787	0.0598	S-8.1	0.999	0	0	0	0	0	0	0	C8	1.04907e-11	1.43142e-05	1.11706e-15	9.74262e-21	2.50692e-15	2.33214e-68	8.50283e-12	0.999986
B00ERA0	Rabigato	wine	PRT	IBER	-0.06446	S-4.Admix	0.403	0.083	0.4092	0.1056	S-8.Admix	0.277	0.077	0.006	0.147	0	0.151	0.088	0.253	C8	1.3027e-07	0.000137158	1.36972e-13	5.1252e-15	2.00566e-11	7.15858e-69	6.47942e-07	0.999862
B00ERSG	Kotsifali	wine	GRC	BALK	-0.0641	S-4.Admix	0.0578	0.2833	0.3437	0.3152	S-8.Admix	0.049	0	0.411	0.053	0.298	0.001	0.002	0.186	C8	3.90884e-14	2.5536e-07	9.68939e-15	1.54814e-18	4.30151e-15	3.23818e-75	1.46574e-05	0.999985
B00ER16	Cardinal	table	USA	NEWO	0.009125	S-4.Admix	0.063	0.5925	0.0025	0.3425	S-8.5	0	0.001	0.143	0	0.854	0	0	0	C4	3.0987e-40	1.95539e-37	4.80217e-44	1	8.27857e-35	1.88715e-90	1.44716e-32	2.72771e-33
B00FQIU	Salvador	nd	ESP	IBER	-0.06374	S-4.Admix	0.001	0.2298	0.4232	0.3457	S-8.Admix	0.13	0	0.41	0	0.283	0	0	0.176	C8	3.94886e-15	3.77718e-08	3.05416e-20	7.65486e-15	5.61128e-16	2.28786e-71	1.75165e-08	1
B00F6NV	Carina (Australie)	wine-table	AUS	NEWO	-0.1138	S-4.Admix	0.452	0.543	0.0035	0.002	S-8.Admix	0.027	0.001	0.001	0.309	0.003	0.124	0.535	0.001	C5	1.54319e-08	0.102647	3.26485e-18	1.86494e-15	0.893123	1.48378e-58	0.000188789	0.00404096
B00FQHT	Carrasquín	wine	ESP	IBER	-0.188	S-4.Admix	0.7425	0	0.251	0.0065	S-8.Admix	0.194	0	0.003	0	0	0.784	0	0.019	C1	1	1.40864e-09	1.22904e-18	1.3122e-21	7.32908e-22	1.97516e-76	6.73987e-14	4.6996e-09
B00EQUM	Casetta	wine	ITA	ITAP	-0.08196	S-4.1	0.8125	0.1215	0.0261	0.0399	S-8.Admix	0.076	0.007	0.006	0.712	0.111	0.086	0.001	0.001	C2	3.33826e-18	1	2.10531e-23	3.58394e-22	7.87926e-22	2.4038e-69	2.47577e-15	8.38318e-10
B00ERD4	Castañal	nd	PRT	IBER	-0.05589	S-4.1	0.89	0.0518	0.056	0.0032	S-8.Admix	0.004	0.024	0.001	0.795	0.001	0.119	0.015	0.042	C2	1.22869e-13	1	8.23048e-20	6.07479e-22	4.76665e-17	2.6654e-70	9.22171e-12	1.3605e-08
B00FQJB	Avesso	wine	PRT	IBER	-0.06232	S-4.Admix	0.2778	0.0678	0.58	0.0747	S-8.Admix	0.169	0.001	0.086	0.24	0	0.002	0.045	0.457	C8	2.16527e-13	0.000110442	8.98442e-09	2.48676e-18	3.60283e-12	5.17529e-55	4.75276e-07	0.999889
B00EQSL	Caprugnone	table	ITA	ITAP	-0.06232	S-4.Admix	0.204	0.265	0.2275	0.3035	S-8.Admix	0.218	0.007	0.31	0.021	0.232	0.104	0.066	0.041	C8	1.94501e-09	0.00235651	2.60208e-13	1.21387e-18	8.85652e-10	2.13428e-60	0.169005	0.828639
B00FQJO	Castets = Maturana tinta de Navarrete	wine	FRA	WCEUR	0.06663	S-4.1	0.815	0.0105	0.1653	0.0095	S-8.Admix	0.316	0	0.001	0.304	0	0.376	0.001	0.001	C2	1.29231e-12	1	4.28253e-23	3.8416e-22	8.67057e-20	1.11845e-66	2.15949e-12	1.26153e-07
B00EQX3	Graciano = Morrastel	wine	ESP	IBER	-0.06232	S-4.Admix	0.3802	0.0181	0.5532	0.0477	S-8.1	0.94	0	0.001	0.005	0	0.002	0.002	0.05	C8	2.08699e-13	1.25102e-05	1.66346e-13	6.10335e-18	4.91504e-15	1.04158e-71	6.4874e-10	0.999987
B00FQFG	Rabo d'ovelha	nd	PRT	IBER	-0.0616	S-4.Admix	0.196	0.0347	0.7683	0.001	S-8.Admix	0.24	0	0	0.019	0.001	0.113	0.003	0.623	C3	5.50202e-24	4.69236e-16	1	3.46491e-27	3.37904e-25	3.11807e-77	5.21922e-21	1.18531e-14
B00FQG6	Catalanesca	table	ITA	ITAP	-0.06124	S-4.Admix	0.1133	0.5208	0.2424	0.1242	S-8.Admix	0.006	0	0.217	0.062	0.4	0.03	0.155	0.129	C8	1.16747e-14	1.73247e-08	4.53555e-19	1.455e-12	1.23832e-09	3.51133e-67	6.46153e-09	1
B00CW9C	Carignan	wine	ESP	IBER	-0.06053	S-4.Admix	0.001	0.0429	0.5597	0.3967	S-8.Admix	0.249	0	0.458	0	0.007	0	0	0.286	C8	1.39348e-15	1.00648e-10	1.80849e-15	1.83616e-18	1.42102e-15	5.69989e-71	1.27936e-07	1
B00F6NQ	Plant de Vic 98-N-3 (Collection Torres S.A.)	wine	ESP	IBER	-0.06017	S-4.Admix	0.2981	0.0055	0.5477	0.1487	S-8.Admix	0.561	0.001	0.101	0.109	0	0.002	0.001	0.224	C8	8.90146e-14	1.12746e-06	2.09445e-14	1.08446e-21	1.08467e-12	1.79596e-74	8.82635e-10	0.999999
B00ER4K	Arinto do Dão	wine	PRT	IBER	-0.05981	S-4.Admix	0.242	0	0.757	0	S-8.Admix	0.002	0	0	0	0	0.358	0	0.64	C3	6.73411e-27	2.5238e-27	1	8.57281e-34	9.53972e-33	9.09975e-82	1.46729e-24	9.17019e-22
B00EQXR	Centennial seedless	table	USA	NEWO	0.07342	S-4.2	0.046	0.8138	0.138	0.002	S-8.Admix	0.001	0.001	0	0	0.549	0.003	0.381	0.066	C4	1.53946e-25	1.05474e-25	2.74481e-31	1	1.00533e-20	2.27578e-71	6.39445e-24	3.84053e-21
B00ER92	Négret castrais	wine	FRA	WCEUR	-0.05946	S-4.Admix	0.6243	0.002	0.2468	0.1272	S-8.Admix	0.527	0.052	0.003	0.153	0	0.262	0.001	0.001	C8	6.81685e-08	0.0379206	4.4435e-16	4.51478e-21	4.05138e-14	2.25284e-62	1.95337e-06	0.962077
B00ER7C	César	wine	FRA	WCEUR	-0.1291	S-4.Admix	0.5978	0.003	0.001	0.3982	S-8.Admix	0	0.116	0.259	0.017	0.003	0.603	0	0	C1	0.999946	2.33787e-08	1.03069e-21	4.37083e-22	3.22151e-16	3.39301e-71	5.43574e-05	4.38346e-08
B00EQZJ	Chahnani	table	LBN	EMCA	0.05377	S-4.Admix	0.0045	0.7515	0.174	0.0703	S-8.Admix	0.017	0	0.098	0.001	0.253	0.001	0.514	0.115	C5	2.91861e-15	1.55273e-11	3.9549e-17	9.14789e-22	0.999998	1.70053e-61	2.39621e-09	1.63093e-06
B00EQYW	Chami abiad	table	SYR	EMCA	0.117	S-4.2	0.001	0.8303	0.0525	0.1162	S-8.Admix	0.001	0	0.161	0	0.17	0	0.648	0.019	C5	3.95356e-22	1.15539e-22	3.2885e-31	6.29614e-20	1	3.28679e-68	9.98225e-16	1.15439e-18
B00ERCK	Chaouch blanc	table	TUR	EMCA	0.1602	S-4.Admix	0.001	0.7722	0.0278	0.1997	S-8.Admix	0.009	0	0.248	0	0.058	0	0.683	0.001	C5	1.67471e-17	6.60808e-20	3.02971e-23	9.88992e-20	1	9.07524e-63	1.29825e-10	3.75416e-12
B00FQG9	Chaouch rose	table	TUR	EMCA	0.1024	S-4.Admix	0.001	0.448	0.0522	0.498	S-8.Admix	0.058	0.047	0.491	0	0.068	0.001	0.334	0.001	C7	4.85184e-13	1.20467e-13	4.99617e-18	1.06874e-18	1.62543e-05	4.03821e-67	0.999981	2.58009e-06
B00ERC8	Chaptal	table	FRA	WCEUR	0.08164	S-4.2	0.001	0.8078	0.095	0.097	S-8.Admix	0	0	0.175	0	0.001	0	0.752	0.071	C5	1.46868e-24	1.43102e-21	1.91838e-24	2.12909e-20	1	6.99456e-54	1.89232e-15	5.8246e-16
B00ER5S	Chardonnay	wine	FRA	WCEUR	-0.1038	S-4.Admix	0.7745	0	0	0.2253	S-8.Admix	0	0.482	0	0	0	0.517	0	0	C1	1	4.5594e-10	1.01357e-23	4.55897e-24	5.45556e-22	1.83476e-67	1.0785e-14	1.35644e-11
B00EQVY	Chasselas	wine-table	FRA	WCEUR	-0.02981	S-4.1	0.983	0.001	0.0045	0.0117	S-8.Admix	0.089	0	0	0.447	0.008	0.456	0	0	C2	6.89339e-11	1	7.14462e-22	1.40146e-22	5.29563e-22	2.44322e-73	1.55607e-14	1.94787e-09
B00EQUX	Chatus	wine	FRA	WCEUR	-0.1398	S-4.1	0.8907	0.001	0.095	0.0133	S-8.Admix	0.259	0	0	0.423	0	0.316	0	0	C2	1.21329e-08	1	1.19486e-21	2.38929e-21	1.19295e-20	3.75102e-62	2.85008e-12	6.7345e-08
B00ERA1	Chava	wine	ROU	BALK	0.08771	S-4.Admix	0.2977	0.3698	0.0072	0.3255	S-8.Admix	0.001	0.003	0.361	0.318	0.001	0.001	0.315	0.001	C6	1.50525e-94	7.02047e-91	7.27833e-103	1.66758e-101	8.34055e-91	1	1.40217e-91	1.4363e-90
B00ER5X	Chenin	wine	FRA	WCEUR	-0.1359	S-4.Admix	0.7513	0.0051	0.2384	0.005	S-8.Admix	0.104	0	0.01	0.001	0.001	0.782	0.001	0.102	C1	1	1.30376e-10	1.54507e-25	3.35969e-28	8.25131e-22	5.45863e-71	8.38342e-18	8.89168e-15
B00EQZA	Chirai obak	wine	TJK	MFEAS	0.05556	S-4.Admix	0	0.7422	0.0525	0.2045	S-8.Admix	0.001	0.001	0.284	0	0.004	0	0.698	0.012	C5	1.32777e-20	4.68244e-17	2.37958e-23	9.10418e-17	1	7.23391e-60	1.6454e-11	1.50817e-12
B001755	Chouchillon	wine	FRA	WCEUR	-0.2184	S-4.1	0.8855	0.001	0.0757	0.0378	S-8.Admix	0.272	0.001	0.001	0.483	0	0.243	0	0	C2	2.81549e-15	1	6.99633e-20	3.61347e-23	1.33358e-19	1.98469e-68	1.05453e-12	2.59394e-07
B00F6OF	Ciliegiolo	wine-table	ITA	ITAP	0.07056	S-4.Admix	0.303	0.2323	0.1412	0.323	S-8.Admix	0.16	0.06	0.286	0.134	0.239	0.095	0.02	0.006	C7	3.35805e-13	3.76757e-06	5.83874e-13	9.38466e-08	3.80924e-10	1.96901e-69	0.935182	0.0648145
B00ER6A	Cinsaut	wine-table	FRA	WCEUR	-0.03267	S-4.Admix	0.517	0.0806	0.3282	0.0742	S-8.Admix	0.69	0.001	0	0.082	0.116	0.109	0	0	C2	7.65432e-07	0.937182	8.29571e-17	6.55068e-14	3.5754e-13	3.21552e-68	1.20025e-07	0.0628173
B00F6PA	Clairette	wine-table	FRA	WCEUR	-0.06696	S-4.Admix	0.4007	0.0867	0.3193	0.193	S-8.Admix	0.582	0.021	0.064	0.163	0.168	0.001	0	0.001	C2	7.14209e-13	0.687052	2.93551e-18	8.40587e-19	6.45321e-17	7.18134e-64	3.33735e-07	0.312947
B00ERCR	Claverie coulard	wine	FRA	WCEUR	-0.06839	S-4.1	0.9665	0.001	0.0307	0.001	S-8.Admix	0.147	0	0	0.539	0	0.313	0	0	C2	4.28409e-11	1	4.72711e-24	5.11045e-25	7.5886e-24	3.5842e-82	1.00974e-15	1.47652e-09
B00ER7N	Coada vulpii	table	ROU	BALK	0.07092	S-4.2	0.0007	0.8342	0.0341	0.1315	S-8.Admix	0	0	0.159	0	0.266	0	0.569	0.004	C5	1.66168e-16	2.59199e-12	2.90526e-19	4.80115e-19	1	9.03623e-68	5.66183e-10	1.31588e-08
B00EQU6	Coarna alba	table	ROU	BALK	0.02127	S-4.Admix	0	0.312	0.002	0.686	S-8.Admix	0.001	0.002	0.742	0	0.115	0	0.139	0	C7	1.29847e-18	6.65418e-15	2.31122e-24	6.32838e-22	5.09717e-15	3.54673e-60	1	1.02255e-10
B00EQTS	Cococciola	wine-table	ITA	ITAP	0.07164	S-4.Admix	0.113	0.2416	0.2052	0.4402	S-8.Admix	0.142	0.001	0.5	0.009	0.286	0.058	0.001	0.003	C7	8.50809e-11	2.04358e-09	3.09609e-19	1.1796e-16	2.03034e-11	6.99842e-62	0.999606	0.000394466
B00EI5J	Coda di volpe bianca	wine	ITA	ITAP	-0.0691	S-4.Admix	0.268	0.1143	0.1614	0.456	S-8.Admix	0.033	0.001	0.513	0.235	0.128	0.035	0.001	0.054	C7	7.54494e-13	9.89147e-08	1.46596e-16	7.29851e-18	7.72116e-11	3.15045e-68	0.999763	0.000237315
B00FQFM	Cornifesto	wine	PRT	IBER	-0.05874	S-4.Admix	0.332	0.001	0.6658	0.0015	S-8.Admix	0.1	0	0.001	0.001	0	0.344	0	0.553	C3	3.21206e-19	7.61025e-19	1	3.39177e-28	1.31962e-25	9.54846e-76	1.16783e-18	4.38661e-15
B00EQUP	Nevoeira	wine	PRT	IBER	-0.05874	S-4.Admix	0.488	0.0067	0.3975	0.108	S-8.Admix	0.4	0.001	0.078	0.154	0	0.211	0.002	0.153	C8	0.00234169	0.27736	2.81797e-18	7.54636e-16	2.75986e-14	3.02034e-64	7.52613e-07	0.720298
B00CW9E	Colorino	wine	ITA	ITAP	0.008053	S-4.Admix	0.5842	0.002	0.136	0.2778	S-8.Admix	0.144	0.002	0.281	0.468	0.001	0.097	0	0.007	C2	1.16235e-10	0.999419	4.3422e-18	2.76658e-22	1.87561e-17	4.59635e-71	0.000107044	0.000473726
B00EQVM	Completer	wine	CHE	WCEUR	0.003052	S-4.1	0.926	0.0221	0.0126	0.0393	S-8.Admix	0.009	0.082	0	0.554	0.025	0.329	0	0.001	C2	5.34481e-11	1	3.86008e-25	4.76521e-31	2.73948e-24	9.95061e-60	3.3231e-15	1.66829e-12
B00FQGZ	Gallura zenni de Damasco (Spain)	nd	ITA	ITAP	0.0302	S-4.Admix	0.001	0.686	0.0975	0.216	S-8.Admix	0.039	0	0.311	0	0.176	0.001	0.471	0.001	C5	2.50426e-16	1.44393e-13	1.96089e-20	2.73207e-16	1	3.0872e-60	6.9732e-09	1.90697e-08
B00EQUI	Corason de Kabritte blanc	wine	ESP	IBER	0.01913	S-4.Admix	0.649	0.0603	0.001	0.2895	S-8.Admix	0	0.311	0.002	0.083	0.109	0.493	0.001	0	C1	1	7.03222e-12	9.94336e-23	1.456e-17	2.53905e-19	3.40821e-61	1.24871e-13	2.14488e-12
B00FQHR	Allarén	nd	ESP	IBER	-0.0566	S-4.Admix	0.324	0	0.674	0.0015	S-8.Admix	0	0	0	0	0	0.455	0	0.544	C3	1.00027e-14	4.87265e-18	1	4.10784e-27	4.44505e-27	1.57009e-77	6.06197e-20	1.43127e-16
B00EQXJ	Corbeau	wine	FRA	WCEUR	-0.03945	S-4.1	0.998	0	0.001	0.001	S-8.Admix	0	0.001	0	0.357	0	0.641	0	0	C1	0.999956	4.40184e-05	2.84234e-24	5.17055e-23	5.95707e-21	3.42291e-70	2.76412e-15	5.64571e-12
B00ER6L	Corbina vicentina o nostrana	wine	ITA	ITAP	-0.1173	S-4.Admix	0.706	0.2365	0.005	0.0525	S-8.Admix	0.071	0.086	0	0.601	0.152	0.025	0.064	0	C2	4.11154e-12	0.999997	1.44674e-24	5.07796e-19	1.87941e-17	3.55514e-72	1.75989e-11	3.43489e-06
B00FQGO	Corinthe noir = Korinthiaki	table	GRC	BALK	0.09664	S-4.Admix	0	0.6395	0.001	0.359	S-8.Admix	0	0.001	0.44	0	0.004	0	0.555	0	C5	2.74145e-20	1.98716e-15	1.39935e-20	6.82489e-22	0.997993	1.39648e-58	0.00200681	1.84726e-10
B00ERS5	Cornichon blanc (non-identified)	nd	CHE	WCEUR	0.102	S-4.Admix	0.6455	0.1623	0.1303	0.0624	S-8.Admix	0.255	0.006	0.001	0.136	0.244	0.357	0	0	C2	8.45817e-08	0.998697	8.12644e-14	2.59671e-08	2.25064e-12	3.98896e-65	6.14985e-06	0.00129634
B00FQIB	Miguel de Arco (Spain)	nd	ESP	IBER	-0.0566	S-4.3	0.004	0	0.995	0	S-8.Admix	0.289	0	0	0	0	0	0	0.71	C3	5.05967e-32	2.80756e-26	1	5.57257e-35	8.80076e-29	1.47357e-75	1.23248e-25	5.99611e-20
B00EQXD	Courbu	wine	FRA	WCEUR	0.008768	S-4.1	0.999	0	0.001	0	S-8.Admix	0.028	0	0	0.527	0	0.444	0	0	C2	7.50873e-09	1	5.73637e-24	4.42012e-23	1.3035e-21	1.58206e-66	7.69231e-15	2.24576e-09
B00EQTM	Crimposie	wine	ROU	BALK	0.05485	S-4.4	0	0.0071	0.0198	0.9731	S-8.Admix	0	0.33	0.668	0	0	0	0	0	C7	3.44804e-17	6.00136e-15	9.64682e-26	4.92436e-24	3.4441e-14	5.26519e-81	1	1.85948e-11
B00ER1E	Crimson seedless	table	USA	NEWO	0.04199	S-4.Admix	0.0205	0.6327	0.3407	0.006	S-8.Admix	0	0.002	0	0	0.329	0.001	0.358	0.309	C4	5.31356e-17	1.92232e-13	3.55262e-13	1	8.41938e-11	2.99812e-67	1.31226e-13	3.61718e-09
B00ER7O	Criolla grande sanjuanina	wine-table	ARG	NEWO	-0.03302	S-4.Admix	0.0172	0.3098	0.4945	0.1783	S-8.Admix	0	0	0.211	0	0.337	0.026	0.004	0.42	C4	1.13494e-22	2.64504e-19	8.92046e-19	1	2.41534e-20	1.18541e-80	2.61807e-17	1.31489e-15
B00F6OE	Croatina	wine	ITA	ITAP	-0.05946	S-4.Admix	0.423	0.1738	0.168	0.2352	S-8.Admix	0.046	0.004	0.257	0.351	0.193	0.063	0.001	0.084	C2	7.62301e-12	0.999744	2.51885e-17	1.08608e-18	1.76936e-16	6.01366e-70	1.31982e-06	0.000254437
B00FQI0	Murescu = Escursach	wine	FRA	WCEUR	-0.05374	S-4.Admix	0.125	0.103	0.5875	0.184	S-8.Admix	0.154	0.002	0.229	0.021	0.006	0.084	0.045	0.46	C8	5.95543e-12	9.24675e-07	8.77242e-12	1.53323e-19	4.22231e-16	2.95997e-67	1.19953e-07	0.999999
B00EQSM	Mourvèdre Goulé	wine	UKR	RUUK	-0.05267	S-4.Admix	0.2315	0.0409	0.4156	0.3112	S-8.Admix	0.528	0.003	0.301	0.043	0.001	0.001	0.007	0.116	C8	4.7536e-10	1.92468e-05	2.53547e-15	1.25555e-15	1.07583e-12	6.91763e-67	4.71505e-05	0.999934
B00ER3A	Castelão = Periquita	wine-table	PRT	IBER	-0.05231	S-4.Admix	0.2825	0.001	0.708	0.0085	S-8.Admix	0.003	0	0.001	0	0	0.387	0	0.608	C3	4.10538e-17	3.85461e-15	1	3.04962e-27	4.97322e-24	6.79992e-79	6.13185e-17	7.09978e-12
B00ER0K	Dabouki	table	ISR	EMCA	0.1527	S-4.2	0	0.8436	0.0462	0.1102	S-8.Admix	0	0	0.176	0	0.024	0	0.753	0.047	C5	9.08324e-29	1.62943e-25	9.54534e-31	2.6942e-28	1	2.47686e-67	6.77703e-19	1.8968e-18
B00F6PG	Estaca saouma	wine	FRA	WCEUR	-0.05196	S-4.Admix	0.3897	0.1637	0.2128	0.2335	S-8.Admix	0.386	0.053	0.13	0.049	0.193	0.187	0.001	0.001	C8	4.85669e-09	6.68687e-06	1.34253e-18	1.2115e-14	1.34945e-13	6.42065e-66	6.85871e-07	0.999993
B00ER0E	Darkaia noir = Coarna neagra	table	MAR	MAGH	0.06949	S-4.Admix	0.001	0.7825	0.002	0.2155	S-8.Admix	0	0	0.298	0	0.102	0	0.598	0	C5	4.40668e-25	1.35924e-20	1.68413e-26	4.54978e-19	1	5.88799e-62	4.45539e-16	3.41338e-17
B00F6PB	Datal	table	FRA	WCEUR	0.03663	S-4.Admix	0.001	0.5801	0.2432	0.176	S-8.5	0	0	0.13	0	0.803	0	0.002	0.064	C4	6.24768e-37	5.82829e-34	5.68346e-37	1	4.96747e-29	8.01067e-85	2.86756e-30	8.07615e-28
B00F6PK	Dattier de Beyrouth	table	TUR	EMCA	0.06628	S-4.Admix	0	0.4343	0.257	0.3085	S-8.Admix	0.001	0	0.326	0	0.557	0	0.002	0.114	C4	2.11849e-22	1.80584e-18	4.51477e-21	1	9.26681e-15	6.81979e-78	3.61534e-12	1.58856e-11
B00FQGW	De Cilindro	nd	ESP	IBER	0.03091	S-4.Admix	0	0.5817	0.3484	0.0691	S-8.Admix	0	0.002	0.093	0	0.087	0	0.469	0.349	C5	4.94616e-11	1.70266e-07	9.84531e-10	4.07478e-11	0.993771	5.22472e-56	5.02831e-07	0.00622873
B00F6NW	Deckrot	wine	DEU	WCEUR	0.06235	S-4.1	0.998	0.001	0	0	S-8.6	0	0	0	0.061	0	0.938	0	0	C1	1	6.88523e-18	7.75498e-35	2.76678e-31	4.51382e-29	7.89104e-80	4.32582e-25	6.13359e-22
B00FQJE	Fernão Pires	wine	PRT	IBER	-0.04946	S-4.Admix	0.375	0.001	0.6065	0.0177	S-8.Admix	0.252	0	0.006	0.003	0.001	0.317	0	0.421	C3	5.08936e-11	1.33548e-08	0.999993	5.44994e-19	1.22969e-18	4.82247e-69	2.57793e-09	7.48284e-06
B00EQZO	Garrido macho	wine-table	ESP	IBER	-0.04874	S-4.3	0	0.0657	0.929	0.0051	S-8.8	0	0	0.042	0	0.028	0	0.001	0.928	C3	8.38633e-30	1.91295e-25	1	1.62814e-32	3.5657e-30	1.94646e-92	1.46574e-25	1.04531e-19
B00ER5Y	Gros Maroc	table	nd	nd	-0.04838	S-4.Admix	0.2405	0.4045	0.2035	0.1515	S-8.Admix	0.215	0.063	0.045	0.106	0.535	0.001	0.001	0.034	C8	2.61555e-07	0.00058193	4.49555e-16	1.50489e-16	1.47978e-17	2.37104e-70	2.67748e-09	0.999418
B00EJLJ	Verdil	nd	ESP	IBER	-0.04838	S-4.3	0.0152	0.0525	0.925	0.0078	S-8.8	0.115	0.002	0.006	0.003	0.001	0	0.021	0.853	C3	7.77404e-29	5.48366e-24	1	1.32211e-29	4.01539e-24	6.69871e-73	8.8919e-20	2.33975e-16
B00EI4U	Dili kaftar	wine	UKR	RUUK	0.06878	S-4.2	0.0143	0.835	0.0033	0.1474	S-8.7	0.001	0.002	0.166	0.016	0.003	0	0.809	0.002	C5	4.51542e-28	2.12403e-22	7.20933e-29	3.52087e-25	1	1.92884e-70	4.19101e-19	1.31876e-17
B00ERCL	Dimiat	wine-table	BGR	BALK	-0.03695	S-4.4	0.0018	0.0662	0	0.9315	S-8.Admix	0	0.571	0.423	0	0.004	0	0.001	0	C7	3.0765e-15	1.09906e-12	6.52795e-22	1.43243e-19	1.03999e-16	4.91218e-68	1	5.34709e-10
B00EQTJ	Dimrit	wine	TUR	EMCA	0.01591	S-4.Admix	0.001	0.3782	0.149	0.4728	S-8.Admix	0.001	0	0.611	0	0.021	0	0.277	0.09	C7	1.70983e-18	2.93562e-13	2.53496e-16	2.81008e-23	8.36463e-06	3.10911e-71	0.999991	3.80097e-07
B00ERD2	Dinka zöld	wine	HUN	BALK	0.01448	S-4.4	0.0359	0.001	0.0563	0.9073	S-8.Admix	0.002	0.304	0.692	0	0	0.001	0	0.001	C7	2.3252e-18	5.67398e-12	3.43536e-22	4.2223e-21	4.98159e-18	5.83877e-65	1	1.91764e-11
B00ERS6	Djandjal kara	table	UZB	MFEAS	0.1227	S-4.2	0.0003	0.9203	0.001	0.0787	S-8.7	0	0.012	0.038	0	0.001	0	0.948	0	C5	2.59242e-23	5.94648e-20	8.17194e-27	1.39625e-20	1	9.12858e-67	1.43599e-12	4.16836e-16
B00ER0O	Doight du neigne	table	SYR	EMCA	0.1734	S-4.2	0.001	0.8613	0.004	0.134	S-8.Admix	0	0.001	0.145	0	0.197	0	0.655	0.001	C5	6.61894e-19	7.66004e-16	9.07596e-25	7.9105e-21	1	1.07154e-59	7.55819e-12	4.01272e-12
B00F6OB	Dolcetto	wine	ITA	ITAP	-0.02409	S-4.Admix	0.464	0.343	0.0228	0.1702	S-8.Admix	0.002	0.002	0.172	0.212	0.186	0.261	0.164	0.001	C2	4.94114e-05	0.999498	1.95392e-18	4.00697e-16	1.01797e-08	4.13525e-65	9.25142e-06	0.000443155
B00F6NX	Domina	wine	DEU	WCEUR	0.00591	S-4.1	0.8427	0	0.001	0.1563	S-8.Admix	0	0.161	0.001	0.107	0	0.73	0	0	C1	1	7.37208e-13	1.13989e-25	5.97347e-27	6.05904e-24	2.98189e-73	2.2073e-15	1.53113e-13
B00EJL9	Dominga	table	ESP	IBER	0.06699	S-4.Admix	0.001	0.793	0.1709	0.0356	S-8.Admix	0	0	0.014	0	0.403	0	0.437	0.144	C5	4.6143e-13	2.44123e-09	6.49783e-14	6.79514e-05	0.99972	6.41356e-69	1.49737e-06	0.000210853
B00FQG1	Dona Maria	table	PRT	IBER	0.01413	S-4.Admix	0.001	0.6685	0.1528	0.1777	S-8.5	0	0	0.15	0	0.828	0	0.014	0.007	C4	1.65917e-35	5.9285e-31	1.0691e-36	1	5.01795e-27	7.7804e-84	2.61319e-28	7.10804e-26
B00F6QE	Dongine	wine-table	FRA	WCEUR	-0.09553	S-4.1	0.895	0.0335	0.0285	0.0423	S-8.Admix	0.219	0.001	0.002	0.436	0.003	0.338	0.001	0	C2	1.36257e-06	0.999999	3.1718e-22	4.86215e-26	2.24949e-19	9.12857e-67	1.48875e-14	9.10436e-09
B00EI4P	Donzelinho branco	wine	PRT	IBER	-0.09089	S-4.Admix	0.598	0.0191	0.3107	0.0725	S-8.Admix	0.111	0.001	0.064	0.061	0.065	0.535	0	0.163	C1	1	2.0336e-11	6.33619e-23	1.95407e-22	2.20041e-21	5.67235e-78	8.8564e-17	3.03064e-10
B00FQFN	Donzelinho tinto	wine	PRT	IBER	-0.08553	S-4.Admix	0.682	0.006	0.3112	0.001	S-8.Admix	0.145	0	0.001	0.004	0.004	0.667	0.001	0.178	C1	1	1.59623e-11	7.21222e-23	1.64933e-23	3.86989e-22	4.64243e-84	7.12491e-18	3.14832e-11
B00EQYY	Doppel Augen	table	AZE	EMCA	0.01984	S-4.Admix	0.001	0.528	0.0359	0.435	S-8.Admix	0.001	0	0.562	0.002	0.001	0	0.433	0.001	C5	1.89628e-19	4.0792e-15	5.18738e-27	1.27189e-21	1	3.29906e-35	2.04027e-12	1.31629e-12
B00ER6I	Bermestia bianca	table	ITA	ITAP	-0.04767	S-4.Admix	0.2322	0.3992	0.1228	0.246	S-8.Admix	0.18	0.04	0.194	0.023	0.335	0.109	0.117	0.001	C8	2.96317e-08	0.00390816	5.88383e-14	9.67946e-12	8.1149e-07	2.11907e-54	3.13827e-05	0.99606
B00ER5A	Douradinha	wine	PRT	IBER	-0.0816	S-4.1	0.859	0.003	0.135	0.003	S-8.Admix	0.023	0	0.002	0.381	0	0.523	0.001	0.069	C2	4.22293e-07	0.999677	4.64977e-20	3.41623e-21	7.21076e-16	6.59458e-67	1.15057e-09	0.000322144
B00EQUZ	Dureza	wine	FRA	WCEUR	-0.09018	S-4.1	0.999	0	0	0	S-8.Admix	0	0.001	0	0.52	0	0.478	0	0	C2	8.28886e-10	1	5.77508e-24	1.14077e-26	7.15893e-23	9.40207e-65	4.25448e-16	2.85766e-10
B00FQGI	El Farryali	table	MAR	MAGH	0.1013	S-4.Admix	0.033	0.7232	0.2247	0.0191	S-8.Admix	0.047	0	0.028	0.001	0.305	0.001	0.449	0.168	C5	1.34604e-10	4.96482e-09	1.39933e-16	2.51383e-10	0.999958	6.54463e-52	1.06388e-06	4.1328e-05
B00FQG4	El Gouz	table	MAR	MAGH	0.05592	S-4.2	0	0.834	0.1526	0.0133	S-8.Admix	0.064	0	0.059	0	0.095	0	0.721	0.06	C5	9.87286e-25	2.86355e-23	8.98094e-30	9.65453e-25	1	1.04831e-59	1.59291e-16	3.10038e-16
B00ERPY	Elbling	wine	DEU	WCEUR	-0.1105	S-4.Admix	0.5865	0	0.001	0.4125	S-8.Admix	0	0.623	0	0.056	0	0.32	0	0	C1	1	1.78298e-08	1.30725e-22	3.26384e-24	1.62404e-18	5.98538e-72	2.39422e-08	2.23037e-09
B00ER04	Emerald seedless	table	USA	NEWO	0.02698	S-4.Admix	0.001	0.7233	0.274	0.002	S-8.Admix	0	0	0.001	0	0.39	0	0.38	0.228	C4	1.39404e-22	6.81962e-20	7.46812e-25	1	9.65097e-16	9.0535e-72	1.1449e-17	1.79543e-14
B00ER14	Grechetto = Pignoletto	wine	ITA	ITAP	-0.04731	S-4.Admix	0.2513	0.2777	0.155	0.3155	S-8.Admix	0.001	0.001	0.407	0.28	0.216	0	0.016	0.08	C8	2.83917e-09	0.000367513	1.08974e-13	1.23365e-10	3.96322e-12	2.88163e-63	0.0579835	0.941649
B00ER7K	Epinou	wine	FRA	WCEUR	-0.1448	S-4.Admix	0.641	0.0007	0.001	0.358	S-8.Admix	0.001	0.577	0	0.167	0	0.255	0	0	C1	0.980915	0.0189784	4.0032e-18	1.01608e-20	7.42446e-12	1.93906e-67	3.06839e-05	7.62716e-05
B001754	Espadeiro tinto	wine	PRT	IBER	-0.1363	S-4.Admix	0.5865	0.087	0.2983	0.0287	S-8.Admix	0.415	0.001	0.007	0.378	0.082	0.061	0.002	0.054	C2	1.81369e-11	0.994964	2.83469e-17	8.2575e-22	1.95629e-18	1.67502e-69	1.42554e-10	0.00503558
B00FQJN	Tinto Velasco	wine	ESP	IBER	-0.04588	S-4.Admix	0.139	0.2286	0.4877	0.1452	S-8.Admix	0.286	0.003	0.131	0.001	0.124	0.06	0.099	0.296	C8	3.31915e-14	1.24019e-08	2.53657e-14	1.27815e-19	8.54522e-15	2.79408e-69	1.09188e-10	1
B00ERS7	Fahri Kalamak	nd	AFG	MFEAS	0.08057	S-4.2	0	0.9983	0.001	0.001	S-8.7	0	0	0.001	0	0.065	0	0.933	0.001	C5	4.6816e-26	1.86275e-25	2.94381e-31	8.97363e-23	1	4.58033e-59	4.13894e-21	4.63661e-20
B00F6P3	Falanghina	wine	ITA	ITAP	-0.05981	S-4.Admix	0.5485	0.0139	0.1546	0.283	S-8.Admix	0.185	0	0.318	0.41	0.014	0.071	0	0.002	C2	1.50377e-09	0.999903	1.89182e-18	9.35291e-22	1.47466e-18	1.02833e-67	6.71193e-06	9.01732e-05
B00ER8V	Fer	wine	FRA	WCEUR	-0.05088	S-4.1	0.9022	0.001	0.0383	0.0579	S-8.Admix	0.223	0.003	0	0.194	0	0.579	0	0	C2	1.66254e-05	0.999983	1.99304e-23	2.23229e-25	2.46955e-19	9.7756e-69	2.43127e-13	3.27969e-09
B00ERB2	Ferlongo	table	PRT	IBER	0.1034	S-4.Admix	0.001	0.7278	0.161	0.1105	S-8.Admix	0	0	0.052	0	0.754	0	0.13	0.062	C4	7.06322e-23	5.54647e-16	2.06783e-18	1	2.355e-15	3.69599e-68	5.05418e-14	1.33673e-09
B00ERPU	Malvoisie de Lasseraz	wine	FRA	WCEUR	-0.04553	S-4.Admix	0.433	0.0693	0.3264	0.1716	S-8.Admix	0.447	0.04	0.145	0.247	0.02	0.002	0.004	0.096	C8	2.8501e-11	0.000823995	1.76926e-16	8.76954e-19	1.44845e-11	1.72895e-61	5.24054e-07	0.999175
B00EJKA	Xarello	wine	ESP	IBER	-0.04553	S-4.3	0.001	0.001	0.8198	0.1782	S-8.Admix	0.044	0.003	0.213	0.001	0.001	0	0	0.738	C3	1.0013e-26	1.33806e-22	1	7.79931e-27	2.84089e-26	5.26394e-75	4.31522e-21	6.38176e-17
B00ER0H	Danugue	wine-table	ESP	IBER	-0.04481	S-4.Admix	0	0.4365	0.5625	0.001	S-8.Admix	0	0	0	0	0.375	0	0.092	0.533	C8	3.20448e-15	7.55294e-09	5.84899e-10	2.10758e-16	3.32137e-14	6.03625e-70	8.42049e-11	1
B00ERS0	Bourboulenc	wine	FRA	WCEUR	-0.04374	S-4.Admix	0.447	0.003	0.3997	0.1505	S-8.Admix	0.469	0.003	0.106	0.088	0.015	0.202	0.001	0.116	C8	1.55195e-10	0.010863	7.21907e-15	1.18309e-17	1.42994e-16	1.26044e-74	2.22942e-08	0.989137
B00ERAM	Feteasca alba	wine	ROU	BALK	-0.01231	S-4.Admix	0.168	0.1103	0.001	0.721	S-8.Admix	0.002	0.431	0.417	0.054	0.004	0.006	0.086	0	C7	1.44154e-13	6.18123e-09	5.08552e-24	4.27977e-21	4.3062e-11	1.93834e-65	1	1.97984e-08
B00EQTN	Feteasca regala	wine	ROU	BALK	0.007339	S-4.4	0.1115	0.002	0	0.886	S-8.Admix	0	0.591	0.406	0.001	0.001	0.001	0.001	0	C7	1.06316e-16	7.65689e-11	6.48966e-24	4.73227e-22	1.01845e-14	1.69868e-64	1	1.7504e-10
B00ER1D	Fiano	wine	ITA	ITAP	-0.002663	S-4.Admix	0.496	0.0406	0.1919	0.272	S-8.Admix	0.06	0.005	0.305	0.391	0.013	0.127	0.001	0.099	C2	5.61551e-10	0.984198	5.32835e-13	1.76822e-14	4.19651e-16	3.42272e-68	0.00034863	0.0154532
B00ER2G	Fiesta	table	USA	NEWO	0.2081	S-4.2	0.001	0.934	0.064	0.001	S-8.Admix	0	0	0	0	0.289	0	0.684	0.026	C4	1.59668e-17	4.57533e-16	1.36086e-19	0.967213	0.0327868	1.26963e-67	8.74686e-13	8.64542e-11
B00ER5Z	Flame seedless	table	USA	NEWO	0.1999	S-4.2	0.0338	0.8995	0.0104	0.0563	S-8.Admix	0	0	0.003	0	0.409	0.001	0.585	0.002	C4	6.411e-31	4.68733e-26	1.12823e-34	1	9.85959e-15	3.24912e-77	9.73039e-22	6.31925e-22
B00ER62	Flora	wine	USA	NEWO	0.1066	S-4.1	0.9403	0.0018	0.0562	0.0017	S-8.6	0.104	0	0	0.002	0	0.893	0	0	C1	1	4.65669e-09	8.57249e-28	4.94151e-29	1.38656e-25	4.07116e-74	3.8002e-19	6.07821e-15
B00FQIC	Forastera (Spain)	wine	ESP	IBER	-0.04374	S-4.Admix	0.2412	0.1079	0.545	0.1067	S-8.Admix	0.146	0.001	0.104	0.001	0.002	0.242	0.077	0.428	C8	0.000116361	0.000476068	1.01962e-05	1.21079e-10	3.69475e-09	2.41991e-61	8.16959e-06	0.999389
B00EQTD	Fokiano	wine-table	GRC	BALK	0.0352	S-4.Admix	0	0.3543	0.2227	0.4227	S-8.Admix	0.001	0	0.495	0	0.268	0	0.104	0.13	C7	5.08759e-16	9.19609e-09	3.47211e-10	0.000815134	3.66768e-05	5.5376e-65	0.999059	8.93948e-05
B00FQJF	Folgasão	wine	PRT	IBER	-0.1673	S-4.Admix	0.5313	0.1623	0.2915	0.0149	S-8.Admix	0.177	0.001	0.002	0	0.139	0.541	0.022	0.118	C1	1	1.16317e-09	1.34297e-21	2.54192e-24	2.91726e-19	6.97602e-75	4.8837e-17	1.26174e-08
B00FQG3	Fondo de Orza	table	ESP	IBER	-0.02838	S-4.Admix	0.0106	0.4198	0.2832	0.2864	S-8.Admix	0.001	0.033	0.232	0	0.444	0.016	0.045	0.23	C4	2.69424e-14	1.4199e-12	7.52175e-20	1	7.49491e-17	4.30271e-74	1.29169e-11	1.19909e-08
B00FQHZ	Epero de Gall	wine	ESP	IBER	-0.04231	S-4.3	0.0863	0	0.913	0	S-8.Admix	0.39	0	0	0	0	0	0	0.609	C3	3.81327e-34	2.62633e-27	1	2.08448e-34	4.96332e-31	2.21628e-88	7.51445e-26	5.97876e-21
B00ER4M	Verjus	table	FRA	WCEUR	-0.04124	S-4.Admix	0.0018	0.331	0.6652	0.002	S-8.Admix	0.203	0	0.001	0	0.291	0	0.049	0.456	C3	2.76332e-16	4.80328e-09	0.698748	3.03916e-16	1.31238e-15	5.31475e-71	2.0081e-12	0.301252
B00FQGG	Royal = Rojal tinta	wine-table	ESP	IBER	-0.04053	S-4.Admix	0	0.3108	0.6882	0.001	S-8.Admix	0	0	0	0	0.394	0	0.001	0.604	C8	6.0747e-17	8.56545e-11	2.94611e-11	2.71671e-15	3.0303e-19	1.70342e-81	3.86779e-12	1
B00EQX0	Frankenthal	wine-table	DEU	WCEUR	-0.1095	S-4.Admix	0.501	0.4268	0.001	0.0714	S-8.Admix	0.001	0.084	0	0.209	0.589	0.116	0	0	C2	0.000734127	0.984503	3.16228e-18	2.10297e-14	1.73982e-19	1.99759e-70	2.52627e-09	0.0147632
B00EQUV	Freisa	wine	ITA	ITAP	-0.0741	S-4.1	0.828	0.0502	0.0575	0.0643	S-8.Admix	0.001	0.088	0.001	0.607	0.118	0.183	0	0.001	C2	5.59016e-14	1	7.01262e-23	2.88828e-22	8.51335e-22	1.53326e-75	3.09023e-13	2.42047e-10
B00F6OO	Savvatiano	wine	GRC	BALK	-0.03981	S-4.Admix	0.001	0.3983	0.3325	0.2675	S-8.Admix	0.063	0	0.35	0	0.108	0	0.242	0.236	C8	2.20127e-11	3.38721e-05	1.14669e-12	1.66742e-10	0.000103153	7.9541e-62	0.255437	0.744426
B00EQX9	Fumin	wine	ITA	ITAP	0.03877	S-4.Admix	0.6678	0.2418	0.001	0.0897	S-8.Admix	0.119	0.012	0.014	0.395	0.165	0.214	0.08	0	C2	4.82833e-17	1	3.15701e-23	7.34402e-28	7.22975e-19	1.97925e-69	9.29993e-13	8.38059e-10
B00ER7Y	Furmint	wine	HUN	BALK	-0.01159	S-4.4	0.001	0	0	0.998	S-8.Admix	0	0.754	0.245	0	0	0	0	0	C7	1.26192e-17	8.02865e-16	2.37488e-27	2.82366e-28	2.44921e-21	1.11014e-71	1	5.03807e-13
B00EJLS	Icod de los Vinos	nd	ESP	IBER	-0.03874	S-4.Admix	0.0007	0.1067	0.7697	0.1231	S-8.Admix	0.001	0.001	0.187	0	0.002	0.001	0.075	0.734	C3	6.41619e-17	9.52374e-15	1	2.62839e-21	6.7348e-17	1.97989e-70	2.6229e-13	2.83488e-09
B00EQXP	Galbena de Odobesti	wine	ROU	BALK	0.009839	S-4.4	0.001	0.001	0.001	0.997	S-8.Admix	0	0.406	0.593	0	0	0	0	0	C7	2.32279e-16	5.81729e-16	2.15334e-20	6.09785e-21	4.98326e-14	1.73884e-73	1	3.76093e-12
B00EQTU	Galbena uriasa	wine	ROU	BALK	0.0302	S-4.4	0.0103	0.0842	0.0872	0.8175	S-8.Admix	0.003	0.386	0.539	0	0.026	0	0.007	0.037	C7	1.56034e-16	3.62263e-11	4.84238e-22	5.76507e-18	7.74887e-16	5.62514e-72	1	2.13328e-08
B00EQUH	Galotta	wine	CHE	WCEUR	0.02234	S-4.1	0.822	0.0013	0.001	0.176	S-8.Admix	0	0.345	0	0.425	0	0.229	0	0	C2	2.20594e-08	1	2.93715e-21	2.15129e-22	3.6082e-20	3.3365e-77	6.12172e-15	3.06515e-09
B00ER8X	Gamaret	wine	CHE	WCEUR	0.1299	S-4.Admix	0.709	0.0068	0.0071	0.2773	S-8.Admix	0.001	0.367	0.001	0.078	0.03	0.522	0.001	0.001	C1	1	6.30168e-15	5.5337e-26	1.61748e-28	7.6341e-25	9.20011e-76	1.51022e-17	1.58722e-15
B00ER2O	Gamay	wine	FRA	WCEUR	-0.06839	S-4.Admix	0.682	0	0	0.317	S-8.Admix	0	0.602	0	0.001	0	0.397	0	0	C1	1	1.30874e-09	3.02658e-25	2.04404e-26	7.01672e-21	1.20492e-73	1.62e-12	1.02792e-11
B00ER09	Gantziandan	table	ARM	EMCA	-0.00945	S-4.Admix	0.1252	0.4363	0.0677	0.3708	S-8.Admix	0.009	0.002	0.455	0.149	0.001	0	0.381	0.004	C6	3.16631e-32	3.78435e-27	1.09297e-35	3.14287e-32	3.4664e-19	1	3.38526e-27	8.78916e-24
B00EQYZ	Garbanega faux (Istituto San Michele)	wine	ITA	ITAP	-0.06017	S-4.Admix	0.697	0.2098	0.001	0.0917	S-8.Admix	0.067	0.007	0.061	0.42	0.177	0.248	0.02	0	C2	3.01642e-15	1	3.83506e-25	2.10599e-22	6.19347e-17	6.67945e-65	1.9878e-15	3.36609e-10
B00ER6P	Garganega	wine-table	ITA	ITAP	0.02377	S-4.Admix	0.001	0.2453	0.1837	0.57	S-8.Admix	0.048	0.008	0.636	0.016	0.104	0	0.107	0.081	C7	4.65384e-15	6.40942e-13	1.77896e-21	3.57405e-19	1.31055e-14	4.38588e-69	0.99999	9.93341e-06
B00FQIP	Perruno	wine	ESP	IBER	-0.03695	S-4.Admix	0.001	0.2901	0.6055	0.1036	S-8.Admix	0.015	0.006	0.126	0.001	0.143	0	0.147	0.562	C8	1.17827e-12	8.55342e-08	5.7494e-09	4.84274e-19	1.10925e-14	9.71441e-63	4.04739e-07	1
B00ER8B	Alicante Henri Bouschet	wine	FRA	WCEUR	-0.03517	S-4.Admix	0.0935	0.1513	0.5117	0.2435	S-8.Admix	0.084	0.233	0.003	0	0.218	0.046	0.001	0.414	C8	9.30846e-08	2.35681e-06	1.61369e-06	3.00374e-12	4.09434e-14	4.66222e-68	1.19176e-05	0.999984
B00EQVE	Gascon	wine	FRA	WCEUR	-0.1102	S-4.1	0.821	0.003	0.1007	0.0758	S-8.Admix	0.134	0.001	0.063	0.293	0.001	0.507	0	0.001	C2	2.42428e-08	0.999998	2.72041e-19	1.77658e-23	1.77111e-17	7.07973e-69	3.88917e-11	2.18583e-06
B00FQJA	Arinto = Pedernã	wine	PRT	IBER	-0.03517	S-4.Admix	0.497	0.0475	0.3895	0.0662	S-8.Admix	0.376	0.002	0.01	0.038	0.049	0.345	0.002	0.179	C8	1.02575e-07	0.000134043	3.62985e-14	8.82651e-21	4.06735e-17	2.8701e-64	4.84071e-08	0.999866
B00ERPT	Geisdutte Blau	nd	nd	nd	0.1499	S-4.Admix	0.02	0.6806	0.0089	0.2905	S-8.Admix	0.002	0.026	0.33	0.003	0.003	0.02	0.616	0.001	C5	1.6465e-23	9.18243e-21	1.45766e-24	5.65184e-21	1	1.68197e-60	7.88155e-17	1.13917e-17
B00ERPF	Gelbhölzer blau	wine-table	DEU	WCEUR	-0.1038	S-4.Admix	0.6602	0	0	0.3388	S-8.Admix	0	0.642	0	0.122	0	0.236	0	0	C1	0.999999	7.54258e-07	7.96703e-22	3.01623e-24	1.25359e-17	5.87066e-66	4.16888e-09	5.14439e-10
B00F6PR	Genk Uzum	table	TUR	EMCA	0.04449	S-4.Admix	0.0005	0.3125	0.145	0.5417	S-8.Admix	0	0.001	0.69	0	0.029	0	0.196	0.083	C7	2.05996e-15	1.23455e-13	8.96025e-22	7.41859e-18	8.86835e-12	6.24616e-74	1	1.02325e-09
B00F6O9	Genovèse	wine	FRA	WCEUR	-0.1055	S-4.Admix	0.646	0.003	0.1412	0.2098	S-8.Admix	0.187	0.001	0.195	0.183	0.017	0.416	0	0.001	C2	6.89512e-08	0.999883	2.24052e-20	2.39904e-21	3.63195e-16	2.06059e-61	1.33505e-08	0.000116731
B00EQZ0	Gharbi	wine	SYR	EMCA	0.05913	S-4.Admix	0.001	0.601	0.127	0.2707	S-8.Admix	0.019	0	0.356	0	0.057	0.001	0.497	0.07	C5	2.28578e-18	1.59368e-12	1.56745e-19	2.98252e-14	0.999998	8.12822e-70	2.43318e-06	1.8919e-08
B00EQU3	Gheméra	wine	GRC	BALK	0.0502	S-4.Admix	0	0.406	0.1802	0.413	S-8.Admix	0.002	0	0.548	0	0.144	0	0.216	0.09	C7	7.19732e-15	1.12332e-11	7.70583e-15	1.12633e-12	1.72346e-06	8.98483e-71	0.999995	3.54947e-06
B00EI4Q	Gibert	wine	FRA	WCEUR	-0.1113	S-4.Admix	0.705	0.0242	0.1815	0.0885	S-8.Admix	0.348	0.009	0.035	0.242	0.021	0.342	0.002	0.001	C2	9.08095e-09	0.999917	1.46411e-19	1.37887e-21	1.50485e-15	5.89554e-66	2.79706e-10	8.2878e-05
B00ER1W	Dermatas	wine-table	GRC	BALK	-0.03481	S-4.Admix	0	0.344	0.4072	0.248	S-8.Admix	0.049	0	0.334	0	0.333	0	0.035	0.248	C8	4.63108e-14	3.89671e-10	3.46498e-16	7.26568e-19	3.71081e-14	7.62507e-70	1.28578e-08	1
B00EJL3	Negra mole	wine	PRT	IBER	-0.0341	S-4.3	0.0012	0.0018	0.8525	0.144	S-8.8	0	0.001	0.17	0	0.001	0.017	0	0.81	C3	5.59071e-27	4.70397e-24	1	1.19279e-31	1.78877e-29	1.72649e-77	2.32561e-22	1.3596e-20
B00ER7S	Goher	wine	HUN	BALK	0.02091	S-4.4	0.001	0.0665	0.1272	0.8058	S-8.Admix	0.001	0.274	0.616	0	0.008	0	0.011	0.09	C7	6.94224e-17	5.95342e-11	1.15538e-21	4.34004e-22	3.79486e-14	1.65535e-75	1	7.07469e-08
B00ER9J	Goldriesling	wine	FRA	WCEUR	-0.009807	S-4.1	0.843	0.001	0.001	0.155	S-8.Admix	0.001	0.264	0	0.123	0	0.611	0	0	C1	1	4.31376e-14	7.99606e-31	7.3792e-30	1.3512e-23	5.93124e-84	2.85018e-18	3.49462e-17
B00F6NZ	Golodan	table	AFG	MFEAS	0.07878	S-4.2	0.0023	0.8952	0.0543	0.048	S-8.7	0.001	0.036	0.002	0	0.016	0	0.877	0.067	C5	6.79165e-22	4.84835e-19	2.71641e-24	3.1565e-19	1	1.67074e-60	5.80883e-15	4.3599e-14
B00FQIO	Moscatel de Angüés	nd	ESP	IBER	-0.03374	S-4.Admix	0.001	0.2937	0.6882	0.0171	S-8.Admix	0	0	0.001	0	0.384	0.001	0	0.614	C3	2.29252e-23	8.40942e-21	1	2.97574e-08	7.14235e-21	6.24674e-73	3.9838e-20	4.92687e-17
B00EQTK	Gouais blanc	wine	nd	nd	-0.0441	S-4.4	0.1713	0	0	0.828	S-8.2	0	1	0	0	0	0	0	0	C7	1.23015e-05	4.30812e-08	8.46223e-17	7.02601e-17	7.92337e-11	2.84884e-62	0.999978	9.50044e-06
B00FQI2	Pansera	wine	ESP	IBER	-0.03231	S-4.3	0.0532	0	0.946	0	S-8.Admix	0.394	0	0	0	0	0	0	0.605	C3	7.90639e-32	5.73267e-27	1	5.4423e-33	6.6731e-33	2.44806e-78	5.55573e-26	6.15562e-22
B00EQXO	Grain	wine	FRA	WCEUR	-0.1288	S-4.Admix	0.6018	0.0015	0.3827	0.014	S-8.Admix	0.632	0.003	0.001	0.262	0	0.078	0	0.024	C2	5.7853e-14	0.982272	8.67311e-16	3.14042e-21	3.99994e-18	1.12523e-62	3.84705e-11	0.0177285
B00ERJ2	Granatovyi	nd	RUS	RUUK	0.02591	S-4.Admix	0.393	0.2651	0.0107	0.3312	S-8.Admix	0.051	0.243	0.128	0.097	0.131	0.199	0.151	0.001	C1	1	9.23023e-08	1.20892e-19	5.25905e-16	1.26783e-12	3.2224e-40	2.16511e-09	4.06233e-09
B00FQIG	Morate	nd	ESP	IBER	-0.03124	S-4.Admix	0.002	0.002	0.5342	0.4615	S-8.Admix	0.289	0	0.487	0	0.001	0	0	0.223	C8	8.66438e-14	5.27532e-09	3.31494e-20	1.54333e-18	1.05013e-17	9.7123e-69	1.05024e-06	0.999999
B00ER2W	Grappenoux	wine	FRA	WCEUR	-0.1002	S-4.1	0.8993	0.0801	0.0193	0.0013	S-8.Admix	0.005	0	0.002	0.203	0	0.74	0.048	0.001	C1	1	4.8448e-14	1.48833e-29	8.82446e-29	3.93904e-21	6.21822e-72	9.55898e-20	2.40896e-16
B00FQFZ	Pedro Luis	wine-table	ESP	IBER	-0.03124	S-4.Admix	0.001	0.2788	0.685	0.0352	S-8.Admix	0.073	0.001	0.049	0	0.073	0	0.181	0.622	C8	7.37598e-17	1.24189e-08	7.60914e-09	1.55688e-16	6.13755e-12	1.234e-63	2.01977e-09	1
B00EJK8	Pedro Ximénez	wine	ESP	IBER	-0.03088	S-4.3	0.0563	0.0195	0.8887	0.0348	S-8.8	0.004	0.037	0.013	0.043	0.001	0.037	0.004	0.863	C3	8.87256e-32	8.66101e-25	1	6.67839e-35	9.45463e-29	4.59123e-78	4.36598e-23	1.62377e-21
B00F6OH	Merseguera	wine	ESP	IBER	-0.03052	S-4.3	0	0	0.999	0	S-8.8	0.003	0	0	0	0	0	0	0.995	C3	6.81623e-32	3.80294e-26	1	2.11218e-33	4.13727e-31	1.27027e-86	1.10565e-25	1.86497e-18
B00EJKB	Parellada	wine	ESP	IBER	-0.03052	S-4.3	0.1318	0.0013	0.8266	0.0406	S-8.Admix	0.258	0.001	0.045	0.039	0.014	0.002	0	0.641	C3	9.62971e-24	1.28248e-16	1	7.79589e-27	1.72506e-23	6.89862e-76	1.22574e-19	7.47243e-14
B00ER0Z	Greco di Tufo	wine	ITA	ITAP	-0.03445	S-4.Admix	0.6563	0.0465	0.1358	0.1617	S-8.Admix	0.02	0.006	0.196	0.629	0.017	0.053	0.001	0.078	C2	1.27686e-14	1	4.81546e-17	1.79771e-19	3.82713e-20	1.40189e-71	9.24639e-11	3.53937e-07
B00FQJ3	Trobat	wine	ESP	IBER	-0.03017	S-4.Admix	0.1825	0.1183	0.4622	0.237	S-8.Admix	0.439	0.005	0.228	0.045	0.025	0.001	0.058	0.199	C8	5.79863e-10	4.12086e-07	1.28428e-11	1.38315e-17	8.52819e-13	6.84546e-66	7.12169e-06	0.999992
B00FQID	Mondragón	nd	ESP	IBER	-0.0291	S-4.Admix	0.2338	0.191	0.5742	0.001	S-8.Admix	0.556	0	0	0.002	0.121	0.001	0.044	0.275	C8	5.04397e-15	7.68818e-07	1.06686e-14	5.41871e-20	3.81538e-17	1.58424e-60	5.13698e-14	0.999999
B00ER9O	Grignolino	wine	ITA	ITAP	-0.08339	S-4.Admix	0.539	0.1587	0.0902	0.2126	S-8.Admix	0.14	0.006	0.178	0.408	0.195	0.071	0.001	0.001	C2	2.3227e-14	1	6.32694e-20	9.89692e-22	2.57161e-16	3.9225e-70	8.35989e-10	2.03971e-07
B00ER0X	Grillo	wine	ITA	ITAP	-0.02588	S-4.Admix	0.1345	0.4755	0.1187	0.2715	S-8.Admix	0.002	0.001	0.295	0.005	0.42	0.12	0.115	0.043	C4	2.72214e-25	1.24547e-19	3.55488e-29	1	8.74052e-18	7.14882e-75	2.3882e-15	1.11441e-14
B00EQU8	Gros Bourgogne	wine	FRA	WCEUR	0.02734	S-4.4	0.001	0.054	0.0047	0.941	S-8.Admix	0	0.425	0.57	0	0	0	0.004	0.001	C7	9.4447e-15	3.88306e-15	7.80292e-22	1.02403e-20	2.47287e-13	7.68959e-72	1	2.39003e-10
B00EQUU	Gros Cabernet	wine	FRA	WCEUR	-0.04946	S-4.1	0.8648	0.001	0.121	0.0135	S-8.Admix	0.351	0	0	0.476	0	0.172	0	0	C2	9.85048e-19	1	3.55007e-25	9.24745e-25	1.30876e-23	4.76999e-73	1.08766e-16	5.2936e-11
B00F6PQ	Gros Colman	table	RUS	RUUK	0.004838	S-4.Admix	0.001	0.327	0.0359	0.6361	S-8.Admix	0.002	0.069	0.619	0	0.145	0.001	0.163	0.001	C7	4.55821e-15	1.27937e-10	3.3813e-16	1.08979e-11	7.65119e-08	8.79325e-68	0.999999	4.54703e-07
B00ERRG	Gros Manseng	wine	FRA	WCEUR	0.05235	S-4.1	1	0	0	0	S-8.Admix	0	0	0	0.752	0	0.248	0	0	C2	6.03796e-10	1	1.53161e-27	2.91781e-27	1.85151e-27	2.87165e-78	3.01926e-18	1.2023e-12
B00FQHA	Bermejuela	nd	ESP	IBER	-0.02838	S-4.Admix	0.2497	0.002	0.7475	0.001	S-8.Admix	0.001	0	0.001	0.165	0	0.111	0	0.721	C3	3.29754e-22	2.75843e-16	1	1.85887e-29	3.498e-23	6.88721e-68	3.04026e-17	6.67857e-12
B00EQUL	Grosse Mérille	wine	FRA	WCEUR	-0.1152	S-4.Admix	0.617	0.0154	0.1623	0.2053	S-8.Admix	0.08	0.025	0.194	0.106	0.004	0.526	0.003	0.063	C1	0.999611	0.00034338	6.96087e-19	7.58156e-17	1.96316e-13	7.06455e-61	4.27007e-05	3.30373e-06
B00ER6U	Grüner Veltliner	wine	AUT	WCEUR	-0.132	S-4.Admix	0.5848	0.0025	0.0524	0.3608	S-8.Admix	0.001	0.064	0.284	0.001	0	0.649	0	0.001	C1	1	4.01365e-13	3.19015e-25	6.21656e-30	6.15948e-21	1.45886e-73	2.8653e-08	1.28676e-11
B00EQZM	Hadari	table	MAR	MAGH	0.04877	S-4.2	0	0.9128	0.0857	0.001	S-8.Admix	0	0	0.001	0	0.28	0	0.656	0.062	C5	3.5456e-26	4.53734e-23	4.38033e-28	1.12551e-20	1	1.86488e-69	2.90495e-18	6.07981e-18
B00EQSN	Hagnos Zöld	table	HUN	BALK	0.1106	S-4.Admix	0.001	0.3137	0.085	0.601	S-8.Admix	0.002	0.001	0.73	0	0.009	0.002	0.222	0.034	C7	6.75601e-18	3.79256e-14	1.18473e-20	7.51443e-22	6.46687e-15	3.99115e-61	1	1.39563e-10
B00ERRW	Halholyag	table	UKR	RUUK	0.1006	S-4.Admix	0	0.602	0.0538	0.3439	S-8.Admix	0.001	0	0.434	0	0.119	0	0.439	0.007	C7	2.44944e-14	6.98597e-10	5.1661e-13	5.32449e-11	0.478008	1.30461e-49	0.521961	3.09518e-05
B00ERPV	Hängling spänischer = Tauberschwarz	wine	DEU	WCEUR	-0.1059	S-4.Admix	0.469	0.001	0.001	0.5293	S-8.Admix	0.026	0.66	0.021	0.085	0	0.207	0	0	C1	0.999995	4.14916e-06	1.20658e-23	3.92721e-23	1.43194e-17	4.52975e-74	1.87123e-07	2.98533e-07
B00F6QJ	haristvala Meskhuri	nd	GEO	EMCA	0.0377	S-4.Admix	0.1123	0.5985	0.001	0.288	S-8.Admix	0	0.001	0.33	0.124	0	0.001	0.543	0	C6	2.08582e-60	4.29316e-58	7.3344e-66	2.06408e-62	2.4857e-44	1	9.25797e-57	1.83773e-56
B00ER9V	Harslevelu	wine	HUN	BALK	0.01663	S-4.4	0.001	0.0072	0.0277	0.9638	S-8.Admix	0	0.437	0.561	0	0	0	0.001	0.001	C7	6.65237e-18	1.60788e-15	2.52728e-22	1.06707e-25	1.02508e-16	1.14592e-66	1	7.68328e-12
B00ERSI	Henab turki	table	TUR	EMCA	0.1938	S-4.2	0.001	0.83	0.0473	0.122	S-8.Admix	0.001	0	0.15	0	0.23	0	0.611	0.007	C5	5.33575e-23	2.16113e-19	2.3022e-25	5.74338e-20	1	1.69621e-70	6.82834e-16	1.17273e-14
B00ER3E	Heptakilo	table	GRC	BALK	0.09985	S-4.2	0.001	0.9758	0.001	0.0217	S-8.Admix	0	0	0.001	0	0.346	0	0.652	0	C5	7.57196e-22	2.92869e-18	8.46453e-31	5.92661e-07	0.999999	2.57039e-66	4.14238e-16	5.60238e-16
B00EQTZ	Heroldrebe	wine	DEU	WCEUR	0.08521	S-4.Admix	0.2198	0.001	0.001	0.7785	S-8.Admix	0	0.723	0.194	0	0	0.081	0	0.001	C7	1.94754e-07	8.40478e-11	5.71291e-20	2.45165e-19	2.81209e-13	2.01143e-63	1	3.36239e-08
B00ERPR	Heunisch Rot No 1	wine	AUT	WCEUR	-0.08589	S-4.Admix	0.6033	0.251	0.041	0.1047	S-8.Admix	0.036	0.074	0.053	0.51	0.169	0.054	0.101	0.003	C2	4.43772e-16	1	7.88558e-17	5.66885e-22	3.26442e-16	5.99017e-71	6.84096e-12	1.63613e-07
B00EQV4	Heunisch schwarz	wine	DEU	WCEUR	-0.1313	S-4.Admix	0.6698	0.076	0.236	0.018	S-8.Admix	0.134	0	0.094	0.35	0.005	0.281	0.012	0.124	C2	2.56242e-08	0.999109	5.81818e-11	1.36638e-17	1.26643e-11	1.1219e-63	3.67827e-12	0.000890531
B00ERRB	Heunish Rotgestreift = mutation Gouais blanc	nd	AUT	WCEUR	0.02306	S-4.Admix	0.1477	0.0642	0.0298	0.7585	S-8.Admix	0.002	0.638	0.278	0	0.003	0.005	0.038	0.035	C7	9.07144e-09	2.37642e-08	1.18133e-16	1.43521e-17	5.78833e-12	1.37137e-75	0.999989	1.10521e-05
B00ERPZ	Panse précoce	table	FRA	WCEUR	-0.02838	S-4.Admix	0.349	0.2063	0.3538	0.0909	S-8.Admix	0.423	0.001	0.002	0	0.279	0.214	0.002	0.079	C8	9.62867e-08	0.00457178	5.86832e-15	4.55162e-13	4.76786e-13	8.79132e-65	1.03298e-05	0.995418
B00ER55	Houssein rouge	table	UZB	NEWO	0.1081	S-4.2	0.001	0.904	0.001	0.0942	S-8.7	0	0.001	0.112	0	0.013	0	0.873	0	C5	8.52642e-24	7.84253e-21	7.90261e-30	1.20748e-20	1	2.95806e-65	2.38946e-16	6.4179e-17
B00EQVB	Humagne blanc	wine	CHE	WCEUR	-0.07625	S-4.Admix	0.5815	0.174	0.195	0.0493	S-8.Admix	0.336	0	0.032	0.061	0.131	0.397	0.043	0.001	C2	4.58048e-05	0.999839	4.99174e-20	1.13689e-14	7.41584e-15	1.22186e-66	3.15751e-09	0.000115624
B00ER0F	Hunisa	table	IRN	MFEAS	0.08199	S-4.2	0.001	0.8533	0.0032	0.1417	S-8.Admix	0.001	0	0.16	0	0.262	0	0.576	0	C5	1.52194e-22	3.00833e-18	1.02475e-29	2.90115e-17	1	5.33048e-70	3.50353e-13	4.9037e-13
B00ER39	Hweidi	table	SYR	EMCA	0.09878	S-4.2	0.0007	0.8197	0.0778	0.1025	S-8.Admix	0.001	0	0.182	0	0.123	0	0.656	0.038	C5	5.17751e-24	2.73552e-22	3.20936e-27	1.5188e-25	1	4.59876e-73	3.79321e-16	2.44043e-16
B00ERCG	Ichkimar	table	UZB	MFEAS	0.1124	S-4.2	0.001	0.9965	0.002	0.001	S-8.7	0	0.001	0	0	0.001	0	0.996	0.001	C5	4.39133e-22	2.17315e-20	1.0266e-27	7.01531e-24	1	1.49064e-61	1.41363e-15	1.85691e-15
B00ER9S	Ichkimar biely faux (Collection Kichinev)	table	UZB	MFEAS	0.07199	S-4.Admix	0.034	0.7673	0.023	0.1752	S-8.Admix	0.001	0.001	0.221	0.003	0.004	0.036	0.727	0.005	C5	2.02433e-24	3.75204e-21	1.98329e-29	3.31948e-27	1	9.75355e-72	1.27886e-17	1.73096e-17
B00EJK6	Zalema	wine	ESP	IBER	-0.02731	S-4.3	0	0	0.999	0	S-8.8	0	0	0	0	0	0	0	0.999	C3	8.79094e-35	3.02318e-30	1	3.48588e-36	1.40629e-34	7.89496e-89	8.40395e-28	3.32957e-23
B00EQXM	Impigno	wine	ITA	ITAP	-0.02231	S-4.Admix	0.002	0.1255	0.2965	0.576	S-8.Admix	0.097	0	0.679	0	0.068	0.022	0.002	0.132	C7	3.10279e-12	5.62352e-10	2.43841e-17	8.8117e-17	1.40429e-12	1.54644e-66	0.999886	0.000113945
B00F6QM	Institutis grdzelmtevana	nd	GEO	EMCA	-0.04195	S-4.Admix	0.001	0.263	0.152	0.584	S-8.Admix	0.001	0	0.778	0.027	0.002	0	0.145	0.045	C5	2.95811e-09	8.34853e-07	5.47336e-16	1.83608e-12	0.825186	1.26921e-35	0.147271	0.027542
B00ER5H	Irsai Oliver	wine-table	HUN	BALK	0.0127	S-4.Admix	0.461	0.1767	0.002	0.3598	S-8.Admix	0	0.225	0.097	0.005	0.303	0.37	0	0	C1	0.966116	5.97883e-05	2.87115e-14	0.0102855	5.59416e-09	1.97433e-56	0.0234199	0.000118929
B00ER9A	Italia	table	ITA	ITAP	-0.03731	S-4.Admix	0.3317	0.6007	0.0534	0.0141	S-8.Admix	0.055	0.074	0	0.052	0.706	0.106	0.006	0.001	C4	8.74917e-26	1.45453e-17	4.46212e-27	1	1.03254e-24	1.44159e-71	2.45642e-21	5.63026e-17
B00ER35	Ithaki	table	GRC	BALK	-0.05339	S-4.Admix	0.346	0.2178	0.2188	0.2182	S-8.Admix	0.372	0.071	0.001	0.001	0.466	0.088	0	0.001	C4	9.31931e-17	1.23962e-10	2.85552e-22	1	5.71513e-16	7.33254e-74	5.26893e-13	3.07372e-09
B00ERRY	Izsaki sarfeher	wine	HUN	BALK	-0.0341	S-4.4	0.004	0.002	0.072	0.9228	S-8.Admix	0.009	0.381	0.607	0	0	0	0	0.002	C7	1.34957e-17	9.17927e-13	1.591e-22	3.49009e-24	2.96622e-17	2.95953e-66	1	4.38551e-09
B00ER98	Grec rouge	wine-table	FRA	WCEUR	-0.02552	S-4.Admix	0.2673	0.1978	0.3709	0.1644	S-8.Admix	0.408	0.061	0.051	0	0.239	0.126	0.004	0.11	C8	1.15792e-12	1.35875e-06	1.16206e-19	5.82742e-19	1.43665e-17	4.84328e-79	7.14234e-11	0.999999
B00ERPQ	Javor Weiss	nd	SVN	BALK	0.02556	S-4.4	0.0542	0.001	0.001	0.9438	S-8.Admix	0	0.707	0.292	0	0	0	0	0	C7	1.41379e-16	1.23523e-12	6.28323e-20	2.60655e-21	2.4327e-15	7.56321e-64	1	6.50136e-10
B00FQIT	Quigat	wine	ESP	IBER	-0.02552	S-4.3	0.119	0.0005	0.879	0.002	S-8.Admix	0.323	0	0.001	0.02	0	0.001	0	0.655	C3	3.90961e-27	6.92274e-21	1	1.49958e-28	7.83053e-27	1.18671e-85	3.86847e-21	5.31136e-18
B00EQV3	Joubertin	wine	FRA	WCEUR	0.07985	S-4.1	0.944	0.0013	0.044	0.011	S-8.Admix	0.025	0.001	0.001	0.276	0	0.695	0.001	0.001	C1	1	2.10259e-10	2.62929e-24	3.20159e-28	1.27078e-24	3.84468e-70	2.59588e-19	1.60649e-15
B00ER7I	Calabrese = Nero d'Avola	wine	ITA	ITAP	-0.02481	S-4.Admix	0.191	0.2435	0.4382	0.1278	S-8.Admix	0.303	0	0.162	0.077	0.114	0.003	0.104	0.237	C8	9.84531e-14	1.73241e-06	1.18671e-17	4.70141e-14	3.03186e-12	3.2546e-69	6.54333e-08	0.999998
B00EQZU	July Muscat	table	USA	NEWO	0.1074	S-4.Admix	0.1297	0.6463	0.1161	0.1083	S-8.5	0	0.002	0.006	0	0.857	0.059	0.013	0.062	C4	5.07863e-35	7.42359e-30	2.8155e-37	1	1.35558e-30	1.89897e-80	4.22839e-29	4.77398e-25
B00ERA2	Kadarka	wine	HUN	BALK	0.1127	S-4.4	0	0.0107	0.0292	0.9599	S-8.3	0	0.103	0.894	0	0.001	0	0	0.001	C7	6.51337e-20	5.62857e-16	4.26675e-21	6.57913e-23	3.74658e-19	2.92353e-72	1	3.98e-12
B00EQVZ	Kaisermuskat	wine	FRA	WCEUR	-0.1245	S-4.Admix	0.721	0.0173	0.0211	0.2403	S-8.Admix	0.073	0.304	0.001	0.157	0.036	0.428	0.001	0.001	C1	0.999999	8.75302e-07	2.44411e-22	1.6383e-16	9.06846e-14	2.32627e-67	6.85918e-11	8.69643e-08
B00EQSQ	Kakotryghis	wine	GRC	BALK	-0.01838	S-4.Admix	0.0202	0.0687	0.1335	0.7779	S-8.Admix	0.062	0.306	0.578	0	0.001	0.001	0.032	0.02	C7	5.26312e-13	3.62235e-10	3.20833e-21	2.3068e-22	9.36874e-12	5.28402e-75	0.999999	1.02849e-06
B00ER5E	Kandahari siah	table	AFG	MFEAS	0.08664	S-4.2	0.0144	0.9197	0.0013	0.0649	S-8.7	0.001	0.042	0.01	0	0.001	0.007	0.936	0.001	C5	1.07206e-25	1.74204e-23	2.00343e-33	2.198e-22	1	1.15277e-61	1.39117e-19	2.73603e-18
B00ER58	Kanzler	wine	DEU	WCEUR	-0.06946	S-4.Admix	0.7868	0.0007	0.001	0.212	S-8.Admix	0	0.328	0	0	0	0.671	0	0	C1	1	1.96468e-17	9.81122e-30	5.52094e-33	3.22769e-28	1.91773e-73	8.97498e-21	5.04532e-19
B00ER2A	Kapistroni tétri hermaphrodite (Coll. Kichinev)	wine	MDA	RUUK	0.01341	S-4.Admix	0.274	0.309	0.001	0.416	S-8.Admix	0.001	0	0.494	0.285	0	0.001	0.219	0	C6	3.81545e-83	1.95111e-77	4.0693e-91	4.57498e-86	2.61576e-76	1	1.08216e-77	2.28859e-77
B00F6O0	Kara oglan faux	wine	TUR	EMCA	0.08771	S-4.Admix	0.001	0.3032	0.127	0.5688	S-8.Admix	0.001	0	0.76	0.002	0.001	0	0.218	0.018	C7	3.58289e-13	3.35682e-09	1.50341e-19	1.39202e-21	1.27953e-09	8.2662e-51	0.999989	1.06394e-05
B00ER7X	Kara ouzume Aschkhabadsky	wine-table	TKM	MFEAS	0.1616	S-4.Admix	0.001	0.708	0.0025	0.2885	S-8.Admix	0.001	0.048	0.294	0	0.007	0.002	0.648	0.001	C5	2.97753e-25	7.02096e-23	5.15113e-26	3.31791e-23	1	1.91514e-62	8.30174e-16	6.93333e-18
B00EQTC	Kartsiotis	wine	GRC	BALK	-0.02945	S-4.4	0.029	0.0346	0.1317	0.8048	S-8.Admix	0.059	0.387	0.504	0	0.004	0	0.001	0.045	C7	8.89197e-15	1.95912e-12	1.22624e-19	3.48994e-22	4.41268e-14	1.51561e-57	1	1.06286e-07
B00ERAE	Kasoufi de la Bekaa	wine	LBN	EMCA	0.1474	S-4.2	0	0.85	0.001	0.1487	S-8.Admix	0	0	0.229	0	0.062	0	0.708	0	C5	1.85865e-29	2.2212e-26	7.54017e-34	6.65417e-27	1	6.88954e-51	1.77438e-19	3.50996e-22
B00ER0C	Katta-kourgan	table	UZB	MFEAS	0.09485	S-4.2	0.001	0.993	0.0045	0.002	S-8.7	0	0	0.001	0	0.033	0	0.955	0.009	C5	1.51932e-26	1.71157e-25	2.24488e-29	1.95793e-20	1	1.18701e-61	2.11565e-20	3.10049e-19
B00EQSU	Kéknyelü	wine	HUN	BALK	-0.009092	S-4.Admix	0.077	0.1862	0.0785	0.6583	S-8.Admix	0	0.149	0.595	0	0.008	0.107	0.119	0.022	C7	5.59424e-11	8.30522e-12	4.96948e-22	7.83207e-23	4.0329e-13	1.06011e-57	1	5.6233e-09
B00ERRD	Kerner	wine	DEU	WCEUR	-0.1141	S-4.Admix	0.6465	0.1578	0.0023	0.1937	S-8.Admix	0	0.276	0	0.151	0.19	0.382	0.001	0	C1	1	1.10311e-09	3.6826e-22	4.17435e-22	6.21486e-19	7.02518e-70	5.64847e-13	1.12297e-09
B00ER0G	Khalili belyi	table	IRN	MFEAS	0.09271	S-4.Admix	0.0102	0.7835	0.0285	0.1778	S-8.Admix	0.001	0.005	0.186	0.001	0.002	0.024	0.769	0.01	C5	7.2019e-22	4.6849e-19	5.14232e-26	6.48473e-27	1	1.28594e-61	7.9705e-14	3.85574e-13
B00EQZQ	Khalt	wine	TUN	MAGH	0.05342	S-4.Admix	0.001	0.599	0.2165	0.1843	S-8.Admix	0.108	0	0.259	0	0.045	0	0.486	0.1	C5	3.41143e-19	5.45739e-14	7.60986e-18	2.75034e-19	1	1.10857e-66	9.88066e-09	1.388e-08
B00ER1I	Khikhvi	wine	GEO	EMCA	-0.02017	S-4.Admix	0.204	0.3727	0.0467	0.3761	S-8.Admix	0	0	0.481	0.228	0	0.001	0.288	0.001	C6	5.90272e-75	2.21818e-73	5.64174e-82	1.04031e-82	8.40625e-68	1	1.05735e-73	1.82975e-73
B00ERCT	Khikhvi femelle (Collection Kichinev)	wine	MDA	RUUK	-0.01266	S-4.Admix	0.1975	0.4835	0.001	0.3182	S-8.Admix	0.001	0	0.351	0.22	0	0	0.427	0	C6	1.15659e-77	1.18534e-73	1.63378e-83	6.36515e-78	2.95511e-63	1	6.32093e-74	5.01364e-73
B00ER8M	Khindogny	wine	IRN	MFEAS	0.009839	S-4.Admix	0.0367	0.4753	0.117	0.3718	S-8.Admix	0.024	0.001	0.443	0.03	0.001	0.012	0.439	0.049	C5	4.00033e-18	4.92186e-15	1.23647e-22	5.11188e-19	1	3.04646e-61	2.0948e-07	5.95956e-11
B00EQZ2	Khoussaïné blanc	table	UZB	MFEAS	0.04127	S-4.2	0.001	0.966	0.0037	0.0293	S-8.7	0.001	0.002	0.008	0	0.003	0.001	0.976	0.009	C5	3.77589e-24	1.29107e-21	2.01366e-30	1.96231e-24	1	3.83483e-68	1.32031e-16	3.2312e-18
B00EQYR	Kichmich tcherni	table	TUR	EMCA	0.1052	S-4.2	0.001	0.9743	0.0124	0.0118	S-8.7	0.004	0	0.018	0.001	0.006	0	0.964	0.006	C5	1.15651e-23	4.15728e-20	5.74057e-29	1.76549e-18	1	1.1689e-66	7.55008e-16	1.01075e-17
B00ER0L	Kizil sapak faux	wine	URS	RUUK	0.1784	S-4.Admix	0.002	0.719	0.0015	0.2772	S-8.Admix	0	0.001	0.317	0.001	0.003	0.004	0.673	0.001	C5	4.65668e-24	2.69786e-23	7.46425e-29	4.06232e-26	1	1.315e-60	4.451e-15	4.38879e-19
B00ER1S	Kizil Yakdona	table	UKR	RUUK	0.1245	S-4.2	0.001	0.8938	0.0045	0.101	S-8.7	0.001	0	0.124	0	0.004	0.001	0.869	0.001	C5	1.36928e-27	1.7715e-21	4.27778e-31	1.14846e-24	1	4.71677e-77	8.17644e-19	6.18387e-18
B00ERRC	Kokurdes belyi	wine-table	UKR	RUUK	0.07092	S-4.Admix	0.0122	0.5793	0.0707	0.3376	S-8.Admix	0.035	0	0.501	0.001	0.002	0.001	0.459	0.001	C5	2.49568e-17	2.12453e-14	1.2974e-22	1.86924e-22	0.999999	2.17933e-55	5.22841e-07	2.56057e-10
B00ERCU	Kolliniatiko	wine	GRC	BALK	0.02698	S-4.Admix	0.0022	0.1218	0.1378	0.7382	S-8.Admix	0.067	0.116	0.721	0	0.009	0.001	0.05	0.035	C7	2.97484e-16	1.06526e-11	1.81366e-20	4.70094e-23	1.38982e-15	2.01808e-69	1	6.52003e-09
B00EQU5	Kolontar	wine	HUN	BALK	0.006982	S-4.Admix	0.058	0.0485	0.1502	0.7428	S-8.Admix	0.005	0.205	0.632	0.003	0.049	0.019	0.001	0.086	C7	4.22585e-15	2.61649e-10	2.83934e-17	5.81938e-19	7.96903e-12	5.96049e-61	0.999997	3.43517e-06
B00EQZ3	Kolossié gebirgig	table	UKR	RUUK	0.03913	S-4.Admix	0.0595	0.5634	0.1052	0.2714	S-8.Admix	0.002	0.001	0.333	0.05	0	0.013	0.545	0.056	C5	1.19583e-17	8.99273e-13	5.32034e-21	1.58019e-21	1	8.4738e-48	2.98318e-12	8.92445e-11
B00ER7U	Königstraube	wine-table	TCH	WCEUR	0.0427	S-4.Admix	0.0515	0.1142	0.1717	0.6633	S-8.Admix	0.063	0.228	0.533	0	0.003	0.01	0.07	0.093	C7	5.60359e-14	2.03688e-11	3.90782e-19	3.10825e-21	6.01237e-14	5.6748e-74	1	1.14511e-07
B00ERSF	Kontegalo	table	GRC	BALK	0.1031	S-4.2	0.001	0.8693	0.0435	0.0865	S-8.Admix	0	0	0.134	0	0.163	0	0.693	0.008	C5	1.16957e-24	6.91903e-21	2.78701e-30	3.07464e-25	1	7.02452e-59	2.65692e-20	1.27657e-17
B00F6O1	Korza erevani	table	ARM	EMCA	0.07021	S-4.2	0.0002	0.9195	0.002	0.0778	S-8.Admix	0	0	0.085	0	0.12	0	0.793	0.001	C5	3.90956e-23	1.75583e-18	1.24631e-26	7.95125e-19	1	7.20067e-67	3.56819e-14	1.0701e-13
B00FQFB	Tortozón	wine	ESP	IBER	-0.02445	S-4.Admix	0.0445	0.0955	0.799	0.061	S-8.Admix	0.421	0	0.003	0	0	0	0.049	0.526	C8	1.69651e-16	6.09525e-10	9.35806e-16	2.60188e-18	4.73142e-16	3.45272e-66	3.0992e-11	1
B00ER6N	Kotsiphali faux (Collection Athènes)	wine	GRC	BALK	-0.03981	S-4.4	0.081	0.001	0.001	0.918	S-8.Admix	0.001	0.597	0.4	0	0	0	0	0	C7	1.86452e-14	5.96493e-12	4.11325e-24	9.10137e-21	4.98557e-14	1.74711e-62	1	1.83e-08
B00EJL8	Vijiriega	wine	ESP	IBER	-0.02445	S-4.3	0	0.107	0.892	0.001	S-8.8	0	0	0.001	0	0.137	0	0.001	0.861	C3	3.25928e-31	2.20109e-26	1	4.18596e-31	7.88927e-27	3.87553e-80	2.26779e-26	4.84141e-20
B00EQYP	Koutlaksky belyi	wine-table	UKR	RUUK	0.1063	S-4.2	0.001	0.804	0.0037	0.1913	S-8.Admix	0.002	0	0.248	0	0.004	0.002	0.743	0.001	C5	7.18252e-20	1.60849e-20	1.66121e-28	3.60057e-24	1	2.07049e-66	9.24058e-15	2.58358e-15
B00EQT3	Kövidinka	wine	YUG	BALK	0.02448	S-4.4	0.0042	0.0023	0.0505	0.9433	S-8.Admix	0.001	0.265	0.732	0	0	0	0	0	C7	1.66926e-19	1.72222e-13	4.10298e-25	2.41444e-22	8.21072e-19	7.40703e-72	1	2.85142e-12
B00ER00	Koz ouzioum	table	RUS	RUUK	0.07878	S-4.Admix	0.001	0.6583	0.0146	0.3266	S-8.Admix	0	0	0.444	0	0.001	0.001	0.553	0.001	C5	7.27065e-23	1.11568e-23	1.19211e-31	1.77152e-21	1	1.03683e-65	4.17813e-16	6.47686e-19
B00ER84	Krakhouna	wine	GEO	EMCA	0.06878	S-4.Admix	0.354	0.3572	0.0089	0.2801	S-8.Admix	0	0.001	0.291	0.409	0	0	0.296	0.001	C6	2.86814e-99	1.25227e-95	8.5966e-105	5.2343e-106	5.91055e-92	1	7.54245e-97	6.3533e-96
B00EQXX	Labrusco	wine	PRT	IBER	-0.187	S-4.1	0.866	0.1148	0.016	0.0032	S-8.Admix	0.004	0.032	0.001	0.738	0.038	0.152	0.034	0.002	C2	1.91668e-12	1	2.01261e-23	6.39666e-24	6.45491e-17	4.32361e-69	7.63892e-15	1.7786e-10
B00F6P1	Ladikino = Psarossyriko	wine	GRC	BALK	-0.001234	S-4.Admix	0	0.4897	0.0915	0.4185	S-8.Admix	0	0	0.586	0	0.001	0	0.391	0.021	C5	2.08613e-16	1.56758e-14	2.11129e-22	1.37085e-19	0.999998	1.79561e-61	2.28291e-06	2.2217e-11
B00FQIN	Lado	nd	ESP	IBER	-0.07982	S-4.Admix	0.7625	0.002	0.2272	0.0083	S-8.Admix	0.198	0.001	0.001	0	0	0.752	0.001	0.047	C1	1	2.77744e-07	6.80661e-25	2.48428e-27	9.68408e-21	7.20303e-71	1.32606e-14	5.59879e-09
B00EQUW	Lagrein	wine	ITA	ITAP	-0.01767	S-4.Admix	0.7005	0.2645	0.004	0.0312	S-8.Admix	0.003	0.017	0.002	0.518	0.31	0.148	0.002	0	C2	1.40048e-07	0.999999	3.92446e-21	6.08002e-22	2.9558e-22	2.0546e-70	2.76844e-12	1.27277e-06
B00EI5D	Lambrusco di Sorbara	wine	ITA	ITAP	-0.07625	S-4.1	0.838	0.0732	0.0035	0.0853	S-8.Admix	0	0.082	0.012	0.758	0.044	0.101	0.002	0.001	C2	2.00417e-14	1	6.53261e-27	2.65796e-28	2.40511e-22	1.88928e-69	5.09127e-18	4.15415e-12
B00F6OU	Lambrusco Maestri	wine	ITA	ITAP	-0.06482	S-4.Admix	0.7857	0.1239	0.0048	0.0856	S-8.Admix	0.001	0.001	0.069	0.678	0.107	0.143	0.001	0.001	C2	2.79069e-13	1	2.9273e-24	2.0628e-23	2.40824e-21	4.16152e-64	1.87137e-12	2.80993e-08
B00EQVH	Lambrusco Marani	wine	ITA	ITAP	-0.1691	S-4.Admix	0.7877	0.0239	0.0583	0.1304	S-8.Admix	0.001	0.11	0.067	0.78	0.009	0.002	0.001	0.029	C2	9.04236e-12	1	1.18156e-22	2.39453e-24	8.00357e-22	3.95553e-70	7.75491e-14	2.07421e-09
B00ER5I	Lambrusco Salamino (Collection Conegliano)	wine	ITA	ITAP	-0.09589	S-4.Admix	0.769	0.0567	0.0274	0.1462	S-8.Admix	0.041	0.111	0.076	0.762	0.008	0.001	0.001	0.001	C2	2.15421e-12	1	1.64443e-25	4.5313e-24	1.49652e-22	9.86579e-73	8.04819e-14	8.54473e-10
B00EQUN	Lameiro	wine	PRT	IBER	-0.05731	S-4.Admix	0.737	0.001	0.259	0.003	S-8.Admix	0.301	0	0.001	0.402	0	0.221	0	0.074	C2	1.63667e-12	0.999999	1.44044e-17	1.74519e-21	7.06502e-21	4.02645e-62	2.04638e-11	8.70279e-07
B00EQVI	Landroter = Cornalin du Valais	wine	CHE	WCEUR	-0.0641	S-4.Admix	0.605	0.1299	0.1678	0.0973	S-8.Admix	0.004	0.086	0.002	0.433	0.19	0.152	0.001	0.133	C2	2.2697e-17	1	1.00607e-18	1.89379e-26	2.40582e-24	6.94752e-81	4.8472e-13	5.33761e-08
B00F6PI	Lauzet	wine	FRA	WCEUR	-0.1177	S-4.1	0.906	0.001	0.0417	0.0521	S-8.Admix	0.01	0.004	0.03	0.513	0	0.433	0	0.009	C2	1.08676e-10	1	1.80924e-20	1.83374e-20	4.62381e-18	4.0706e-65	2.29773e-10	1.43458e-08
B00EQVV	Len de l'El	wine	FRA	WCEUR	-0.0466	S-4.Admix	0.6953	0.001	0.1905	0.1137	S-8.Admix	0.306	0.001	0.08	0.127	0.002	0.482	0	0.001	C2	3.3178e-09	0.999998	2.42096e-18	4.35348e-22	5.52375e-18	1.57675e-76	3.01696e-11	1.68539e-06
B00EQXE	Lialmigui	wine-table	MDA	RUUK	0.0377	S-4.Admix	0.002	0.5933	0.1507	0.254	S-8.Admix	0.001	0.001	0.295	0	0.001	0.033	0.547	0.121	C5	2.09122e-18	1.23513e-18	1.55159e-21	3.12949e-22	1	6.78216e-69	1.50599e-11	8.90439e-12
B00ER2Y	Lignan	table	ITA	ITAP	-0.03588	S-4.Admix	0.4497	0.2834	0.1008	0.1661	S-8.Admix	0.124	0.077	0.068	0.096	0.342	0.268	0.024	0.001	C2	7.9619e-08	0.969612	1.90676e-14	3.1279e-16	6.44408e-13	1.06631e-59	1.0776e-08	0.0303884
B00ER72	Limberger	wine	AUT	WCEUR	0.06378	S-4.4	0.1408	0.001	0.001	0.8582	S-8.2	0	0.889	0.109	0	0	0	0	0	C7	1.46896e-09	5.11651e-11	9.54134e-19	1.01952e-18	6.86938e-13	1.8615e-68	1	4.03464e-07
B00ERSH	Limnio	wine	GRC	BALK	0.01448	S-4.4	0.002	0.005	0.0943	0.8988	S-8.3	0.018	0.165	0.812	0	0	0.001	0.001	0.002	C7	2.71872e-18	6.24877e-15	2.05104e-25	6.76324e-28	5.79772e-17	7.71107e-75	1	3.01313e-11
B00ER6C	Plant de Roubia (Marre)	wine	FRA	WCEUR	-0.02374	S-4.Admix	0.192	0.1145	0.4077	0.2858	S-8.Admix	0.359	0	0.319	0.1	0.001	0	0.043	0.178	C8	5.25668e-14	3.21564e-06	3.71117e-16	2.69386e-14	1.55598e-10	2.36361e-70	6.07109e-07	0.999996
B00EQT2	Lisztes feher	wine	HUN	BALK	-0.02695	S-4.4	0.0335	0.0154	0.1055	0.8456	S-8.Admix	0.096	0.369	0.532	0.001	0.001	0	0.001	0.001	C7	4.36517e-14	2.63726e-07	5.14543e-21	4.50357e-16	2.19936e-12	4.72894e-72	0.99999	9.3756e-06
B00FQH1	Greg	nd	ESP	IBER	-0.02302	S-4.Admix	0	0.1433	0.6157	0.2408	S-8.Admix	0.044	0	0.357	0	0.125	0	0.001	0.472	C8	3.15635e-13	5.07651e-09	2.13944e-12	4.76628e-18	8.27493e-16	7.74666e-72	4.78872e-08	1
B00ER5R	Loureiro	wine	PRT	IBER	-0.07339	S-4.Admix	0.7005	0.1512	0.144	0.0048	S-8.Admix	0.035	0.002	0.003	0.576	0.062	0.13	0.084	0.108	C2	1.16355e-13	0.999997	2.07661e-22	3.13298e-20	5.00494e-16	4.45298e-63	4.49768e-12	2.84944e-06
B00FQI7	Garro	wine	ESP	IBER	-0.02267	S-4.3	0.073	0	0.925	0.0012	S-8.Admix	0.379	0	0	0	0	0	0	0.62	C3	1.41261e-25	7.22268e-19	1	4.82578e-29	4.56665e-26	1.22309e-81	6.13088e-21	7.02152e-14
B00F6O2	Lumassina	wine	ITA	ITAP	-0.05053	S-4.Admix	0.4187	0.1362	0.1827	0.2623	S-8.Admix	0.035	0.001	0.311	0.348	0.133	0.07	0.002	0.101	C2	1.81653e-08	0.997618	2.65001e-13	2.08059e-14	5.45492e-10	1.52857e-39	6.71355e-05	0.00231466
B00EJK9	Derechero	wine	ESP	IBER	-0.02159	S-4.3	0.0442	0	0.955	0.001	S-8.Admix	0.502	0	0	0	0	0	0	0.497	C3	2.70025e-29	7.14745e-24	1	3.59733e-28	1.95701e-26	1.33817e-77	3.12314e-22	7.3442e-17
B00ERQS	Madeleine angevine	table	FRA	WCEUR	-0.06589	S-4.Admix	0.489	0.29	0.001	0.22	S-8.Admix	0.002	0.059	0.117	0.063	0.376	0.381	0.002	0	C1	1	3.08643e-07	8.32638e-21	5.49108e-22	2.69488e-15	1.3489e-67	5.35202e-11	2.86639e-08
B00ER3W	Madeleine angevine Oberlin	table	FRA	WCEUR	0.1152	S-4.Admix	0.4087	0.345	0.001	0.2457	S-8.Admix	0.001	0.176	0.025	0.016	0.45	0.329	0.003	0	C1	0.999998	1.57529e-06	6.40382e-23	1.19369e-18	1.77383e-18	7.89957e-59	1.85598e-12	2.97376e-08
B00ER7E	Madeleine de Clermont	table	FRA	WCEUR	-0.008735	S-4.Admix	0.6008	0.2548	0.001	0.1437	S-8.Admix	0	0.001	0.09	0.156	0.327	0.425	0.001	0	C1	0.997873	0.00211186	3.00519e-18	1.35747e-15	7.504e-12	1.76748e-65	1.53693e-08	1.50014e-05
B00ER5O	Madeleine Salomon = Agostenga blanc	table	ITA	ITAP	-0.1473	S-4.Admix	0.557	0.1477	0.0835	0.212	S-8.Admix	0.001	0.149	0.086	0.294	0.109	0.242	0.049	0.071	C2	1.87843e-08	0.999904	1.22173e-15	1.08597e-24	1.0778e-13	9.58e-68	6.65441e-08	9.55455e-05
B00EQUC	Magdeleine noire des Charentes	wine	FRA	WCEUR	-0.01588	S-4.1	0.853	0.001	0.0123	0.1334	S-8.Admix	0.005	0.037	0.074	0.223	0.002	0.659	0	0.001	C1	0.999999	1.38368e-06	7.67398e-24	1.77255e-24	6.28453e-22	7.87775e-66	1.52912e-13	2.21889e-13
B00ER28	Mai_3	table	BGR	BALK	-0.01302	S-4.Admix	0.2163	0.433	0.0487	0.3015	S-8.Admix	0.003	0.015	0.227	0.074	0.601	0.077	0.001	0.001	C4	3.45858e-17	2.15418e-15	5.19581e-25	1	1.3809e-13	8.21077e-80	4.26761e-14	3.37175e-12
B00EQZ7	Nero grosso	wine	ITA	ITAP	-0.02159	S-4.Admix	0.002	0.4762	0.3925	0.1288	S-8.Admix	0.145	0	0.098	0	0.571	0	0.004	0.181	C8	6.51948e-12	7.40513e-09	7.44216e-19	2.56787e-16	2.44597e-15	5.80998e-73	7.85149e-10	1
B00EQU1	Codivarta	wine	FRA	WCEUR	-0.02124	S-4.Admix	0.2168	0.1678	0.2487	0.3665	S-8.Admix	0.133	0.003	0.35	0.191	0.246	0	0	0.076	C8	1.08431e-09	0.00442573	2.30999e-18	9.10727e-20	3.0314e-14	1.40397e-71	0.059458	0.936116
B00EQTG	Malvasia istriana	wine	HRV	BALK	-0.02945	S-4.Admix	0.1617	0.0712	0.1165	0.6501	S-8.Admix	0.078	0.311	0.456	0.076	0.002	0.001	0.036	0.039	C7	4.69962e-12	3.56384e-11	1.30864e-19	3.47797e-19	6.03771e-13	8.56738e-61	0.999999	1.16701e-06
B00ER9R	Fuella nera	wine	FRA	WCEUR	-0.02017	S-4.Admix	0.112	0.1423	0.7407	0.0045	S-8.Admix	0.382	0	0.002	0.001	0.003	0	0.098	0.512	C3	2.29039e-18	1.9883e-12	0.999988	2.0966e-17	4.43859e-17	2.09202e-76	1.15373e-12	1.15311e-05
B00FQIH	Morenillo	wine	ESP	IBER	-0.01981	S-4.Admix	0.1915	0.001	0.729	0.0783	S-8.Admix	0.681	0	0.007	0	0.005	0.002	0	0.304	C8	4.49781e-12	3.79835e-10	2.20176e-10	1.55995e-17	1.6649e-17	1.02605e-62	5.97635e-09	1
B00FQGF	Teta de vaca (Spain)	nd	ESP	IBER	-0.01909	S-4.Admix	0.102	0.2798	0.3985	0.2193	S-8.Admix	0.316	0.004	0.219	0.009	0.169	0.001	0.104	0.178	C8	1.38476e-13	1.09511e-09	9.31369e-18	3.90917e-19	4.83755e-12	2.42161e-60	2.50247e-08	1
B00ER80	Mancin	wine	FRA	WCEUR	-0.03767	S-4.1	0.9168	0.001	0.0817	0.001	S-8.Admix	0.161	0	0	0.629	0	0.209	0	0	C2	4.81775e-16	1	3.48524e-27	1.8545e-27	1.71228e-24	3.51298e-76	2.17546e-18	4.75157e-13
B00ERSJ	Mandilaria	wine	GRC	BALK	0.02913	S-4.Admix	0.0025	0.3356	0.2974	0.3645	S-8.Admix	0.044	0.004	0.43	0.001	0.125	0.001	0.188	0.206	C7	5.05682e-11	1.42006e-08	9.73065e-14	1.33389e-13	6.00224e-09	3.8001e-62	0.984346	0.0156544
B00EJLB	Manseng noir	wine	FRA	WCEUR	0.0202	S-4.1	0.999	0	0	0	S-8.Admix	0	0	0	0.739	0	0.26	0	0	C2	7.17602e-15	1	7.61114e-22	1.1053e-26	1.23479e-23	1.90768e-75	1.72497e-14	9.93655e-11
B00FQJ9	Antão Vaz	wine	PRT	IBER	-0.01767	S-4.Admix	0.1022	0.1894	0.6661	0.0418	S-8.Admix	0.148	0.031	0.006	0.059	0.034	0.001	0.134	0.586	C3	2.94397e-14	6.20412e-09	0.999027	9.49216e-20	3.36082e-15	3.74948e-61	2.6207e-09	0.000973465
B00ERAH	Sauvaget noir	wine-table	FRA	WCEUR	-0.01767	S-4.Admix	0.2588	0.2843	0.4235	0.0329	S-8.Admix	0.445	0.001	0.006	0.055	0.131	0.043	0.153	0.166	C8	5.81229e-15	3.1202e-07	1.32677e-17	4.81847e-21	6.20208e-14	1.19256e-63	2.69752e-12	1
B00ER2K	Maratheftiko	table	CYP	BALK	0.1116	S-4.Admix	0.0002	0.6947	0.0448	0.2602	S-8.Admix	0.001	0.002	0.335	0	0.012	0	0.634	0.016	C5	2.01339e-21	2.83111e-21	5.4443e-24	4.75964e-21	1	3.03803e-60	5.08059e-13	1.47355e-15
B00ERCQ	Marselan	wine	FRA	WCEUR	-0.1584	S-4.Admix	0.5354	0.001	0.4444	0.0192	S-8.Admix	0.252	0.037	0.001	0.16	0	0.276	0	0.274	C2	1.99073e-05	0.565343	4.51011e-10	1.01703e-17	1.01714e-14	5.11285e-63	8.35127e-09	0.434637
B00EQUO	Massirart	wine	FRA	WCEUR	-0.143	S-4.Admix	0.7813	0.0741	0.0034	0.1412	S-8.Admix	0.092	0.083	0.002	0.239	0.122	0.462	0	0	C1	0.999974	2.62289e-05	1.46059e-22	2.70705e-19	2.42446e-17	3.4119e-64	5.85939e-11	1.58956e-08
B00ER1U	Matilde	table	ITA	ITAP	0.02056	S-4.Admix	0.164	0.604	0.0073	0.2244	S-8.5	0.001	0.071	0.007	0	0.827	0.091	0.002	0	C4	3.44365e-32	3.44516e-30	1.47889e-36	1	3.07273e-29	6.01856e-83	9.71598e-27	6.90947e-27
B00ER8K	Matrassa	wine	AZE	EMCA	0.06306	S-4.Admix	0.046	0.4205	0.1105	0.423	S-8.Admix	0.046	0.001	0.517	0.058	0.019	0.001	0.333	0.024	C5	6.2309e-16	8.49441e-13	6.18725e-23	1.76395e-16	1	2.38534e-49	6.44534e-11	4.50145e-10
B00F6O3	Matrassa blanc faux	nd	URS	RUUK	0.1427	S-4.Admix	0.003	0.7307	0.0042	0.262	S-8.Admix	0.001	0.006	0.289	0.003	0.001	0.003	0.697	0.002	C5	1.36178e-20	1.46848e-18	4.01554e-24	1.40026e-18	1	3.91495e-55	5.43685e-11	9.62405e-13
B00ER4A	Maturana blanca	wine	ESP	IBER	-0.0816	S-4.Admix	0.6853	0.0015	0.311	0.002	S-8.Admix	0.201	0	0.001	0	0	0.698	0	0.099	C1	1	1.86906e-09	3.73879e-23	1.70024e-24	2.38675e-22	1.67688e-69	3.46863e-16	1.95567e-08
B00ERD9	Mauzac	wine	FRA	WCEUR	-0.07303	S-4.Admix	0.7898	0.0032	0.0377	0.1691	S-8.Admix	0.225	0.082	0.006	0.253	0.001	0.433	0	0	C2	5.21734e-05	0.999941	1.32567e-23	1.27875e-21	1.25905e-16	2.12624e-60	1.03251e-09	7.13926e-06
B00EQZN	Bou Khanzir noir	wine	MAR	MAGH	-0.01659	S-4.Admix	0.001	0.2548	0.6725	0.0717	S-8.Admix	0.014	0	0.164	0.003	0.058	0	0.141	0.619	C3	8.17131e-18	4.51676e-13	0.999996	2.06996e-18	3.69438e-12	4.13083e-65	1.41917e-09	3.63062e-06
B00EQV9	Mècle	wine	FRA	WCEUR	-0.1591	S-4.1	0.851	0.0055	0.1422	0.002	S-8.Admix	0.226	0.028	0	0.299	0	0.445	0.001	0.001	C2	0.000259392	0.999728	4.24195e-17	8.17969e-22	9.85072e-18	1.40631e-71	1.82093e-11	1.26381e-05
B00175C	Medouar	nd	ISR	EMCA	0.1699	S-4.2	0	0.9062	0.0425	0.0505	S-8.Admix	0	0	0.095	0	0.087	0	0.782	0.035	C5	1.75156e-29	6.72499e-25	1.31574e-29	1.04607e-22	1	2.27976e-66	5.85484e-20	4.01666e-20
B00EJKG	Mencia	wine	ESP	IBER	-0.1291	S-4.Admix	0.421	0	0.5335	0.045	S-8.Admix	0.072	0	0.032	0	0	0.485	0	0.409	C1	0.999958	3.47264e-07	6.8433e-07	3.48755e-20	2.01082e-18	1.78279e-63	1.6151e-10	4.13492e-05
B00ER3R	Merbein seedless	table	AUS	NEWO	0.02591	S-4.Admix	0	0.6388	0.3602	0	S-8.Admix	0	0	0	0	0.082	0	0.546	0.371	C5	1.00222e-14	1.33972e-10	9.44608e-05	1.38541e-13	0.999589	7.86475e-56	7.73313e-07	0.000315882
B00ER9H	Merlot	wine	FRA	WCEUR	-0.03231	S-4.Admix	0.6787	0.003	0.1497	0.1686	S-8.Admix	0.052	0	0.211	0.454	0.001	0.23	0	0.052	C2	2.50016e-08	0.999995	2.03951e-18	2.55164e-15	1.86877e-16	2.55151e-65	2.94785e-09	5.46691e-06
B00EQSZ	Ansonica	wine-table	ITA	ITAP	-0.01552	S-4.Admix	0.143	0.421	0.2792	0.1563	S-8.Admix	0.094	0	0.231	0.102	0.253	0.001	0.177	0.142	C8	1.58606e-16	2.06218e-07	3.80624e-17	6.4763e-17	9.69103e-13	1.23567e-60	9.96812e-10	1
B00ER9G	Meslier Saint-François	wine	FRA	WCEUR	-0.03803	S-4.Admix	0.401	0.0147	0.0035	0.5811	S-8.Admix	0.002	0.586	0.056	0	0.01	0.344	0.001	0.001	C1	1	3.7824e-12	2.64088e-21	3.6397e-21	4.51489e-17	1.77863e-63	3.78883e-10	2.61538e-12
B00FQHK	Pardilla	wine	ESP	IBER	-0.01516	S-4.Admix	0.0103	0.0848	0.7112	0.194	S-8.Admix	0.186	0.001	0.229	0	0.001	0.001	0.025	0.557	C8	4.83081e-12	2.14809e-09	1.93114e-09	7.19362e-19	8.13035e-14	9.19331e-69	1.38405e-06	0.999999
B00ER5L	Quiebratinajas	wine-table	ESP	IBER	-0.01516	S-4.Admix	0.004	0.3445	0.6437	0.0078	S-8.Admix	0.207	0	0.001	0	0.414	0	0	0.377	C8	2.59879e-14	1.68149e-11	1.56823e-19	1.20248e-20	2.03955e-19	4.89058e-72	2.04428e-13	1
B00EQVJ	Mireille	table	FRA	WCEUR	0.04234	S-4.Admix	0.4275	0.5018	0.002	0.069	S-8.Admix	0	0.019	0	0.051	0.666	0.262	0.001	0	C4	5.54981e-25	8.1512e-22	1.60947e-30	1	7.47058e-26	5.15211e-79	1.4401e-23	5.11726e-20
B00ER88	Misket Rusenski	table	BGR	BALK	0.1341	S-4.Admix	0.0715	0.777	0.001	0.15	S-8.5	0	0	0.01	0	0.943	0.003	0.043	0	C4	2.75618e-38	2.83799e-36	3.69186e-46	1	3.00514e-33	5.31256e-84	4.05634e-34	7.01607e-32
B00F6OS	Cayetana blanca = Jaén blanco	wine	ESP	IBER	-0.01302	S-4.3	0	0	0.999	0	S-8.8	0	0	0	0	0	0	0	0.999	C3	1.06915e-43	6.37382e-37	1	4.30003e-43	1.39456e-39	1.19386e-91	6.55626e-35	2.1866e-30
B00ERAJ	Bastardo espanhol	wine-table	PRT	IBER	-0.01088	S-4.Admix	0.1955	0.001	0.7532	0.0506	S-8.Admix	0.001	0	0.012	0	0	0.334	0	0.653	C3	9.30838e-17	6.6708e-20	1	6.42984e-28	8.46428e-23	2.61233e-74	2.20407e-15	2.5066e-15
B00FQGH	Ferral (Spain) = Uvallon	nd	ESP	IBER	-0.009807	S-4.3	0	0.1305	0.8692	0	S-8.Admix	0	0	0	0	0.2	0	0	0.8	C3	2.69001e-29	2.24339e-25	1	1.3752e-32	2.27619e-27	3.68352e-80	1.02714e-25	8.40464e-18
B00ER49	Mondeuse	wine	FRA	WCEUR	-0.1155	S-4.1	0.9755	0.013	0.0027	0.0087	S-8.Admix	0.096	0.034	0	0.631	0	0.237	0	0	C2	2.10736e-10	1	3.50546e-25	1.45112e-27	6.23371e-22	5.87304e-70	2.51958e-15	8.73914e-11
B00EQV7	Mondeuse blanche	wine	FRA	WCEUR	-0.1005	S-4.Admix	0.624	0.0069	0.2342	0.1354	S-8.Admix	0.393	0.001	0.119	0.38	0.001	0.087	0.001	0.018	C2	1.64057e-10	0.999927	1.25523e-18	1.55359e-21	2.11617e-15	4.39911e-63	4.44325e-09	7.32003e-05
B00ER7B	Malvar	wine-table	ESP	IBER	-0.009092	S-4.3	0	0	0.999	0	S-8.8	0.001	0	0	0	0	0	0	0.998	C3	7.7208e-28	4.97051e-23	1	6.60404e-30	2.59088e-27	2.46279e-72	1.30499e-22	3.72674e-15
B00ER15	Monica femelle (Tunisie)	wine	TUN	MAGH	0.3703	S-4.Admix	0.515	0.2745	0.18	0.0305	S-8.Admix	0.064	0.001	0.037	0.515	0.001	0.002	0.24	0.141	C2	6.71616e-16	0.999967	1.23474e-16	6.4812e-20	3.8228e-13	1.15611e-53	3.38973e-11	3.29189e-05
B00F6PX	Ouliven	table	FRA	WCEUR	-0.009092	S-4.Admix	0.001	0.3848	0.577	0.0365	S-8.Admix	0.209	0	0.002	0	0.321	0	0.097	0.37	C8	6.94187e-14	7.31429e-09	5.35401e-12	6.23934e-20	8.76867e-14	5.07718e-66	3.43084e-11	1
B00EQSY	Montepulciano	wine	ITA	ITAP	0.01627	S-4.Admix	0.253	0.1493	0.1105	0.4872	S-8.Admix	0.125	0	0.494	0.206	0.173	0.001	0	0	C7	1.67164e-15	7.20383e-11	1.06547e-23	9.87133e-23	6.07483e-16	2.23606e-63	1	4.03861e-07
B00EQZP	Azizi el Jaïa	table	MAR	MAGH	-0.008735	S-4.Admix	0.0129	0.4188	0.5027	0.0664	S-8.Admix	0.192	0	0.095	0	0.291	0	0.122	0.299	C8	9.03671e-12	5.83978e-07	1.8097e-18	1.73701e-17	5.41702e-12	4.36497e-62	1.98296e-10	0.999999
B00EJKR	Planta mula faux	table	ESP	IBER	-0.008735	S-4.Admix	0.0235	0.2395	0.6757	0.061	S-8.Admix	0.122	0.004	0.065	0.001	0.06	0.002	0.152	0.594	C8	1.1248e-13	2.95731e-08	3.61337e-11	1.81557e-15	2.91397e-17	7.89503e-73	1.4518e-10	1
B00F6P0	Kouroupitsa	wine	GRC	BALK	-0.008378	S-4.Admix	0.001	0.1625	0.417	0.42	S-8.Admix	0.144	0	0.516	0	0.125	0	0.001	0.213	C8	3.26013e-12	5.04797e-08	2.55568e-14	4.58575e-14	1.2335e-15	2.08796e-69	0.163788	0.836212
B00EQT9	Posip bijeli	wine	HRV	BALK	-0.006235	S-4.Admix	0.1267	0.1238	0.3595	0.39	S-8.Admix	0.287	0.098	0.332	0	0.005	0.044	0.069	0.165	C8	1.27909e-13	4.88311e-08	6.2696e-17	1.64044e-16	9.66964e-11	3.14094e-65	0.0149128	0.985087
B00ER2E	Morenzi	table	BGR	BALK	0.01305	S-4.4	0.0182	0.0795	0.0045	0.8973	S-8.Admix	0	0.527	0.464	0	0.003	0	0.004	0.001	C7	2.71371e-14	4.16918e-09	1.19921e-20	6.42325e-16	2.42099e-12	1.36486e-57	0.999999	1.05725e-06
B00EI5B	Bezoul el Kelba	table	TUN	MAGH	-0.002663	S-4.Admix	0.001	0.5682	0.3057	0.1243	S-8.Admix	0.15	0.02	0.023	0	0.374	0	0.263	0.17	C8	5.39376e-15	6.22389e-09	9.50315e-17	4.17215e-17	1.18918e-09	1.61031e-68	9.10535e-08	1
B00EJKF	Verdejo de Salamanca	nd	ESP	IBER	-0.002663	S-4.3	0	0	0.999	0	S-8.8	0	0	0	0	0	0	0	0.999	C3	1.26901e-33	6.98183e-30	1	1.40112e-31	2.12247e-32	4.63306e-90	1.68038e-27	2.56661e-23
B00EQTR	Strophyliatico	wine	GRC	BALK	-0.001948	S-4.Admix	0.003	0.1611	0.4212	0.4148	S-8.Admix	0.132	0	0.506	0.001	0.058	0.001	0.051	0.252	C8	1.81987e-11	5.01909e-05	4.25081e-13	6.98712e-14	5.6136e-11	1.53366e-72	0.0567021	0.943248
B00EQXB	Moscato di Terracina	wine-table	ITA	ITAP	-0.02517	S-4.Admix	0.1558	0.3045	0.1467	0.393	S-8.Admix	0.001	0.001	0.419	0.069	0.388	0.07	0.001	0.051	C7	8.39407e-11	4.30743e-07	4.17818e-13	6.59917e-08	4.63547e-11	3.90992e-65	0.999428	0.000571668
B00EQU4	Moscato giallo	wine-table	ITA	ITAP	-0.02338	S-4.Admix	0.1985	0.4188	0.117	0.2655	S-8.Admix	0.022	0.011	0.269	0.065	0.543	0.079	0.003	0.007	C4	2.73207e-14	3.02086e-07	3.03958e-15	0.999691	1.16529e-13	5.08769e-74	1.13528e-08	0.000308315
B00ER3G	Moscatuel	table	ARG	NEWO	0.1031	S-4.Admix	0.007	0.633	0.1787	0.1813	S-8.Admix	0	0.003	0.078	0	0.581	0	0.188	0.15	C4	8.08785e-32	8.60907e-27	3.72415e-29	1	3.16467e-26	2.12466e-82	3.28921e-21	1.08163e-20
B00ERPI	Moscita rosa = Tamjanika crna	table	ITA	ITAP	0.01841	S-4.Admix	0.0615	0.2902	0.003	0.6453	S-8.Admix	0	0.185	0.437	0	0.265	0.085	0.027	0.001	C7	4.42724e-16	1.21504e-13	4.97741e-22	0.00301215	2.12823e-11	8.99344e-78	0.996988	3.93927e-08
B00FQGU	Torralba	nd	ESP	IBER	-0.001948	S-4.3	0	0.1408	0.859	0	S-8.Admix	0	0	0	0	0.222	0	0	0.778	C3	1.29417e-26	8.3998e-23	1	1.81004e-31	2.67083e-27	1.48887e-93	3.71625e-23	1.76022e-15
B00EQVO	Mourtaou	wine	FRA	WCEUR	-0.09411	S-4.Admix	0.6362	0.0452	0.2459	0.0727	S-8.Admix	0.503	0.003	0.002	0.197	0.094	0.2	0	0.001	C2	1.2597e-16	0.999914	1.32433e-21	1.13114e-23	1.97821e-17	2.98365e-73	8.2798e-13	8.6323e-05
B00ER5N	Olivette blanche	table	nd	nd	-0.001234	S-4.Admix	0	0.6995	0.2993	0.001	S-8.Admix	0	0	0	0	0.756	0	0.066	0.177	C8	3.87122e-14	9.25906e-09	2.61143e-16	5.3781e-21	9.22438e-13	4.44703e-63	4.46456e-10	1
B00EQT6	Rudezusa	wine-table	HRV	BALK	-0.001234	S-4.Admix	0.1967	0.0238	0.2102	0.5693	S-8.Admix	0.179	0.387	0.282	0.011	0.056	0.005	0	0.08	C8	3.35022e-07	0.00190374	8.11015e-12	6.19006e-20	2.72153e-13	6.01887e-62	0.226778	0.771318
B00ERBP	Mskhali	wine-table	ARM	EMCA	0.1102	S-4.Admix	0	0.6813	0.1685	0.1502	S-8.Admix	0	0	0.236	0	0.068	0	0.564	0.131	C5	9.20282e-17	2.21702e-17	1.08629e-19	3.46506e-15	1	1.90451e-59	1.17676e-10	4.13704e-10
B00F6QN	Mtsklarta	nd	GEO	EMCA	0.04842	S-4.Admix	0.449	0.3617	0.006	0.184	S-8.Admix	0.002	0.001	0.226	0.468	0.003	0.002	0.297	0.001	C6	1.32624e-100	1.0131e-95	1.96512e-106	1.78116e-106	3.22484e-95	1	3.13671e-99	3.63147e-96
B00ERPW	Müller-Thurgau	wine	DEU	WCEUR	-0.01659	S-4.1	0.8198	0.002	0.001	0.1775	S-8.Admix	0	0.395	0	0.221	0	0.384	0	0	C1	1	3.68753e-15	2.01484e-27	3.20677e-34	5.88128e-28	7.61261e-74	2.45953e-21	1.60131e-15
B00F6QL	Muradouli	nd	GEO	EMCA	0.03734	S-4.Admix	0.271	0.462	0.0095	0.2575	S-8.Admix	0	0.001	0.327	0.289	0.003	0.001	0.377	0.002	C6	2.9421e-71	1.8715e-69	1.0429e-77	1.29318e-80	2.21559e-62	1	1.07509e-68	1.83913e-67
B00F6RE	Muradouli 3	nd	GEO	EMCA	0.03984	S-4.Admix	0.303	0.413	0.001	0.2823	S-8.Admix	0.001	0.013	0.309	0.312	0.001	0.002	0.362	0	C6	3.97172e-60	4.07523e-56	7.17021e-69	1.3934e-66	2.88652e-52	1	5.67893e-56	1.49127e-57
B00ER4W	Cayam	wine	FRA	WCEUR	-0.0001623	S-4.Admix	0.2762	0.1905	0.38	0.1533	S-8.Admix	0.412	0.096	0.059	0.063	0.165	0.01	0.024	0.171	C8	7.39567e-15	0.000102222	1.47222e-16	3.02441e-18	1.53995e-16	6.05995e-69	1.67427e-09	0.999898
B00FQIL	Cruixen = Pampolat girat	wine	ESP	IBER	-0.0001623	S-4.Admix	0.1923	0.095	0.7025	0.0101	S-8.Admix	0.477	0.003	0.001	0.002	0.001	0.001	0.077	0.44	C3	8.10359e-15	4.63376e-14	0.999996	4.59692e-23	1.57221e-17	7.39882e-65	1.46154e-13	3.72038e-06
B00F6PJ	Muscat à petits grains blancs	wine	GRC	BALK	0.02056	S-4.Admix	0.1738	0.426	0.0035	0.396	S-8.Admix	0	0.072	0.221	0	0.545	0.161	0.001	0	C4	4.26982e-26	4.56144e-25	2.0358e-33	1	4.37035e-24	1.10649e-81	2.60461e-20	1.85256e-20
B00EQXL	Muscat d'Alexandrie	wine-table	GRC	BALK	0.05556	S-4.Admix	0.0575	0.7855	0.002	0.155	S-8.Admix	0	0	0.043	0	0.779	0.044	0.133	0	C4	1.26382e-39	3.67531e-37	3.94787e-46	1	2.58958e-30	4.29101e-85	8.60771e-34	5.8472e-33
B00F6PM	Muscat d'Eisenstadt	table	FRA	WCEUR	-0.04517	S-4.Admix	0.424	0.258	0.0771	0.2414	S-8.Admix	0.26	0.102	0.05	0.001	0.286	0.295	0.005	0	C4	3.76215e-13	7.95567e-10	5.32763e-19	0.999998	2.94949e-12	7.37374e-66	7.06715e-10	2.13639e-06
B00ER9Y	Muscat d'Istamboul	wine	TUN	MAGH	0.0427	S-4.Admix	0.0491	0.4252	0.4812	0.0452	S-8.Admix	0.001	0	0.022	0	0.439	0.076	0.06	0.401	C4	5.77779e-22	5.78043e-19	1.7166e-11	1	1.40582e-17	1.97362e-71	1.69362e-17	6.49238e-14
B00ERC4	Muscat Ottonel	wine	FRA	WCEUR	-0.02624	S-4.Admix	0.7328	0.158	0.0537	0.0555	S-8.Admix	0.118	0.001	0.001	0.257	0.23	0.392	0	0	C2	7.95487e-05	0.995682	5.02099e-16	8.82651e-08	4.34659e-10	1.57709e-61	1.63082e-07	0.00423776
B00EQST	Muscate (Collection Ravaz)	wine	ROU	BALK	0.06556	S-4.Admix	0.0003	0.2372	0.005	0.7568	S-8.3	0.001	0.001	0.868	0	0.002	0	0.127	0	C7	2.56986e-20	1.43594e-14	1.23946e-26	5.90568e-26	1.43361e-16	3.95614e-70	1	3.01061e-13
B00ERBM	Müsküle	table	TUR	EMCA	0.1199	S-4.Admix	0.001	0.7564	0.0891	0.1537	S-8.Admix	0.001	0.001	0.195	0	0.176	0	0.569	0.058	C5	2.96308e-18	3.27298e-15	2.46393e-21	7.97467e-17	1	1.07968e-72	1.4354e-11	3.0371e-09
B00ER30	Naosé	table	AFG	MFEAS	0.03877	S-4.2	0.006	0.8992	0.052	0.0426	S-8.7	0.002	0.002	0.027	0.003	0.009	0.002	0.897	0.059	C5	5.77976e-22	1.12121e-17	5.55651e-25	1.20898e-13	1	5.31313e-59	1.08471e-13	9.35041e-15
B00FQI9	Manses de Tibbus	wine	ESP	IBER	0.0001949	S-4.Admix	0.1223	0.2387	0.5517	0.088	S-8.Admix	0.463	0	0.048	0	0.027	0	0.162	0.3	C8	3.74923e-11	4.68227e-06	3.11781e-06	1.73657e-18	5.1425e-12	1.63126e-64	1.62833e-07	0.999992
B00F6O4	Nassau	wine	URS	RUUK	-0.02302	S-4.Admix	0.4015	0.0037	0.1492	0.4458	S-8.Admix	0.01	0	0.518	0.434	0	0.001	0	0.036	C7	1.2022e-11	0.000324308	2.62803e-15	7.44562e-18	3.01822e-11	2.45683e-52	0.99894	0.000735858
B00FQIY	Moll	nd	ESP	IBER	0.0001949	S-4.3	0	0.0701	0.9289	0.001	S-8.8	0	0	0.001	0	0.106	0	0.001	0.892	C3	1.27283e-26	2.34091e-20	1	1.08129e-27	5.01125e-26	1.9925e-78	7.83098e-20	5.15972e-13
B00FQGS	Negra dorada	nd	ESP	IBER	0.08985	S-4.2	0	0.913	0.0743	0.0125	S-8.Admix	0	0	0.002	0	0.323	0	0.628	0.047	C5	2.28877e-24	2.49265e-21	9.28005e-27	1.23998e-16	1	1.94866e-65	2.30943e-15	1.20834e-15
B00FQGX	Cojonata	nd	ESP	IBER	0.0005521	S-4.Admix	0.001	0.2585	0.739	0.0015	S-8.Admix	0	0	0.001	0	0.217	0.001	0.055	0.726	C3	2.59459e-23	4.82134e-18	1	2.16694e-20	8.14459e-20	5.66606e-79	1.85738e-16	2.30401e-09
B00ER96	Macabeu	wine	ESP	IBER	0.001266	S-4.3	0	0.001	0.8435	0.1555	S-8.Admix	0.054	0	0.235	0	0	0	0	0.71	C3	1.19044e-20	3.05202e-17	1	3.66993e-26	2.08564e-22	3.33e-70	2.51179e-14	4.82545e-11
B00EQZG	Ohanes	table	ESP	IBER	0.001624	S-4.Admix	0	0.718	0.281	0.001	S-8.5	0	0	0	0	0.807	0	0.036	0.156	C8	2.60935e-13	5.96772e-09	1.89828e-17	9.51246e-19	1.1313e-13	2.20424e-56	1.33991e-08	1
B00ER8L	Voïdomatis	wine	GRC	BALK	0.001981	S-4.Admix	0.097	0.3953	0.1967	0.3115	S-8.Admix	0.107	0.096	0.242	0.002	0.14	0.04	0.267	0.105	C8	8.8329e-09	2.08841e-06	6.90701e-16	8.82385e-16	3.24617e-07	2.30408e-64	8.02094e-05	0.999917
B00EQVU	Négret pounjut	wine	FRA	WCEUR	-0.0716	S-4.Admix	0.6922	0.0102	0.1545	0.1433	S-8.Admix	0.188	0.003	0.11	0.244	0.052	0.397	0.001	0.004	C2	5.12648e-09	0.999996	1.00553e-16	1.04581e-21	1.283e-16	2.65502e-67	1.16712e-10	3.91147e-06
B00ERZG	Negru de Causani	wine	MDA	RUUK	-0.06446	S-4.Admix	0.291	0.0015	0.0134	0.6936	S-8.Admix	0	0.416	0.381	0.138	0	0.06	0	0.004	C7	2.47371e-12	3.36276e-09	3.65025e-21	2.7515e-20	6.05492e-15	3.99021e-62	0.999991	9.21679e-06
B00EQZV	Negru mare	wine-table	ROU	BALK	0.1363	S-4.Admix	0.001	0.7053	0.0037	0.289	S-8.Admix	0.001	0.011	0.305	0.002	0.001	0	0.679	0.001	C5	2.67706e-22	1.44802e-18	2.84168e-25	4.39356e-21	1	1.92811e-56	4.65924e-13	2.51738e-14
B00EQTB	Negru virtos	wine	ROU	BALK	0.04949	S-4.4	0	0.053	0.002	0.945	S-8.Admix	0	0.22	0.777	0	0.001	0	0.001	0	C7	2.83803e-20	3.82227e-17	3.49693e-25	1.98023e-22	1.43837e-14	4.18173e-73	1	1.64478e-12
B00EQZY	Assyl kara	wine	RUS	RUUK	0.002338	S-4.Admix	0.1487	0.336	0.218	0.298	S-8.Admix	0.081	0.001	0.371	0.059	0.002	0.088	0.273	0.125	C8	6.24466e-08	6.5198e-05	1.33536e-10	4.71007e-12	0.0293597	3.40224e-37	0.000462696	0.970112
B00ER7V	Nerello Cappuccio	wine	ITA	ITAP	-0.05981	S-4.Admix	0.204	0.1933	0.168	0.4347	S-8.Admix	0.026	0.035	0.46	0.216	0.114	0.001	0.061	0.087	C7	4.20334e-15	8.04065e-08	3.57978e-17	1.57785e-14	6.77677e-10	1.247e-64	0.994537	0.00546257
B00ERCA	Catarratto bianco	wine	ITA	ITAP	0.002338	S-4.Admix	0.14	0.242	0.255	0.3635	S-8.Admix	0.096	0.001	0.445	0.123	0.14	0.001	0.06	0.134	C8	2.12794e-13	2.50998e-07	2.83275e-17	9.67531e-17	8.21663e-13	6.35728e-61	0.0130184	0.986981
B00EI5N	Brun Fourca	wine	FRA	WCEUR	0.00341	S-4.Admix	0.298	0.286	0.2828	0.1332	S-8.Admix	0.426	0	0.145	0.094	0.251	0.016	0.062	0.006	C8	3.38346e-14	0.000167431	3.49453e-15	3.9871e-18	4.12457e-12	1.33308e-65	9.12803e-08	0.999832
B00FQFW	Cañocazo	wine	ESP	IBER	0.004124	S-4.3	0	0.0392	0.9598	0.001	S-8.8	0.003	0	0.002	0	0.002	0	0.047	0.945	C3	1.55057e-25	2.31505e-20	1	3.14958e-24	4.75845e-23	6.12417e-81	4.38218e-20	5.49815e-13
B00ER4S	Nimrang rouge	table	UZB	MFEAS	0.1274	S-4.Admix	0.0151	0.7862	0.0025	0.1952	S-8.Admix	0.01	0.031	0.153	0.006	0	0	0.798	0.001	C5	9.94814e-28	1.67616e-21	3.42586e-31	1.12993e-23	1	2.03034e-67	1.0524e-16	3.07702e-17
B00EQT7	Nincusa	wine-table	HRV	BALK	0.01841	S-4.Admix	0.0597	0.2102	0.192	0.5375	S-8.Admix	0.022	0.091	0.544	0.035	0.189	0.005	0.011	0.104	C7	7.43728e-17	1.8654e-14	1.52428e-20	1.16235e-24	2.6728e-18	1.54345e-67	1	7.71486e-09
B00ER2T	Obeidi	table	LBN	EMCA	0.04877	S-4.Admix	0.001	0.7233	0.0817	0.1935	S-8.Admix	0.001	0.006	0.223	0	0.128	0.001	0.587	0.054	C5	1.86242e-16	1.32104e-15	6.27112e-27	4.15815e-19	1	1.24657e-59	3.30423e-11	5.02775e-10
B00ER8C	Odem	table	ISR	EMCA	0.1934	S-4.2	0	0.995	0.003	0.001	S-8.7	0	0	0.006	0	0.126	0	0.864	0.002	C5	1.75737e-29	9.63422e-26	1.52207e-32	4.27786e-27	1	6.83795e-72	7.16819e-23	8.89302e-21
B00F6OZ	Odjaleschi	wine	GEO	EMCA	0.02984	S-4.Admix	0.4188	0.3422	0.0068	0.233	S-8.Admix	0.002	0.006	0.251	0.435	0.001	0.001	0.303	0.001	C6	6.5645e-62	5.59814e-57	1.97955e-69	1.62288e-66	1.33685e-54	1	8.35039e-60	6.7098e-59
B00ERQU	Oeillade noire	wine-table	FRA	WCEUR	-0.02338	S-4.Admix	0.7005	0.0164	0.2746	0.0085	S-8.Admix	0.598	0.001	0	0.187	0	0.213	0	0	C2	1.12095e-10	0.999429	3.71199e-20	1.54375e-18	4.62696e-19	6.15464e-64	1.29589e-10	0.000570841
B00EJK7	Uva de Rey	wine-table	ESP	IBER	0.004124	S-4.Admix	0.001	0.3213	0.6155	0.0622	S-8.Admix	0.048	0	0.134	0	0.174	0	0.131	0.512	C3	3.62343e-17	3.65712e-10	0.999998	7.33216e-15	2.04368e-13	2.6848e-61	2.16528e-12	1.54724e-06
B00F6NR	Fortunato	table	ESP	IBER	0.004481	S-4.Admix	0	0.3145	0.685	0	S-8.Admix	0	0	0	0	0.238	0	0.082	0.679	C3	2.28355e-24	1.89237e-18	1	2.07373e-25	7.52909e-22	2.34432e-82	1.65229e-18	2.5044e-12
B00EQZ8	Öküz gözü faux	table	TUR	EMCA	0.1195	S-4.Admix	0.001	0.7648	0.0397	0.1945	S-8.Admix	0.002	0.003	0.228	0	0.068	0.001	0.673	0.024	C5	3.48934e-21	3.61289e-20	5.59159e-27	4.90969e-26	1	7.10357e-64	2.10521e-15	1.01454e-15
B00ER8I	Öküzgözü	table	TUR	EMCA	0.1077	S-4.2	0.001	0.846	0.008	0.1455	S-8.Admix	0	0.003	0.144	0	0.196	0	0.654	0.002	C5	1.57825e-17	2.1149e-15	4.80132e-25	3.02075e-18	1	1.29661e-61	1.12158e-13	9.80693e-11
B00ERPN	Olasz Korai	wine	HUN	BALK	-0.1802	S-4.Admix	0.5895	0.0678	0.001	0.3417	S-8.Admix	0.01	0.165	0.204	0.006	0.003	0.573	0.038	0	C1	1	5.95166e-08	9.05214e-25	3.7659e-22	7.80409e-15	2.16569e-61	3.41974e-08	7.03133e-09
B00ERPM	Olber weiss	wine	DEU	WCEUR	-0.0866	S-4.Admix	0.627	0.05	0.266	0.0571	S-8.Admix	0.247	0	0.059	0.105	0.065	0.453	0.001	0.069	C1	0.999998	1.83983e-06	1.81198e-22	1.92096e-20	6.40263e-19	2.94371e-66	9.67422e-16	1.94347e-08
B00FQGK	Moré	nd	ESP	IBER	0.004838	S-4.Admix	0.01	0.4555	0.5179	0.0163	S-8.Admix	0.144	0	0.002	0	0.383	0	0.118	0.352	C8	4.8892e-12	3.90767e-08	3.21971e-14	2.67036e-19	1.70838e-13	1.07285e-67	3.51781e-09	1
B00EQTX	Nieddera	wine	ITA	ITAP	0.005196	S-4.Admix	0.147	0.188	0.3078	0.3582	S-8.Admix	0.189	0.037	0.37	0.024	0.048	0.065	0.101	0.166	C8	1.79333e-11	0.000868665	3.04781e-19	1.63021e-17	2.54952e-14	5.61588e-70	0.000211467	0.99892
B00ER9T	Grassen	wine	FRA	WCEUR	0.00591	S-4.Admix	0.2228	0.146	0.277	0.3539	S-8.Admix	0.173	0.137	0.253	0.002	0.176	0.132	0.002	0.125	C8	1.48807e-05	2.07384e-05	2.46427e-13	4.71233e-17	1.34808e-14	2.32129e-58	0.00213918	0.997825
B00F6PE	Ora	table	FRA	WCEUR	0.03806	S-4.Admix	0.2783	0.4758	0.0202	0.2257	S-8.Admix	0.213	0.12	0.002	0.059	0.582	0.015	0.008	0	C4	1.03867e-24	6.95711e-19	4.10408e-31	1	9.62463e-21	2.11044e-77	1.08244e-21	9.49673e-19
B00ER5B	Orangetraube	wine-table	DEU	WCEUR	0.007339	S-4.1	0.9975	0.001	0.0005	0.001	S-8.Admix	0	0	0	0.383	0.001	0.615	0	0	C2	0.00166212	0.998338	7.21007e-22	4.45408e-23	3.81953e-21	1.4459e-73	2.39755e-14	6.85667e-08
B00EQSP	Öreg Kadarka	wine	HUN	BALK	0.06413	S-4.4	0	0.0045	0.0749	0.9203	S-8.3	0	0.154	0.836	0	0.001	0	0	0.007	C7	2.95142e-16	5.19023e-13	6.09135e-19	1.02453e-19	5.91521e-19	4.34259e-75	1	2.04645e-10
B00174Y	Orlovi nokti	table	ROU	BALK	0.04199	S-4.Admix	0.0007	0.5325	0.0569	0.4096	S-8.Admix	0.001	0.004	0.464	0	0.224	0	0.302	0.006	C7	7.88396e-13	6.11498e-08	1.22833e-17	3.98118e-13	0.193683	2.60597e-58	0.805795	0.000521985
B00ER0U	Ortega	wine	DEU	WCEUR	0.03984	S-4.Admix	0.7278	0.0837	0.001	0.1881	S-8.Admix	0	0.199	0.001	0.004	0.137	0.658	0	0	C1	1	2.42509e-16	9.40917e-25	1.10399e-27	2.68902e-24	1.56035e-71	1.32753e-18	2.60221e-14
B00F6O6	Osteiner	wine	DEU	WCEUR	0.07199	S-4.Admix	0.6807	0.0003	0.001	0.318	S-8.Admix	0	0.336	0.002	0	0	0.661	0	0	C1	1	4.04958e-17	2.13025e-29	3.68962e-32	4.92258e-24	1.05085e-75	1.35504e-17	2.07611e-18
B00FQJH	Trincadeira das Pratas	wine	PRT	IBER	0.00591	S-4.Admix	0.3358	0.0008	0.6588	0.0052	S-8.Admix	0	0	0	0	0	0.459	0	0.54	C3	1.30415e-15	2.09246e-19	1	1.45906e-28	1.31862e-26	1.4428e-78	8.83694e-20	5.21081e-17
B00ER1C	Outanant	wine	MAR	MAGH	0.08485	S-4.Admix	0.001	0.6498	0.2862	0.0633	S-8.Admix	0.053	0	0.078	0	0.233	0	0.426	0.21	C5	3.88824e-12	6.91404e-10	5.22364e-18	4.03855e-14	0.999948	3.09742e-62	1.40871e-07	5.23037e-05
B00EQXC	Pagadebiti	wine	FRA	WCEUR	-0.04767	S-4.Admix	0.171	0.1668	0.1359	0.526	S-8.Admix	0.168	0.069	0.493	0.013	0.144	0.093	0.017	0.002	C7	4.00007e-14	1.73805e-09	2.58663e-19	6.6551e-24	1.6704e-16	5.26723e-65	0.999999	6.42145e-07
B00ERPO	Palestina Oberlin I	table	FRA	WCEUR	-0.02838	S-4.Admix	0.5155	0.19	0.1345	0.1608	S-8.Admix	0.316	0.071	0.003	0.052	0.266	0.291	0.001	0	C2	5.38571e-09	0.988735	5.22461e-18	2.36229e-15	1.22225e-15	4.75522e-52	1.83247e-08	0.0112647
B00ER7D	Diagalves	wine-table	PRT	IBER	0.006624	S-4.Admix	0	0.2521	0.7469	0.0008	S-8.Admix	0	0	0	0	0.246	0	0.003	0.75	C3	2.30987e-24	2.19639e-20	1	1.23457e-28	4.86694e-22	1.11338e-69	4.00633e-21	4.12084e-14
B00ER12	Amessasse	wine	DZA	MAGH	0.009482	S-4.Admix	0.001	0.5615	0.274	0.164	S-8.Admix	0	0	0.206	0	0.454	0	0.165	0.174	C8	4.31821e-14	1.01531e-06	9.25873e-15	4.90387e-19	8.77623e-09	3.96674e-77	8.70706e-06	0.99999
B00EI4M	Carcajolo	wine	PRT	IBER	0.0102	S-4.Admix	0.3902	0.0188	0.5767	0.0141	S-8.1	0.993	0	0.001	0	0	0	0.001	0.004	C8	3.05705e-14	2.09199e-06	7.75457e-11	5.20597e-17	6.05853e-15	6.82038e-76	3.81032e-10	0.999998
B00ER6H	Pannonia kincse	table	HUN	BALK	0.1081	S-4.Admix	0.349	0.3167	0.1675	0.1665	S-8.Admix	0.094	0.001	0.093	0.035	0.52	0.241	0.001	0.015	C4	3.22299e-14	3.7115e-10	4.04713e-19	1	4.75804e-16	5.89314e-65	5.26487e-14	1.55861e-10
B00EJL0	Forcallat tinta	wine	ESP	IBER	0.0102	S-4.3	0.0255	0	0.9727	0.001	S-8.Admix	0.319	0	0	0	0	0	0	0.679	C3	2.34045e-28	8.4367e-26	1	1.77612e-31	3.87953e-28	2.09837e-80	5.22486e-22	2.01412e-19
B00FQH9	Albillo Mayor = Picadillo	wine	ESP	IBER	0.01198	S-4.Admix	0.0017	0.1298	0.6082	0.26	S-8.Admix	0.158	0.001	0.322	0	0.069	0.001	0.009	0.44	C8	2.45617e-12	3.54313e-10	2.30871e-14	5.21944e-19	2.24419e-10	2.85597e-68	1.74148e-08	1
B00ER95	Papazkarasi	wine	TUR	EMCA	0.1059	S-4.4	0	0.0257	0.057	0.9166	S-8.3	0	0.051	0.937	0	0.002	0	0.002	0.007	C7	6.98968e-20	1.05432e-16	6.57827e-22	6.34436e-23	1.5786e-18	1.83348e-71	1	5.83026e-13
B00EQZF	Perricone	wine	ITA	ITAP	0.01341	S-4.Admix	0.2053	0.2698	0.284	0.2407	S-8.Admix	0.209	0.005	0.258	0.112	0.212	0.01	0.077	0.117	C8	8.87596e-16	1.10196e-07	1.71818e-17	3.49487e-16	4.17903e-12	3.66425e-68	8.11668e-08	1
B00EQXK	Pardina	table	ITA	ITAP	0.003767	S-4.Admix	0.0045	0.7018	0.1389	0.1541	S-8.Admix	0.002	0	0.19	0	0.07	0.018	0.613	0.107	C5	2.0712e-13	1.05366e-11	4.25547e-15	7.25239e-16	0.999374	1.52808e-72	0.000625207	4.13818e-07
B00FQIQ	Parduca	wine	ESP	IBER	-0.09303	S-4.Admix	0.7252	0.0022	0.1624	0.1096	S-8.Admix	0.217	0	0.039	0	0	0.742	0	0	C1	1	1.08665e-08	2.03297e-23	5.34417e-24	2.53817e-17	5.37305e-61	9.0279e-13	3.18425e-11
B00ER1Y	Tini	table	MAR	MAGH	0.01555	S-4.Admix	0.0155	0.3453	0.458	0.1812	S-8.Admix	0.204	0.001	0.202	0	0.106	0	0.201	0.285	C8	7.74733e-11	5.00077e-05	1.36288e-16	4.44659e-14	8.83123e-08	2.13304e-64	8.1973e-06	0.999942
B00EQYQ	Pasiga	table	ARG	NEWO	0.05306	S-4.2	0.001	0.926	0.0113	0.0612	S-8.Admix	0	0	0.002	0	0.398	0	0.599	0.001	C4	5.75117e-21	5.25806e-18	6.08715e-24	1	8.3426e-08	1.94244e-68	3.36412e-13	2.73329e-14
B00FQIR	Pedral	wine	ESP	IBER	-0.0691	S-4.Admix	0.6003	0.0531	0.3265	0.0196	S-8.Admix	0.424	0.005	0.007	0.337	0.001	0.11	0.013	0.102	C2	2.37532e-13	0.999998	2.63324e-20	9.59523e-23	7.79847e-19	9.02797e-73	4.48859e-12	1.53265e-06
B00ER19	Tinta Barroca	wine	PRT	IBER	0.01591	S-4.Admix	0.37	0.2178	0.41	0.0022	S-8.Admix	0.037	0.006	0.001	0.108	0.114	0.272	0.115	0.347	C8	2.63164e-10	6.85898e-05	4.30079e-14	2.85925e-21	3.64771e-14	1.9376e-67	1.06303e-09	0.999931
B00F6OR	Agourane	wine-table	DZA	MAGH	0.01627	S-4.Admix	0.0151	0.5132	0.347	0.1252	S-8.Admix	0.102	0.001	0.138	0	0.251	0.002	0.285	0.22	C8	1.81199e-11	1.13254e-06	5.26005e-14	3.82563e-19	6.30937e-09	1.48595e-58	9.91757e-07	0.999998
B00EQZZ	Peikani	table	IRN	MFEAS	0.2327	S-4.Admix	0.001	0.7353	0.0032	0.261	S-8.Admix	0	0.001	0.33	0	0.007	0.001	0.66	0.001	C5	4.14952e-18	2.76405e-18	1.21366e-26	2.3604e-15	1	4.78416e-63	5.41939e-12	3.67252e-13
B00EQVR	Penouille	wine	FRA	WCEUR	-0.138	S-4.1	0.8595	0.001	0.1265	0.0135	S-8.Admix	0.23	0	0.001	0.272	0	0.496	0	0	C2	1.56509e-05	0.999965	2.93123e-19	4.70157e-16	2.4501e-15	9.83059e-52	2.24737e-12	1.96728e-05
B00ERAT	Perle de Csaba	table	HUN	BALK	0.1066	S-4.Admix	0.4983	0.363	0	0.138	S-8.Admix	0	0.084	0.001	0.042	0.508	0.365	0.001	0	C4	2.12569e-11	2.1083e-14	3.26429e-28	1	4.04907e-16	3.69304e-70	3.2709e-16	1.7942e-14
B00ER9X	Perlon	table	ARG	NEWO	0.03306	S-4.Admix	0.001	0.645	0.3512	0.003	S-8.Admix	0	0	0	0	0.43	0	0.273	0.295	C4	2.08408e-23	4.07419e-18	6.26706e-18	1	2.72949e-16	3.29074e-68	1.85284e-17	2.42567e-13
B00EQTT	Greco bianco	wine	ITA	ITAP	0.01841	S-4.Admix	0.145	0.2485	0.3307	0.2758	S-8.Admix	0.006	0	0.393	0.108	0.156	0.043	0.046	0.247	C8	2.45629e-11	0.000210416	3.21402e-12	3.78874e-15	1.87186e-12	1.63265e-72	0.00295652	0.996833
B00ERQ2	Hoertling Weiss	nd	nd	nd	0.01877	S-4.Admix	0.1185	0.4273	0.1292	0.3245	S-8.Admix	0.005	0.255	0.126	0.002	0.446	0.001	0.078	0.086	C8	1.38766e-08	1.01926e-06	3.44211e-12	2.60118e-17	1.1899e-14	1.148e-69	2.04522e-05	0.999979
B00FQJ0	Sabaté	wine	ESP	IBER	0.01948	S-4.Admix	0	0.289	0.6607	0.0498	S-8.Admix	0.009	0.035	0.022	0	0.138	0	0.166	0.631	C8	1.44718e-16	1.37323e-10	8.7669e-13	4.3021e-19	9.32822e-17	5.1615e-69	6.89877e-11	1
B00ER1K	Persan	wine	FRA	WCEUR	-0.06053	S-4.1	0.9987	0.001	0.0003	0	S-8.6	0	0	0	0.182	0	0.818	0	0	C1	1	2.43076e-15	2.75971e-33	5.71626e-31	1.55341e-28	5.94421e-77	2.82837e-24	1.85845e-20
B00ERA7	Petit Bouschet	wine	FRA	WCEUR	-0.008735	S-4.Admix	0.523	0.1745	0.0062	0.2958	S-8.Admix	0.049	0.393	0	0	0.053	0.438	0.065	0	C1	1	1.09711e-07	6.43465e-23	2.20026e-24	1.46877e-15	7.41476e-71	7.04866e-11	9.6235e-08
B00ERSE	Petit Manseng	wine	FRA	WCEUR	-0.06267	S-4.1	1	0	0	0	S-8.Admix	0	0	0	0.538	0	0.462	0	0	C1	0.999683	0.000317132	2.11653e-27	1.04251e-28	6.62974e-24	6.8615e-73	1.69015e-17	8.08953e-14
B00ERD7	Petit Verdot	wine	FRA	WCEUR	-0.09804	S-4.1	0.998	0.001	0.001	0.001	S-8.4	0.003	0	0	0.87	0	0.126	0	0	C2	8.31608e-16	1	2.66023e-25	2.66645e-23	2.09251e-22	2.57943e-60	1.41808e-18	1.50808e-12
B00F6P2	Peygamber üzümü	table	TUR	EMCA	0.1799	S-4.2	0	0.802	0.0631	0.1344	S-8.Admix	0	0	0.159	0	0.248	0	0.547	0.045	C5	2.29249e-21	6.41874e-20	1.18843e-24	2.82951e-19	1	8.31598e-66	1.1701e-14	1.7492e-13
B00EJL7	Valensi noir	table	DZA	MAGH	0.01984	S-4.Admix	0	0.2098	0.7892	0.001	S-8.Admix	0	0	0	0	0.2	0	0.037	0.762	C3	1.28382e-15	4.43026e-12	0.999965	3.01828e-17	1.77674e-15	1.50414e-63	7.40839e-13	3.46249e-05
B00ER2X	Picolit	wine	ITA	ITAP	-0.1277	S-4.Admix	0.6825	0.1378	0.0565	0.1237	S-8.Admix	0.128	0.063	0.078	0.511	0.12	0.096	0.004	0.001	C2	4.55222e-18	1	9.10892e-23	2.94158e-26	6.02756e-16	1.44172e-66	1.39229e-14	3.13603e-09
B00ER5F	Piedirosso	wine	ITA	ITAP	0.0127	S-4.Admix	0.298	0.1713	0.1607	0.37	S-8.Admix	0.052	0.001	0.467	0.289	0.103	0.005	0.015	0.067	C7	4.05685e-10	1.22156e-06	3.80152e-16	4.39329e-16	1.21512e-11	2.92173e-58	0.999909	8.96609e-05
B00ER4V	Pinot noir	wine	FRA	WCEUR	-0.1405	S-4.1	1	0	0	0	S-8.6	0	0	0	0.001	0	0.999	0	0	C1	1	2.33392e-18	6.09399e-37	1.44472e-34	2.29197e-32	1.32076e-81	1.99929e-27	1.33166e-22
B00ER32	Pinotage	wine	ZAF	NEWO	-0.1002	S-4.1	0.8433	0.0274	0.1286	0.001	S-8.Admix	0.268	0	0	0.124	0.03	0.577	0	0	C1	0.999999	1.12125e-06	5.1511e-23	4.83709e-19	3.77177e-20	2.53368e-72	1.16934e-15	5.77552e-09
B00EQUT	Piquepoul noir	wine	FRA	WCEUR	-0.1227	S-4.Admix	0.701	0.0013	0.1922	0.1055	S-8.Admix	0.535	0	0.001	0.126	0	0.337	0	0	C2	5.38385e-06	0.999977	5.75479e-18	2.47919e-18	8.06032e-16	1.14989e-70	8.47235e-09	1.79793e-05
B00ER8Y	Plant d'Arrat	wine	FRA	WCEUR	-0.0491	S-4.1	0.845	0.051	0.0997	0.0043	S-8.Admix	0.228	0.002	0.001	0.33	0.009	0.428	0.001	0.001	C2	1.15812e-06	0.999999	6.55179e-25	2.39449e-25	1.05634e-23	9.80477e-70	7.39326e-15	1.44888e-09
B00EQUE	Plant de Chaudefonds 53 (Fardeau)	wine	FRA	WCEUR	-0.1002	S-4.Admix	0.786	0.001	0.1292	0.0833	S-8.Admix	0.2	0.018	0.026	0.312	0	0.434	0	0.009	C2	0.0469154	0.953008	2.10233e-16	2.50156e-19	6.75872e-14	9.8705e-68	1.92883e-08	7.63239e-05
B00EI4J	Plant de Pedebernade 1	wine	FRA	WCEUR	-0.1109	S-4.1	0.936	0.0018	0.003	0.059	S-8.Admix	0.096	0.005	0.001	0.704	0	0.192	0	0	C2	1.02907e-11	1	2.62942e-21	1.08063e-21	2.79641e-19	2.12018e-72	1.98915e-11	2.33561e-08
B00FQFX	Castillón de Arcos	nd	ESP	IBER	0.0202	S-4.3	0	0.005	0.9945	0	S-8.8	0	0	0	0	0	0	0	0.999	C3	2.58309e-36	1.72713e-31	1	2.10854e-34	5.87632e-33	3.11276e-83	8.61983e-31	1.63309e-23
B00EJKP	Moristel	nd	ESP	IBER	0.02056	S-4.3	0.001	0.002	0.8127	0.185	S-8.Admix	0.118	0	0.26	0	0.001	0	0	0.62	C3	1.01882e-19	1.91561e-14	1	4.76759e-24	7.11928e-22	2.25427e-76	5.88696e-15	2.6091e-07
B00FQGM	Negra rayada	wine-table	ESP	IBER	0.02163	S-4.Admix	0	0.3493	0.6163	0.0344	S-8.Admix	0	0	0.057	0	0.224	0	0.122	0.597	C8	4.53988e-12	1.43762e-07	1.61198e-07	1.56513e-14	1.69885e-14	8.88485e-69	1.75058e-07	1
B00ER3B	Dedo de Dama	table	PRT	IBER	0.02234	S-4.Admix	0.001	0.6943	0.2995	0.0057	S-8.Admix	0.001	0	0.002	0	0.418	0	0.331	0.247	C8	4.5049e-10	2.26354e-07	3.43979e-09	7.22672e-15	0.219157	4.96239e-52	0.000113364	0.780729
B00EQXA	Opsimo Edessis	table	GRC	BALK	0.02234	S-4.Admix	0.001	0.474	0.3105	0.2145	S-8.Admix	0.011	0	0.329	0	0.523	0	0.003	0.134	C8	1.8364e-12	9.62782e-08	5.51216e-13	4.10936e-16	5.07606e-13	1.57602e-63	2.8782e-05	0.999971
B00FQJ7	Salceño blanco	nd	ESP	IBER	0.0227	S-4.Admix	0.0128	0.0797	0.5242	0.384	S-8.Admix	0.255	0	0.474	0	0.002	0	0.001	0.268	C8	1.33026e-13	1.00352e-09	1.89267e-18	7.37205e-19	9.90489e-16	2.28381e-74	7.68168e-08	1
B00EJKS	Planta nova	wine-table	ESP	IBER	0.1045	S-4.Admix	0	0.668	0.3302	0.001	S-8.Admix	0	0	0.001	0	0.436	0	0.278	0.285	C4	3.18601e-15	6.08656e-11	9.22492e-17	0.998082	1.21133e-06	3.23541e-74	1.87531e-10	0.00191695
B00EQTP	Platyracho	wine	GRC	BALK	0.03484	S-4.Admix	0.001	0.1713	0.142	0.6865	S-8.3	0.001	0.001	0.844	0.001	0.012	0.002	0.073	0.065	C7	2.81416e-16	6.2903e-16	1.44404e-23	6.32701e-25	2.91815e-17	3.10101e-68	1	8.28537e-12
B00F6OQ	Plavina crna	wine	HRV	BALK	0.01377	S-4.Admix	0.001	0.1799	0.056	0.7638	S-8.Admix	0.011	0.262	0.593	0	0.002	0	0.129	0.003	C7	4.71652e-17	3.52309e-13	2.61538e-21	9.53108e-19	1.41907e-15	1.72004e-69	1	4.13873e-10
B00EQZ9	Plyto	wine-table	GRC	BALK	-0.05124	S-4.Admix	0	0.1533	0.4192	0.4272	S-8.Admix	0.011	0	0.593	0	0.002	0	0.079	0.315	C7	8.45403e-12	1.63402e-10	2.95126e-12	4.55848e-13	6.82999e-10	7.82437e-61	0.992391	0.00760936
B00ER9Q	Portugais bleu	wine-table	FRA	WCEUR	-0.0741	S-4.Admix	0.4708	0.001	0.0039	0.5243	S-8.Admix	0	0.283	0.234	0	0	0.482	0	0.001	C1	1	1.48637e-10	2.33188e-24	4.36024e-21	1.03227e-17	1.57213e-65	7.63105e-08	1.43404e-10
B00FQIZ	Nave = Totosi	wine	TUN	MAGH	0.02306	S-4.3	0	0.0178	0.9439	0.0375	S-8.8	0	0.001	0.062	0	0.009	0	0.001	0.926	C3	2.17999e-25	2.54866e-20	1	1.76565e-19	3.13743e-22	2.13301e-81	2.89091e-18	2.69633e-13
B00FQGA	Mantúo de Pilas	wine	PRT	IBER	0.02377	S-4.Admix	0	0.2265	0.7682	0.0045	S-8.Admix	0.003	0	0.04	0	0.247	0	0.012	0.697	C3	3.4443e-17	3.59253e-13	1	2.19211e-21	6.57886e-20	2.41576e-66	5.6668e-13	4.9038e-07
B00EI4O	Poulsard	wine	FRA	WCEUR	-0.09339	S-4.Admix	0.7465	0.1443	0.0689	0.0403	S-8.Admix	0.087	0.039	0.006	0.438	0.137	0.265	0.018	0.01	C2	1.50373e-13	1	8.19606e-25	2.88717e-23	1.88606e-17	1.54212e-60	6.12181e-12	2.19879e-07
B00EQTL	Pozsonyi feher	wine	HUN	BALK	-0.02231	S-4.Admix	0.286	0.002	0.0055	0.7065	S-8.Admix	0.003	0.364	0.422	0.106	0.001	0.103	0	0.001	C7	1.06415e-13	4.4982e-09	2.3811e-19	1.88921e-19	8.74217e-14	5.29424e-64	1	4.05694e-09
B00F6NS	Prieto picudo	wine	ESP	IBER	-0.1098	S-4.Admix	0.655	0.001	0.2633	0.0807	S-8.Admix	0.191	0	0.071	0	0	0.729	0	0.008	C1	1	3.33072e-09	2.14044e-22	1.69604e-25	7.24256e-20	6.10664e-79	2.57776e-14	3.70149e-08
B00ER4Z	Prima	table	FRA	WCEUR	0.02377	S-4.Admix	0.2132	0.519	0.0055	0.2623	S-8.Admix	0.018	0.065	0.118	0.001	0.589	0.136	0.073	0	C4	1.8317e-24	8.79465e-20	2.75605e-30	1	4.53195e-20	2.10734e-72	3.37538e-21	2.73199e-18
B00EQXH	Primitivo	wine	ITA	ITAP	-0.04231	S-4.Admix	0.001	0.1818	0.0622	0.755	S-8.Admix	0.001	0.329	0.507	0	0.075	0	0.079	0.008	C7	1.15088e-18	3.62759e-12	1.1309e-21	2.85281e-22	9.46612e-17	1.9795e-70	1	2.32132e-08
B00F6ON	Prokupac	wine	SCG	BALK	0.1024	S-4.4	0	0.003	0.0973	0.8995	S-8.3	0	0.002	0.981	0	0	0	0.001	0.016	C7	2.64003e-19	1.0548e-16	6.53111e-21	5.68646e-23	9.13067e-15	1.25124e-71	1	4.03481e-13
B00F6PO	Ahmeur bou Ahmeur	table	DZA	MAGH	0.0252	S-4.Admix	0.006	0.6513	0.262	0.0807	S-8.Admix	0.003	0.012	0.021	0	0.517	0.001	0.255	0.189	C8	2.69597e-15	2.9054e-10	4.58516e-17	3.01418e-16	2.69098e-12	9.8823e-67	7.78644e-10	1
B00ER13	Bobal	wine	ESP	IBER	0.02627	S-4.Admix	0	0.2175	0.6617	0.1208	S-8.Admix	0	0.001	0.187	0	0.084	0	0.105	0.622	C3	6.23632e-19	1.13703e-14	1	5.97044e-24	2.62106e-18	1.75981e-62	4.55951e-13	4.69863e-07
B00FQHI	Malvasia volcánica	nd	ESP	IBER	0.02627	S-4.Admix	0.17	0.2093	0.519	0.102	S-8.Admix	0.002	0.001	0.151	0.123	0.09	0.068	0.087	0.48	C3	4.61124e-16	2.34569e-11	0.999877	1.94264e-25	2.89571e-16	4.86426e-72	3.41527e-11	0.000123128
B00EJKL	Alcañón	nd	ESP	IBER	0.02877	S-4.3	0.003	0.001	0.9932	0.003	S-8.8	0.13	0	0.001	0	0	0	0	0.868	C3	2.37597e-28	9.62507e-25	1	1.41342e-32	1.66151e-28	3.03853e-87	3.74532e-23	6.98315e-18
B00ERBR	Raboso piave	wine	ITA	ITAP	-0.02802	S-4.Admix	0.7435	0.141	0.0089	0.1063	S-8.Admix	0	0.13	0.008	0.644	0.123	0.087	0.004	0.003	C2	4.9247e-10	1	6.35492e-19	6.04085e-23	1.06621e-19	1.1016e-71	2.25922e-15	2.69072e-08
B00EJJW	Tempranillo	wine	ESP	IBER	0.02949	S-4.Admix	0.0025	0.2058	0.5162	0.2752	S-8.Admix	0.208	0	0.334	0	0.017	0	0.12	0.321	C8	6.17755e-12	6.59511e-08	1.32181e-16	9.12109e-20	7.72135e-12	7.76381e-67	7.47543e-08	1
B00EJKE	Airén	wine-table	ESP	IBER	0.02984	S-4.3	0	0.0872	0.843	0.069	S-8.8	0	0	0.164	0	0.022	0	0.008	0.805	C3	1.50123e-26	5.39639e-23	1	7.26604e-31	3.68901e-26	1.9229e-73	1.04227e-22	4.46355e-19
B00EQUS	Ramisco	wine	PRT	IBER	-0.1423	S-4.Admix	0.558	0.0038	0.362	0.0767	S-8.Admix	0.395	0.001	0.044	0.402	0	0.003	0.001	0.153	C2	3.5813e-12	0.999987	3.36756e-15	1.16263e-20	3.72992e-15	4.00686e-66	9.00003e-10	1.29504e-05
B00ER93	Rannii Vira	table	URS	RUUK	0.1313	S-4.2	0.001	0.9268	0.0057	0.0665	S-8.7	0.002	0	0.1	0	0.001	0	0.896	0.001	C5	5.58254e-21	1.34072e-21	4.15141e-30	2.34198e-22	1	3.07976e-67	1.17132e-15	1.61981e-17
B00ERBU	Rassegui	wine-table	TUN	MAGH	-0.004449	S-4.Admix	0	0.5115	0.4865	0.002	S-8.Admix	0.001	0	0.023	0	0.36	0	0.187	0.429	C5	6.98164e-10	1.40929e-07	0.000664324	0.13219	0.859799	1.26017e-61	1.30491e-05	0.00733306
B00EQZ1	Graeco	wine	TUN	MAGH	0.0302	S-4.Admix	0.0035	0.5146	0.4122	0.0702	S-8.Admix	0.124	0	0.105	0	0.278	0	0.229	0.263	C8	2.92362e-15	4.65079e-09	1.21487e-14	6.60179e-18	6.25656e-14	1.42103e-62	1.52789e-08	1
B00EQX1	Razachie rosie	table	ROU	BALK	0.009125	S-4.Admix	0.1753	0.2565	0.1125	0.4555	S-8.Admix	0.105	0.065	0.4	0.001	0.182	0.149	0.093	0.004	C7	2.18275e-12	2.45213e-09	2.89832e-18	3.02679e-17	2.3805e-10	2.99718e-71	1	3.45145e-07
B00ERQM	Razakisi Antep	nd	TUR	EMCA	0.1249	S-4.2	0	0.8397	0.002	0.1578	S-8.Admix	0	0	0.211	0	0.042	0	0.746	0.001	C5	9.66592e-27	3.82256e-22	4.06182e-28	4.93221e-19	1	4.17254e-75	5.95781e-14	1.11858e-15
B00EQZS	Razdani	table	ARM	EMCA	0.06913	S-4.Admix	0.001	0.756	0.0198	0.224	S-8.Admix	0	0.037	0.203	0	0.003	0.001	0.735	0.021	C5	3.37098e-23	9.60559e-22	4.66928e-28	6.51078e-25	1	9.4218e-67	7.5964e-16	3.78025e-16
B00ER60	Red Globe	table	USA	NEWO	0.2131	S-4.Admix	0.0231	0.6938	0.2688	0.0146	S-8.Admix	0.001	0.002	0.001	0.001	0.375	0	0.379	0.241	C4	4.80883e-21	1.80548e-14	4.63633e-17	1	1.5181e-08	1.35257e-56	1.38417e-13	5.2574e-09
B00FQF6	Redondal	wine	ESP	IBER	-0.09161	S-4.Admix	0.6805	0.0413	0.2357	0.0425	S-8.Admix	0.054	0	0.051	0	0	0.782	0.006	0.105	C1	1	4.70163e-13	1.93122e-26	2.24632e-25	1.23318e-18	7.43997e-66	1.19947e-15	2.38431e-12
B00F6O8	Reine des Vignes	table	HUN	BALK	-0.01981	S-4.Admix	0.1417	0.4638	0.1163	0.2787	S-8.5	0.001	0.002	0.081	0	0.859	0.057	0	0.001	C4	7.09058e-33	2.84311e-31	1.04427e-36	1	8.04936e-31	1.62024e-89	1.94873e-29	4.96997e-27
B00ERCN	Ribote rose	wine	ESP	IBER	-0.0616	S-4.Admix	0.1147	0.0812	0.138	0.6658	S-8.Admix	0.071	0.078	0.685	0.059	0.012	0.052	0.012	0.032	C7	1.64628e-12	6.24188e-10	1.32288e-18	4.41849e-21	2.02484e-12	2.82349e-56	0.999999	5.41337e-07
B00ER65	Riesling	wine	FRA	WCEUR	-0.09696	S-4.Admix	0.7205	0	0	0.279	S-8.Admix	0	0.521	0	0.047	0	0.432	0	0	C1	1	1.11878e-13	6.47762e-27	1.32974e-29	8.83323e-21	1.79826e-73	5.01414e-15	2.3951e-15
B00F6O7	Riesling bleu (Collection Oberlin)	wine	FRA	WCEUR	-0.1388	S-4.1	1	0	0	0	S-8.Admix	0	0	0	0.443	0	0.557	0	0	C1	0.999997	2.57451e-06	3.45443e-28	1.11032e-29	3.29616e-24	9.8831e-73	7.60506e-17	1.75523e-14
B00ER6V	Riesling italico	wine	ITA	ITAP	-0.123	S-4.Admix	0.606	0.0075	0.0023	0.3845	S-8.Admix	0	0.34	0.131	0.353	0.002	0.173	0.001	0.001	C2	1.83753e-05	0.999972	4.92754e-20	1.19524e-16	1.82049e-13	5.42074e-62	5.12086e-06	4.48525e-06
B00F6OC	Riminèse	wine	ITA	ITAP	-0.05803	S-4.Admix	0.223	0.2573	0.1132	0.406	S-8.Admix	0.003	0.06	0.407	0.233	0.149	0.001	0.089	0.058	C7	3.60742e-11	0.00234753	1.63313e-13	8.66052e-17	4.67354e-10	7.0701e-64	0.653215	0.344438
B00EQVA	Rivairenc = Aspiran noir	wine-table	FRA	WCEUR	-0.08268	S-4.Admix	0.4935	0.078	0.3555	0.0727	S-8.1	0.843	0	0	0.099	0.056	0	0	0	C2	4.04123e-11	0.807299	5.11322e-18	4.85629e-18	1.06404e-14	6.66667e-69	8.00421e-10	0.192701
B00F6PL	Valencí blanco	table	ESP	IBER	0.0302	S-4.3	0	0.0543	0.9449	0.001	S-8.8	0	0	0	0	0.092	0	0	0.907	C3	4.72177e-30	7.67129e-28	1	2.09792e-28	4.51744e-31	3.73854e-85	1.20811e-26	1.79908e-21
B00ER3C	Roi des précoces	table	FRA	WCEUR	0.005553	S-4.1	0.82	0.0128	0.0626	0.1043	S-8.Admix	0.229	0.104	0	0.129	0.008	0.529	0	0	C1	1	3.14424e-07	2.72694e-22	7.02105e-22	9.29326e-20	5.57835e-75	6.84693e-14	8.40273e-10
B00FQH7	Callet	wine	ESP	IBER	0.03056	S-4.Admix	0.0689	0.1475	0.741	0.0426	S-8.Admix	0.297	0.001	0.032	0.001	0.082	0	0.031	0.556	C3	2.4991e-13	1.31053e-07	0.741424	1.0707e-18	1.61712e-16	8.69094e-63	3.10886e-10	0.258576
B00ER8U	Romeïko	wine	GRC	BALK	-0.03445	S-4.Admix	0	0.393	0.101	0.5055	S-8.Admix	0.002	0	0.658	0	0	0	0.33	0.01	C7	1.30925e-11	2.81242e-10	1.74048e-16	1.42507e-16	0.000242478	2.31223e-57	0.999752	5.14033e-06
B00EQTA	Rosa menna di vacca	table	ROU	BALK	-0.0008767	S-4.Admix	0.001	0.4425	0.0481	0.5086	S-8.Admix	0.001	0	0.582	0	0.245	0	0.17	0.001	C7	1.01679e-13	1.98847e-11	1.31788e-19	4.68289e-15	3.58117e-08	2.76103e-64	0.999996	4.3844e-06
B00EQX7	Rosaky rose faux	table	TUR	EMCA	0.1216	S-4.Admix	0	0.3495	0.0303	0.6195	S-8.Admix	0	0.006	0.693	0	0.113	0.001	0.186	0.001	C7	5.40503e-19	1.56749e-14	2.93512e-19	2.88917e-20	6.34235e-13	1.01375e-66	1	1.8437e-10
B00EQSV	Rossara	wine	ITA	ITAP	-0.08518	S-4.Admix	0.2985	0.1228	0.0404	0.5388	S-8.Admix	0.003	0.695	0.005	0.064	0.11	0.031	0.013	0.079	C7	7.63967e-07	0.00869184	3.54933e-10	2.71728e-12	1.09302e-09	1.66004e-66	0.569229	0.422078
B00FQGJ	Jeronimo	table	ESP	IBER	0.03056	S-4.Admix	0	0.2718	0.728	0	S-8.Admix	0	0	0	0	0.277	0	0.001	0.721	C3	7.61459e-24	1.15205e-19	1	6.36422e-27	2.68931e-24	5.97546e-70	8.64703e-21	1.04939e-13
B00EQVF	Roublot	wine	FRA	WCEUR	-0.05303	S-4.Admix	0.7482	0.0005	0	0.2513	S-8.Admix	0	0.539	0	0.072	0	0.388	0	0	C1	1	2.47379e-09	1.74025e-21	3.35937e-22	2.59623e-17	2.06429e-64	3.22415e-09	1.55931e-08
B00ER7A	Roumi noir	table	ROU	BALK	0.01877	S-4.Admix	0.1033	0.7213	0.001	0.1741	S-8.Admix	0	0.002	0.133	0	0.504	0.066	0.294	0	C4	2.91259e-18	3.88169e-16	1.89747e-24	1	4.70205e-08	7.18498e-70	6.95696e-14	4.85645e-13
B00EI4L	Roussette basse de Seyssel	wine	FRA	WCEUR	-0.02338	S-4.1	0.842	0.0027	0.0675	0.0877	S-8.Admix	0.004	0.096	0.009	0.456	0.002	0.387	0.001	0.046	C2	3.58872e-06	0.999996	1.76051e-19	2.00285e-22	4.59151e-17	1.08876e-61	4.85522e-13	3.02557e-07
B00FQFU	Corazón de cabrito	nd	ESP	IBER	0.03199	S-4.3	0	0.0968	0.9025	0	S-8.8	0	0	0	0	0.083	0	0.001	0.915	C3	4.77134e-32	7.2877e-26	1	7.28018e-31	8.36256e-30	5.23074e-84	5.51876e-24	1.89976e-18
B00FQGV	Rred Ohanes	nd	URS	BALK	0.08342	S-4.Admix	0.001	0.5	0.2102	0.2893	S-8.Admix	0.001	0	0.292	0	0.545	0	0.07	0.091	C4	1.38661e-17	7.51854e-15	1.91055e-19	1	4.01202e-11	1.34384e-75	1.95972e-09	2.76832e-08
B00ER7T	Rubinovyi Magaracha	wine	UKR	RUUK	-0.06589	S-4.Admix	0.4535	0.0348	0.0759	0.4358	S-8.Admix	0.08	0.052	0.409	0.239	0	0.199	0.019	0.001	C2	0.00639692	0.993071	4.64651e-17	6.92314e-19	5.41916e-08	6.09953e-34	3.11337e-05	0.000500624
B00FQH5	Palote	nd	ESP	IBER	0.03199	S-4.Admix	0	0.3395	0.6587	0.001	S-8.Admix	0.001	0	0.031	0	0.195	0	0.157	0.616	C3	1.14906e-18	2.94885e-12	0.999774	3.31516e-17	1.07472e-13	8.47826e-66	7.89508e-10	0.000226488
B00FQF5	Breval negro	nd	ESP	IBER	0.03591	S-4.Admix	0	0.703	0.2965	0	S-8.5	0	0	0	0	0.823	0	0.004	0.171	C8	4.05584e-15	4.38948e-09	2.50461e-18	6.51393e-21	1.59007e-15	1.31342e-75	2.42595e-13	1
B00FQJK	Rufete	wine	PRT	IBER	-0.137	S-4.Admix	0.454	0.0079	0.4794	0.059	S-8.Admix	0.137	0	0.074	0	0	0.472	0.005	0.312	C1	1	7.4194e-09	1.06412e-12	4.60913e-25	1.8009e-14	3.68718e-60	8.84624e-10	7.81035e-08
B00EQT8	Ruzevina (Jelaska)	wine-table	HRV	BALK	-0.002663	S-4.Admix	0.0895	0.114	0.1588	0.6377	S-8.Admix	0.081	0.111	0.618	0.04	0.121	0.01	0.001	0.018	C7	1.68486e-15	4.1859e-14	6.3533e-24	9.08293e-21	5.50974e-13	2.12201e-78	1	5.60825e-09
B00EJLC	Monstruosa	nd	ESP	IBER	0.03591	S-4.3	0	0.131	0.8657	0.003	S-8.8	0	0.001	0.003	0.001	0.084	0	0.007	0.905	C3	5.05104e-30	2.92041e-23	1	1.49349e-29	1.7889e-29	1.2362e-84	2.08451e-23	3.75737e-17
B00ER4J	Moravia agria	wine	ESP	IBER	0.03627	S-4.Admix	0.001	0.2521	0.5472	0.1998	S-8.Admix	0.166	0	0.239	0	0.245	0	0.004	0.346	C8	3.36104e-14	9.71054e-10	1.84206e-13	1.02225e-13	4.40425e-12	4.10515e-71	1.41021e-10	1
B00EJKV	Napoleon = Don Mariano	table	ESP	IBER	0.03842	S-4.Admix	0	0.6608	0.3379	0.001	S-8.Admix	0	0	0.001	0	0.713	0	0.048	0.238	C8	7.56619e-15	3.87865e-10	4.07461e-15	2.26062e-17	7.36698e-15	5.27036e-70	4.35248e-11	1
B00EQX4	Saint-Laurent	wine	DEU	WCEUR	0.006624	S-4.1	0.997	0.001	0	0.0012	S-8.6	0	0.005	0	0.118	0	0.876	0	0	C1	1	2.92894e-20	3.86164e-31	4.71665e-34	1.2963e-28	5.01785e-80	2.6558e-22	6.15864e-20
B00FQIM	Pampolat de Sagunto	wine	ESP	IBER	0.03949	S-4.3	0.1005	0.03	0.867	0.0027	S-8.Admix	0.549	0	0	0	0	0	0	0.45	C3	2.59891e-22	2.60445e-16	1	1.31649e-22	9.53125e-23	1.14283e-71	2.19709e-15	3.48993e-08
B00EQW1	Salicette (Collection Parc de la Tête d'Or)	table	FRA	WCEUR	0.3553	S-4.Admix	0.738	0.208	0.005	0.0487	S-8.Admix	0.019	0.003	0.003	0.101	0.114	0.662	0.099	0.001	C1	1	1.54245e-10	7.88533e-23	6.73512e-22	1.5673e-16	2.4896e-66	1.52765e-13	2.23039e-12
B00ER0I	Molinera gorda	table	ESP	IBER	0.03984	S-4.Admix	0	0.227	0.772	0	S-8.Admix	0	0	0	0	0.207	0	0.002	0.79	C3	6.39697e-30	7.34205e-24	1	9.39044e-27	9.88133e-25	3.48583e-83	1.20752e-21	7.03173e-17
B00F6NN	San Lorenzo	wine	ITA	ITAP	0.0177	S-4.1	0.846	0.0972	0.001	0.0555	S-8.Admix	0.001	0.022	0.001	0.614	0.143	0.217	0	0	C2	2.54509e-12	1	3.01676e-28	6.41689e-25	6.84615e-23	4.62469e-75	1.45641e-16	1.15758e-12
B00FQIX	Rocia	wine	PRT	IBER	0.04056	S-4.Admix	0	0.2148	0.784	0.001	S-8.Admix	0.003	0	0.001	0	0.098	0	0.131	0.767	C3	5.73478e-23	6.88336e-16	1	2.30511e-22	3.87596e-20	1.27088e-73	4.98745e-14	9.06049e-08
B00EQX8	Sao Mamede	wine	PRT	IBER	-0.0691	S-4.1	0.9125	0.001	0.0785	0.0075	S-8.Admix	0.114	0	0.001	0.688	0	0.195	0	0.001	C2	3.55841e-13	0.999998	4.23654e-20	2.14154e-24	3.12584e-19	1.52535e-69	2.97544e-11	2.22654e-06
B00ER8W	Saperavi	wine	GEO	EMCA	0.1477	S-4.Admix	0.136	0.2862	0.1078	0.47	S-8.Admix	0.001	0	0.586	0.169	0	0.001	0.232	0.011	C5	2.02943e-06	0.000119627	9.50341e-16	1.23377e-16	0.696195	0.276821	0.00299053	0.0238715
B00ER01	Sapéré Otskhanouri faux	wine-table	GEO	EMCA	0.09807	S-4.Admix	0.0065	0.513	0.131	0.3495	S-8.Admix	0.022	0.002	0.434	0.003	0.001	0.005	0.466	0.068	C5	3.77431e-18	1.84092e-16	3.83877e-25	2.51824e-24	1	2.70476e-50	6.01506e-11	6.76777e-10
B00EQSC	Sasca (Collection Ravaz)	wine	ROU	BALK	0.0402	S-4.Admix	0.075	0.1018	0.0957	0.7273	S-8.Admix	0.075	0.192	0.636	0.001	0.001	0.037	0.053	0.004	C7	8.20152e-17	2.81923e-13	7.32601e-24	3.04203e-28	1.78049e-19	1.05617e-67	1	5.56131e-09
B00ERS2	Sauterne blanc (Naugé)	wine	FRA	WCEUR	0.05449	S-4.Admix	0.7168	0.0068	0.1067	0.17	S-8.Admix	0.326	0.169	0	0.105	0.001	0.397	0	0	C2	6.42679e-08	0.999962	2.95041e-22	4.6027e-21	4.32033e-15	3.45113e-61	8.00177e-10	3.74731e-05
B00F6OT	Blanc de Rhafsaï	table	MAR	MAGH	0.04199	S-4.Admix	0	0.2285	0.7495	0.0215	S-8.Admix	0	0.001	0.021	0	0.067	0	0.141	0.769	C3	1.68004e-23	3.94456e-21	1	1.32462e-27	2.19003e-20	4.75711e-73	2.08132e-17	1.79994e-14
B00CW9F	Savagnin blanc	wine	FRA	WCEUR	-0.1009	S-4.1	1	0	0	0	S-8.6	0	0	0	0	0	1	0	0	C1	1	3.72337e-24	7.31597e-42	1.03612e-40	1.92787e-36	7.07769e-89	6.45273e-31	2.9433e-29
B00ERA9	Mayorquin	wine-table	DZA	MAGH	0.04234	S-4.3	0	0.001	0.997	0.001	S-8.8	0.03	0	0.038	0	0.001	0	0	0.93	C3	2.11453e-31	1.18987e-25	1	5.11574e-29	6.65036e-27	1.86434e-80	2.61787e-22	7.80065e-18
B00ER7L	Schiradzouli	table	IRN	MFEAS	0.07985	S-4.Admix	0.001	0.6703	0.0647	0.264	S-8.Admix	0	0	0.414	0	0.082	0.001	0.499	0.003	C5	1.28251e-21	1.41358e-16	1.21722e-21	3.58165e-15	1	1.71554e-50	1.52371e-13	7.34938e-12
B00ERR2	Schirastraube	nd	nd	nd	-0.05803	S-4.Admix	0.6577	0.0317	0.0725	0.238	S-8.Admix	0.001	0.342	0.001	0.322	0.099	0.207	0	0.027	C2	1.54559e-05	0.999943	3.06348e-18	7.73471e-18	1.10991e-14	3.09729e-57	1.30498e-09	4.13275e-05
B00ER3I	Semidano	wine	ITA	ITAP	-0.01981	S-4.Admix	0.079	0.2517	0.226	0.4433	S-8.Admix	0.019	0.001	0.525	0.08	0.107	0.006	0.119	0.144	C7	2.6247e-15	1.54836e-10	7.89815e-15	6.60446e-17	1.83495e-08	6.54371e-67	0.999998	1.86794e-06
B00ERD5	Semillon	wine	FRA	WCEUR	-0.05874	S-4.1	0.8292	0.0185	0.1254	0.0274	S-8.Admix	0.254	0	0.001	0.072	0.041	0.631	0	0	C2	0.000872085	0.999127	1.18354e-22	1.10151e-20	1.9598e-16	1.22369e-59	3.96616e-13	1.17273e-06
B00FQFC	Rojal negro	nd	ESP	IBER	0.04234	S-4.Admix	0.0085	0.2408	0.7455	0.005	S-8.Admix	0.221	0	0.001	0	0	0	0.193	0.585	C8	7.53962e-17	2.7185e-09	3.18307e-15	3.73588e-17	3.37397e-14	1.99167e-69	1.2309e-10	1
B00ER5T	Sercial	wine	PRT	IBER	-0.02945	S-4.Admix	0.544	0.1698	0.283	0.0032	S-8.Admix	0.23	0	0.009	0.32	0.075	0.137	0.089	0.14	C2	1.86456e-14	0.999619	2.54694e-15	2.2293e-19	3.71053e-16	2.57363e-64	1.57807e-10	0.000381026
B00ERBV	Serna INTA	table	ARG	NEWO	0.1031	S-4.2	0.001	0.811	0.0797	0.1088	S-8.Admix	0	0	0.005	0	0.494	0	0.425	0.076	C4	2.17757e-27	1.74531e-24	2.54826e-27	1	3.39726e-16	1.10685e-74	1.32312e-19	2.21484e-19
B00ER33	Servanin	wine	FRA	WCEUR	-0.1388	S-4.Admix	0.7457	0.001	0.0378	0.2155	S-8.Admix	0.219	0.271	0.001	0.434	0	0.075	0	0	C2	1.94036e-14	1	2.63681e-19	4.7256e-24	6.79509e-18	2.20655e-79	1.133e-11	7.4844e-08
B00FQFE	Vital	wine	PRT	IBER	0.04484	S-4.3	0.1723	0.0085	0.8187	0.0005	S-8.Admix	0.044	0	0	0	0	0.215	0.001	0.738	C3	8.3334e-28	7.6583e-24	1	1.34918e-30	1.4602e-27	1.90052e-77	7.05108e-23	4.68432e-19
B00ERQH	Shabash	table	UKR	RUUK	-0.0005195	S-4.Admix	0.001	0.5123	0.0817	0.4048	S-8.Admix	0.001	0.016	0.471	0.002	0.006	0.001	0.454	0.05	C5	8.46636e-17	4.68299e-14	1.82786e-17	1.55662e-20	1	4.66391e-54	9.10762e-08	9.33216e-11
B00ERSC	Shtur Angur	nd	URS	RUUK	0.07235	S-4.2	0.0018	0.9473	0.001	0.0502	S-8.7	0	0.003	0.033	0	0.001	0.001	0.961	0.001	C5	4.02142e-23	5.02319e-20	9.5164e-28	3.63122e-23	1	1.86007e-73	7.42772e-15	2.72753e-14
B00EQXT	Siah	wine-table	IRN	MFEAS	0.07592	S-4.Admix	0.0005	0.6552	0.126	0.218	S-8.Admix	0.001	0.001	0.287	0	0.001	0.001	0.613	0.097	C5	3.35155e-20	2.1923e-19	1.79472e-24	3.03632e-19	1	2.65427e-65	1.54996e-14	2.11902e-14
B00ER9W	Sibirkovy	wine	UKR	RUUK	0.04949	S-4.Admix	0.001	0.3428	0.0775	0.5795	S-8.Admix	0.047	0.001	0.665	0	0.065	0.001	0.22	0.001	C7	2.20239e-16	5.52817e-13	2.94913e-21	1.94316e-22	2.93126e-13	8.25746e-68	1	1.10906e-09
B00ER8J	Siegerrebe	wine	DEU	WCEUR	-0.03624	S-4.Admix	0.741	0.1618	0.001	0.097	S-8.6	0	0	0.002	0	0.144	0.852	0.001	0	C1	1	9.31582e-17	1.66899e-29	2.08571e-30	5.55175e-25	4.67569e-74	4.88157e-21	6.4391e-18
B00FQGL	Negra tardía	nd	ESP	IBER	0.04556	S-4.Admix	0.0697	0.488	0.325	0.1175	S-8.Admix	0.055	0.12	0.002	0.002	0.372	0	0.183	0.264	C8	5.32209e-12	3.82004e-06	2.35854e-12	2.08374e-15	7.97586e-13	3.88759e-69	6.83157e-07	0.999995
B00EQSD	Skiadopoulo	wine-table	GRC	BALK	-0.02945	S-4.Admix	0.0455	0.176	0.272	0.5065	S-8.Admix	0.095	0.043	0.561	0.007	0.015	0.019	0.1	0.16	C7	8.24751e-14	2.40058e-09	1.04066e-13	2.68702e-19	4.84459e-11	6.1969e-64	0.999968	3.19978e-05
B00ER91	Skylopnichtis	wine	GRC	BALK	-0.01088	S-4.Admix	0.001	0.125	0.226	0.648	S-8.Admix	0.116	0.005	0.698	0	0.001	0.001	0.087	0.092	C7	4.54567e-20	4.5847e-14	1.17622e-21	1.75406e-22	1.50874e-11	2.95488e-72	1	1.196e-08
B00ER02	Soïaki	wine	UZB	MFEAS	0.0402	S-4.Admix	0.001	0.7998	0.0547	0.1447	S-8.Admix	0	0.002	0.173	0	0.013	0	0.753	0.059	C5	2.37799e-21	1.06717e-18	9.3636e-23	6.37902e-22	1	1.67891e-49	1.40973e-11	1.08351e-12
B00EQTY	Sorok Let Oktiabria	wine	UKR	RUUK	-0.03445	S-4.Admix	0.1163	0.1195	0.194	0.5695	S-8.Admix	0.004	0.346	0.289	0	0.135	0.086	0.005	0.134	C7	1.65856e-08	3.01159e-08	1.12482e-14	2.29336e-14	2.84286e-11	6.10264e-78	0.999941	5.89058e-05
B00ER07	Sourkhak biely	table	UZB	MFEAS	0.1027	S-4.2	0	0.9327	0.0119	0.0554	S-8.7	0	0.004	0.005	0	0.092	0	0.849	0.05	C5	5.41902e-24	1.17802e-20	1.62594e-25	3.58271e-23	1	1.75507e-65	5.39288e-15	5.77391e-16
B00ERDA	Sousão	wine	PRT	IBER	0.02234	S-4.1	0.9062	0.0037	0.0804	0.0094	S-8.Admix	0.09	0	0.006	0.797	0	0.101	0.001	0.003	C2	8.53255e-16	1	5.61479e-24	4.17279e-24	6.11352e-20	6.57451e-66	2.27186e-14	2.76894e-11
B00EQTQ	Staphidampelo	wine	GRC	BALK	0.04092	S-4.Admix	0.0058	0.416	0.0022	0.5762	S-8.Admix	0.002	0.062	0.575	0.004	0.051	0.001	0.305	0	C7	5.79011e-19	2.0252e-14	1.48891e-23	2.0633e-23	2.09975e-08	1.11664e-66	1	4.43996e-09
B00EQSE	Starinky	wine	RUS	RUUK	0.01984	S-4.Admix	0.0283	0.3224	0.1063	0.5425	S-8.Admix	0.04	0.001	0.65	0.045	0.028	0.002	0.227	0.007	C7	1.46836e-12	1.55107e-07	5.9774e-18	3.62954e-20	1.88561e-10	1.60999e-61	0.999811	0.000188382
B00ER7Z	Stavroto	wine	GRC	BALK	0.01948	S-4.Admix	0.1042	0.0608	0.2642	0.5708	S-8.Admix	0.218	0.016	0.588	0.052	0.11	0.001	0	0.016	C7	9.83171e-12	7.11534e-08	3.43323e-19	8.30099e-18	5.78883e-16	4.03836e-70	0.949035	0.0509646
B00EQSF	Stavroto faux (Collection Lykovrissi)	wine	GRC	BALK	-0.02981	S-4.Admix	0.001	0.1126	0.3637	0.523	S-8.Admix	0.001	0.001	0.672	0.001	0	0.001	0.061	0.264	C7	4.00161e-13	4.4544e-09	3.11102e-10	2.71497e-15	6.25164e-09	1.6278e-56	0.997589	0.00241138
B00F6OK	Steinschiller weisser	wine	SCG	BALK	-0.0741	S-4.Admix	0.5308	0.203	0.0094	0.2568	S-8.Admix	0.083	0.119	0.134	0.259	0.202	0.198	0.004	0	C2	6.46689e-13	0.999991	2.05129e-21	1.30717e-19	2.14384e-15	1.18781e-59	3.84397e-09	8.65786e-06
B00EQXU	Olivette rose	table	FRA	WCEUR	0.04663	S-4.Admix	0.001	0.4028	0.5143	0.0822	S-8.Admix	0.036	0	0.128	0	0.361	0.001	0.081	0.393	C8	1.56288e-08	8.07122e-06	4.26793e-08	2.24216e-18	2.96128e-13	1.2258e-63	9.67843e-08	0.999992
B00ER6B	Sublima seedless	table	ARG	NEWO	0.1663	S-4.Admix	0.0017	0.6907	0.2565	0.0508	S-8.Admix	0	0	0.001	0	0.658	0	0.181	0.159	C4	1.41234e-24	3.93852e-22	4.5266e-26	1	2.67633e-21	7.4463e-62	1.78637e-18	4.12706e-15
B00ER2B	Sultana moscata	table	ITA	ITAP	0.0477	S-4.2	0.0106	0.9608	0.0022	0.0266	S-8.Admix	0	0	0	0	0.35	0.002	0.646	0	C4	1.26661e-25	1.8037e-24	1.50682e-34	1	1.74244e-11	1.36151e-71	1.32322e-21	2.48714e-21
B00ER05	Sultanina de Bulgarie	table	BGR	BALK	0.1174	S-4.2	0.001	0.9315	0.0015	0.0662	S-8.7	0.001	0	0.08	0	0.045	0	0.872	0.001	C5	2.16754e-22	1.22682e-19	9.19366e-27	3.48845e-13	1	5.56843e-56	5.93533e-15	5.92093e-15
B00ER1Q	Sultanine	table	GRC	BALK	0.02091	S-4.2	0	0.999	0	0	S-8.7	0	0	0	0	0	0	0.999	0	C5	7.81879e-26	7.31025e-22	1.25567e-31	1.14486e-15	1	6.25438e-68	4.67385e-17	1.00883e-17
B00EI55	Ferral = Achladi	table	PRT	IBER	0.04699	S-4.Admix	0.0005	0.5948	0.4032	0.002	S-8.5	0	0	0.001	0	0.803	0	0	0.196	C8	4.02235e-16	3.34121e-11	3.70791e-18	4.37977e-20	3.13335e-21	3.91687e-77	5.38491e-14	1
B00ER3S	Sylvaner	wine	AUT	WCEUR	-0.06589	S-4.Admix	0.563	0.001	0.001	0.436	S-8.Admix	0	0.372	0.002	0	0	0.625	0	0	C1	1	2.68231e-16	1.82196e-28	1.9831e-27	8.20783e-26	2.12003e-71	4.07853e-14	9.49193e-17
B00ER1P	Syrah	wine	FRA	WCEUR	-0.1598	S-4.1	0.909	0.0367	0.0523	0.002	S-8.Admix	0.064	0	0.003	0.644	0.024	0.254	0.003	0.008	C2	2.50153e-11	1	3.50735e-23	9.5675e-26	8.75308e-19	2.27007e-61	1.95797e-12	5.35921e-08
B00ERAK	Sytanich	wine	FRA	WCEUR	-0.1023	S-4.1	0.999	0	0	0	S-8.4	0	0	0	0.976	0	0.023	0	0	C2	8.0065e-19	1	5.9754e-28	2.54738e-28	1.3916e-25	4.73306e-71	7.21191e-18	1.83065e-12
B00EQZL	Tachtas	wine-table	GRC	BALK	0.1338	S-4.2	0	0.8096	0.0724	0.1175	S-8.Admix	0	0	0.185	0	0.119	0	0.636	0.059	C5	1.43647e-22	9.1983e-20	1.64717e-23	3.72385e-18	1	1.27144e-60	6.08954e-14	8.69777e-14
B00ER03	Tagobi	table	TJK	MFEAS	0.1491	S-4.Admix	0.0023	0.7417	0.0213	0.235	S-8.Admix	0.01	0.001	0.268	0.001	0.002	0.001	0.716	0.001	C5	2.43006e-25	8.21348e-20	5.229e-27	1.58985e-24	1	4.54239e-66	7.9827e-16	3.32887e-15
B00ERS1	Taïfi rosovy	table	UZB	MFEAS	0.04484	S-4.2	0.001	0.9349	0.0093	0.0545	S-8.7	0	0.001	0.029	0	0.099	0	0.856	0.013	C5	9.90139e-23	1.73198e-20	4.71248e-25	1.38711e-20	1	2.464e-60	5.09816e-16	4.66086e-14
B00ER7Q	Tantovina	wine	AUT	WCEUR	-0.1298	S-4.Admix	0.286	0.002	0.044	0.6673	S-8.Admix	0.004	0.48	0.295	0.086	0.066	0.066	0	0.003	C7	3.50368e-08	0.000874507	7.20496e-18	1.90704e-20	6.10348e-13	5.91965e-68	0.999099	2.62334e-05
B00FQEZ	Alicantí	nd	ESP	IBER	0.04842	S-4.Admix	0	0.2523	0.7462	0.001	S-8.Admix	0.043	0	0.001	0	0.302	0	0.002	0.651	C3	1.81462e-22	1.48468e-15	1	9.17203e-23	4.94146e-24	3.74825e-69	3.80731e-18	9.80918e-09
B00F6PC	Tarrango	wine	AUS	NEWO	-0.06874	S-4.Admix	0.426	0.554	0.0198	0.001	S-8.Admix	0.004	0	0	0.199	0.001	0.232	0.559	0.004	C5	5.66753e-10	8.59205e-05	9.66192e-19	4.79453e-10	0.99989	1.40175e-56	9.56539e-07	2.27873e-05
B00ERSK	Taschly	table	UKR	RUUK	0.1424	S-4.Admix	0	0.4568	0.0075	0.5355	S-8.Admix	0.001	0	0.663	0	0.034	0	0.3	0.001	C7	4.40279e-14	5.37073e-10	3.17997e-20	1.01005e-15	2.7909e-07	1.89639e-48	0.99998	1.98412e-05
B00EQZB	Tavkveri	wine	AZE	EMCA	-0.001234	S-4.Admix	0.0563	0.5485	0.034	0.3615	S-8.Admix	0.001	0.001	0.468	0.064	0.005	0.001	0.459	0.001	C5	2.41429e-19	2.01929e-15	9.10486e-27	2.07881e-20	1	7.13407e-43	1.52065e-14	5.42897e-13
B00ERRM	Tchaïnak = Gordin verde	wine	MDA	RUUK	0.04592	S-4.4	0.0007	0.0415	0.0347	0.9231	S-8.Admix	0	0.273	0.724	0	0.001	0	0.001	0.001	C7	1.60888e-18	4.7932e-15	5.08143e-22	4.20737e-23	3.63027e-17	2.02406e-68	1	1.74068e-10
B00ERQX	Tebrizi (Collection Germany)	nd	AZE	EMCA	0.02806	S-4.Admix	0.001	0.5932	0.0943	0.3122	S-8.Admix	0.001	0	0.463	0	0.084	0	0.432	0.019	C5	6.02709e-18	1.5911e-14	1.03977e-21	1.19294e-10	1	2.13082e-53	1.44216e-09	8.3836e-09
B00ER1X	Teinturier	wine	FRA	WCEUR	-0.008021	S-4.1	0.992	0.003	0	0.0043	S-8.6	0	0.003	0	0.016	0	0.98	0	0	C1	1	1.55182e-11	8.45196e-28	3.24798e-28	4.63998e-23	9.7988e-73	2.77265e-17	7.40641e-16
B00EJLE	Ragol	nd	ESP	IBER	0.04842	S-4.Admix	0.1027	0.595	0.2782	0.0249	S-8.Admix	0.118	0.061	0	0.005	0.412	0	0.246	0.158	C8	1.11334e-15	5.13945e-06	8.39553e-16	1.2262e-17	3.32047e-13	1.17382e-63	9.19702e-11	0.999995
B00ER0J	Nehelescol	table	ISR	EMCA	0.04877	S-4.Admix	0.0033	0.5008	0.3147	0.1815	S-8.Admix	0.009	0.029	0.15	0	0.305	0	0.254	0.252	C8	2.09097e-13	1.0353e-06	1.48353e-10	1.54812e-13	1.3619e-10	4.41382e-64	4.17335e-07	0.999999
B00EQVX	Terret Bouschet	wine	FRA	WCEUR	0.01484	S-4.Admix	0.632	0.106	0.0905	0.1718	S-8.Admix	0.268	0.256	0	0.112	0.042	0.314	0.007	0.001	C2	3.14407e-08	0.999994	2.1115e-19	1.0124e-21	3.43705e-16	8.63279e-67	5.92581e-12	5.73301e-06
B00FQI5	Cañorroyo	wine	ESP	IBER	0.04913	S-4.Admix	0	0.0305	0.7964	0.1731	S-8.Admix	0.035	0	0.27	0	0.001	0	0.001	0.693	C8	2.09706e-11	1.39449e-08	0.0138135	8.93167e-15	7.49097e-11	2.41059e-64	0.000113693	0.986073
B00EQZH	Teta de Vaca = De Cuerno	table	ESP	IBER	0.0177	S-4.Admix	0	0.735	0.0387	0.2253	S-8.Admix	0	0	0.314	0	0.187	0	0.496	0.002	C5	9.95905e-23	8.49903e-16	4.78954e-24	8.62876e-16	1	3.28989e-66	2.26616e-11	6.68851e-12
B00EQXW	Tibouren	wine-table	FRA	WCEUR	-0.07803	S-4.Admix	0.517	0.0801	0.2132	0.19	S-8.Admix	0.395	0.074	0.119	0.179	0.066	0.164	0.001	0.002	C2	9.71871e-12	0.997351	5.3186e-16	9.47408e-21	9.2627e-15	6.41774e-57	5.44122e-07	0.00264892
B00FQI1	Fogoneu	wine	ESP	IBER	0.04949	S-4.Admix	0.1745	0.2008	0.4892	0.1355	S-8.Admix	0.309	0	0.187	0.049	0.073	0.005	0.074	0.303	C8	1.02313e-12	3.80256e-07	1.02413e-10	5.27547e-20	3.64882e-16	1.79574e-64	3.50826e-09	1
B00F6OW	Plant du Maroc E (Collection Meknès)	table	MAR	MAGH	0.04985	S-4.Admix	0.0166	0.6095	0.3095	0.0646	S-8.Admix	0.095	0.005	0.009	0	0.298	0	0.359	0.232	C8	1.09561e-13	3.66733e-06	5.10293e-13	1.33742e-12	0.0435054	4.56013e-60	5.16318e-06	0.956486
B00EJLH	Tinta Madeira	wine	PRT	IBER	-0.1205	S-4.Admix	0.658	0.0032	0.2457	0.0933	S-8.Admix	0.116	0	0.101	0	0	0.776	0	0.006	C1	1	3.50541e-13	1.77528e-25	4.43887e-28	9.37784e-21	5.79659e-72	1.0851e-15	1.97286e-11
B00ER0Y	Aïn el Bouma	table	DZA	MAGH	0.0502	S-4.Admix	0.0722	0.4523	0.201	0.275	S-8.Admix	0.003	0.002	0.316	0.061	0.502	0	0.013	0.102	C8	1.5332e-12	2.24254e-07	2.01159e-18	3.37171e-17	6.24109e-13	1.47869e-76	0.0100268	0.989973
B00FQF9	Argamusa	nd	ESP	IBER	0.05342	S-4.3	0.001	0.0088	0.903	0.0877	S-8.Admix	0.226	0	0.059	0	0.001	0	0	0.712	C3	1.07148e-26	8.3283e-22	1	9.97384e-28	6.11873e-26	1.98518e-70	6.25509e-18	1.78357e-16
B00FQF0	Fernandella	wine	ESP	IBER	0.05556	S-4.Admix	0.0185	0.392	0.5865	0.003	S-8.Admix	0.173	0	0.001	0	0.184	0	0.193	0.448	C8	1.2147e-13	2.64452e-09	2.74987e-14	1.7095e-17	2.90506e-13	1.7901e-65	3.95348e-11	1
B00F6P5	Torrontés riojano	wine	ARG	NEWO	-0.0491	S-4.Admix	0.06	0.1885	0.5207	0.2308	S-8.Admix	0.001	0.001	0.215	0.001	0.357	0.024	0	0.399	C4	1.13783e-24	2.25109e-21	1.0841e-22	1	6.31586e-28	6.07266e-74	6.66315e-21	1.37355e-17
B00FQHQ	Albillo de Granada	nd	ESP	IBER	0.05949	S-4.3	0	0.001	0.998	0.001	S-8.8	0.044	0	0.001	0	0	0	0.001	0.953	C3	7.83219e-28	8.94523e-24	1	6.42008e-31	1.49425e-26	3.06363e-79	4.31984e-23	1.68308e-15
B00EQSG	Totika	wine	HUN	BALK	0.0895	S-4.4	0	0.1217	0.012	0.8658	S-8.Admix	0	0.129	0.794	0	0.075	0	0.002	0.001	C7	4.14294e-18	9.75038e-14	3.27664e-23	1.11723e-21	2.12006e-16	2.997e-70	1	8.07285e-10
B00FQHP	Benedicto falso	nd	ESP	IBER	0.05985	S-4.Admix	0	0.2331	0.4592	0.3067	S-8.Admix	0.185	0	0.366	0	0.087	0	0.1	0.262	C8	2.03987e-12	7.66434e-10	1.40123e-16	1.08403e-20	2.22246e-14	1.00627e-65	1.38014e-07	1
B00EQV1	Touriga nacional	wine	PRT	IBER	-0.0841	S-4.1	0.894	0.0047	0.1	0.0012	S-8.Admix	0.014	0	0.001	0.443	0.001	0.484	0.002	0.056	C2	5.03606e-07	0.99999	1.22922e-19	2.33673e-21	7.44644e-16	5.78357e-65	3.58672e-09	9.70226e-06
B00ER5G	Trebbiano spoletino	wine	ITA	ITAP	-0.1398	S-4.Admix	0.6573	0.0783	0.0652	0.1992	S-8.Admix	0.08	0.009	0.195	0.629	0.078	0.009	0.001	0.001	C2	6.46902e-09	0.997976	2.44744e-21	8.29157e-15	1.08801e-14	5.20582e-62	7.52636e-06	0.00201631
B00FQGN	Ojo de buey	nd	ESP	IBER	0.05985	S-4.Admix	0	0.2978	0.7015	0.001	S-8.Admix	0	0	0	0	0.214	0	0.069	0.715	C3	2.45199e-25	6.60929e-24	1	2.41031e-25	1.74951e-22	5.57798e-83	4.34806e-18	1.03933e-15
B00FQHF	Manteudo	nd	ESP	IBER	0.06092	S-4.Admix	0	0.1507	0.7627	0.0866	S-8.Admix	0	0	0.122	0	0.135	0	0.004	0.738	C3	1.47602e-24	6.74535e-22	1	6.98746e-27	1.02511e-24	1.5849e-70	2.45082e-18	2.88527e-15
B00ERA8	Tressot	wine	FRA	WCEUR	-0.08053	S-4.1	0.999	0	0	0.001	S-8.Admix	0	0.002	0	0.685	0	0.311	0	0	C2	5.11474e-15	1	8.49308e-23	9.52903e-24	2.27661e-22	1.73645e-75	6.24662e-16	4.3839e-11
B00EJL6	Alarije	wine	ESP	IBER	0.06235	S-4.3	0	0.001	0.999	0	S-8.8	0.003	0	0.001	0	0.001	0	0.001	0.995	C3	5.52436e-26	4.0736e-19	1	1.03481e-24	7.95536e-24	2.36284e-81	2.45546e-19	3.66356e-11
B00FQIE	Gabriela	nd	ESP	IBER	0.06235	S-4.3	0.001	0.0903	0.904	0.005	S-8.8	0.038	0.001	0.009	0	0.06	0	0.026	0.866	C3	5.27463e-31	2.26842e-29	1	8.44228e-37	1.48698e-33	7.61706e-85	6.97392e-25	1.09103e-20
B00EJL2	Trousseau	wine	FRA	WCEUR	-0.05481	S-4.Admix	0.7595	0.0037	0.2189	0.0177	S-8.Admix	0.226	0	0	0	0	0.772	0	0	C1	1	5.05876e-09	8.09166e-22	2.33474e-24	1.30867e-17	1.10919e-70	1.00488e-13	2.3021e-09
B00EQXV	Tsitsa Kaprei	table	ROU	BALK	0.05949	S-4.Admix	0.0025	0.5306	0.0867	0.38	S-8.Admix	0.002	0.001	0.502	0.001	0.015	0.008	0.435	0.037	C5	1.39518e-15	5.51333e-12	1.89292e-19	4.92046e-20	1	7.67616e-56	2.77034e-08	2.8158e-09
B00ER9F	Tsitska	wine	GEO	EMCA	0.1356	S-4.Admix	0.23	0.3937	0.002	0.3748	S-8.Admix	0	0.001	0.402	0.27	0	0	0.326	0	C6	3.08095e-85	6.53865e-82	2.55687e-88	2.82022e-90	7.86171e-75	1	3.82768e-79	4.48792e-81
B00174W	Tsolikouri	wine	GEO	EMCA	0.08021	S-4.Admix	0.2767	0.4686	0.0325	0.2219	S-8.Admix	0.001	0.005	0.216	0.34	0.001	0	0.433	0.005	C6	3.13335e-88	1.338e-83	1.17009e-92	1.14741e-91	1.09682e-72	1	6.80356e-84	1.52949e-82
B00ER7G	Turki	table	TUN	MAGH	0.06128	S-4.Admix	0.001	0.7602	0.1328	0.1067	S-8.Admix	0.001	0	0.159	0	0.333	0.001	0.454	0.052	C5	4.29841e-16	5.17505e-13	8.90526e-21	1.32918e-08	1	1.27929e-62	5.22182e-08	4.15427e-08
B00EJLQ	Txakoli = Hondarrabi beltza	wine	FRA	WCEUR	-0.03374	S-4.1	0.998	0	0.001	0.001	S-8.Admix	0.118	0	0	0.75	0	0.131	0	0	C2	5.46164e-20	1	3.30781e-26	3.95833e-28	9.79234e-27	1.34026e-75	1.06747e-18	5.08403e-14
B00EQSJ	Tzimliansky belyi	wine	RUS	RUUK	0.02091	S-4.Admix	0.1765	0.32	0.003	0.501	S-8.Admix	0	0.001	0.569	0.191	0	0.002	0.236	0	C7	1.35664e-10	1.55279e-07	1.28022e-18	2.14995e-18	9.30587e-05	7.85359e-48	0.999904	2.86738e-06
B00EQSH	Urbanitraube noir (Collection Oberlin)	wine	AUT	WCEUR	0.01448	S-4.4	0.001	0.006	0.1247	0.8683	S-8.Admix	0.001	0.162	0.797	0	0.001	0.001	0.001	0.037	C7	9.36834e-19	1.06169e-12	1.73576e-18	1.43971e-19	5.05813e-13	6.73548e-65	1	7.81898e-11
B00EQSI	Urmi dinka	wine	HUN	BALK	0.03984	S-4.4	0	0.0063	0.0714	0.9223	S-8.3	0	0.184	0.813	0	0	0	0	0.002	C7	1.49876e-18	1.57872e-13	9.3741e-23	2.8188e-22	7.28983e-17	1.95604e-66	1	1.58571e-08
B00ERB0	Usakheluri	wine	GEO	EMCA	0.09735	S-4.Admix	0.3363	0.382	0.067	0.2147	S-8.Admix	0.007	0.001	0.263	0.363	0	0.001	0.351	0.014	C6	2.21791e-65	5.30172e-59	7.79866e-70	6.95192e-65	9.6982e-52	1	6.49965e-60	2.46121e-59
B00ER8T	Glycostaphyllo	wine	TUR	EMCA	0.06235	S-4.Admix	0.0188	0.3245	0.3219	0.3353	S-8.Admix	0.28	0.003	0.302	0	0.232	0	0.107	0.076	C8	4.76568e-14	6.9701e-10	1.13206e-18	3.32131e-16	2.99607e-14	3.80671e-63	1.14153e-07	1
B00ERR3	Uva di Troia	wine	ITA	ITAP	-0.008021	S-4.Admix	0.1292	0.1268	0.2367	0.5078	S-8.Admix	0.278	0.008	0.531	0.029	0.139	0.01	0.001	0.004	C7	1.44523e-10	1.42944e-09	3.57471e-21	1.88286e-18	2.69769e-13	4.69243e-67	0.999966	3.41733e-05
B00ER5V	Uva di Trojanero	wine	ITA	ITAP	-0.0491	S-4.Admix	0.5	0.1395	0.1718	0.1877	S-8.Admix	0.072	0.004	0.218	0.455	0.122	0.039	0.006	0.084	C2	1.68455e-09	0.879089	1.27125e-15	6.72142e-24	3.50321e-14	5.47325e-57	8.16399e-08	0.120911
B00FQHX	Albillo de Albacete	nd	ESP	IBER	0.06271	S-4.Admix	0.001	0.1883	0.659	0.1515	S-8.Admix	0.166	0	0.184	0	0.059	0	0.089	0.501	C8	2.43797e-14	8.30038e-09	1.15056e-12	6.9804e-17	1.58245e-12	1.6785e-60	1.00187e-07	1
B00FQIV	Rayada melonera = Corropio	nd	ESP	IBER	0.06306	S-4.Admix	0.003	0.3445	0.651	0.002	S-8.Admix	0.026	0.001	0.001	0.001	0.213	0.001	0.152	0.605	C3	2.14209e-17	4.65816e-12	0.999937	1.89091e-19	4.51781e-16	3.57956e-74	2.35464e-12	6.29134e-05
B00EQYS	Variété d'oasis Bou Chemma 46	table	TUN	MAGH	0.08199	S-4.Admix	0.0002	0.7622	0.1478	0.0897	S-8.Admix	0.001	0	0.141	0	0.32	0	0.466	0.071	C5	1.68419e-16	5.63949e-14	8.9065e-22	2.03464e-12	1	8.34571e-64	3.56794e-09	2.96231e-07
B00F6P6	Varnenska Gimza	wine	BGR	BALK	0.07556	S-4.4	0	0.0181	0.1059	0.8755	S-8.3	0.001	0.021	0.97	0	0.003	0.002	0.001	0.003	C7	1.61651e-19	1.12003e-17	6.21759e-28	1.14639e-27	1.90339e-20	2.95299e-73	1	9.45398e-13
B00EQZE	Vassarga bielaia	table	UZB	MFEAS	0.05806	S-4.Admix	0	0.7352	0.109	0.1555	S-8.Admix	0.001	0	0.223	0	0.001	0	0.691	0.083	C5	4.91951e-21	1.26991e-16	2.84294e-21	2.10988e-23	1	1.02311e-62	8.14974e-12	1.85338e-11
B00ER2I	Velika	table	BGR	BALK	0.0502	S-4.Admix	0.0777	0.7313	0.0765	0.1145	S-8.Admix	0.066	0.001	0.021	0.001	0.621	0.001	0.288	0.001	C4	1.04795e-23	1.38313e-18	8.68701e-26	1	1.6454e-17	1.04569e-77	3.69727e-17	1.06624e-14
B00FQGC	Aledo Real	nd	ESP	IBER	0.06556	S-4.Admix	0.001	0.3642	0.632	0.003	S-8.Admix	0	0	0.006	0.001	0.203	0.002	0.138	0.65	C3	1.07543e-16	2.2618e-14	1	1.75196e-19	6.0621e-15	2.59606e-62	1.37446e-11	4.98958e-07
B00ERAO	Verdea noir	wine-table	ITA	ITAP	-0.01695	S-4.Admix	0.461	0.1584	0.1118	0.2688	S-8.Admix	0.255	0.043	0.232	0.239	0.086	0.107	0.037	0.001	C2	3.57232e-11	0.999976	2.44766e-16	5.52321e-21	6.13064e-10	9.28972e-63	1.27599e-07	2.37169e-05
B00EQTO	Verdeca = Lagorthi	wine	GRC	BALK	-0.02017	S-4.Admix	0	0.218	0.1137	0.668	S-8.3	0.001	0	0.811	0	0	0	0.178	0.008	C7	3.81749e-15	6.28641e-13	3.64769e-18	5.32367e-22	3.24623e-11	2.65623e-70	1	3.07156e-08
B00EJLL	Verdejo	wine	ESP	IBER	-0.1045	S-4.Admix	0.624	0.001	0.37	0.0052	S-8.Admix	0.196	0.001	0.002	0	0.004	0.62	0	0.177	C1	1	5.24378e-13	2.74549e-26	2.77808e-29	1.5253e-24	5.5144e-78	3.10967e-17	9.33878e-10
B00FQJ5	Vidadillo	nd	ESP	IBER	0.07699	S-4.Admix	0	0.5173	0.4807	0.002	S-8.Admix	0.002	0	0.004	0	0.223	0	0.319	0.451	C8	6.99761e-15	6.00226e-09	2.47066e-16	1.21277e-17	5.37941e-09	4.6621e-62	1.60586e-09	1
B00EQV2	Verdelho tinto femelle	wine	PRT	IBER	-0.04088	S-4.Admix	0.7215	0.0507	0.1636	0.064	S-8.Admix	0.261	0.015	0.031	0.52	0.001	0.115	0.036	0.021	C2	2.55745e-12	0.999999	2.57983e-23	1.04766e-26	2.41956e-20	6.14813e-73	1.35908e-11	9.21211e-07
B00FQIA	Doradilla	wine	ESP	IBER	0.08128	S-4.Admix	0	0.2127	0.7848	0.0023	S-8.Admix	0	0	0.01	0	0.049	0	0.143	0.797	C3	2.18797e-23	7.44085e-18	1	1.10552e-22	4.85689e-17	6.92316e-72	3.24299e-15	9.15172e-11
B00EQUY	Verdiso	wine-table	ITA	ITAP	-0.122	S-4.Admix	0.526	0.313	0.1067	0.0541	S-8.Admix	0.137	0	0.063	0.267	0.288	0.175	0.068	0.001	C2	7.57639e-05	0.932896	3.69861e-17	1.04723e-22	9.69296e-14	2.54771e-71	8.57121e-08	0.0670277
B00ER5U	Verduzzo friulano	wine	ITA	ITAP	-0.1973	S-4.Admix	0.6995	0.016	0.2635	0.0208	S-8.Admix	0.274	0	0.024	0.53	0.031	0.071	0.001	0.069	C2	2.42614e-13	0.999933	3.47135e-19	7.00945e-24	1.29611e-20	1.43867e-71	1.33586e-11	6.69199e-05
B00EQZK	Verico	table	CYP	BALK	0.06485	S-4.2	0.0008	0.8493	0.1482	0.002	S-8.Admix	0.001	0	0.001	0	0.319	0	0.559	0.12	C5	2.00745e-20	7.78049e-16	4.65136e-21	2.76639e-16	1	2.3814e-66	7.88616e-16	2.68068e-12
B00F6OX	Louali	table	DZA	MAGH	0.08628	S-4.Admix	0.0164	0.5613	0.338	0.0843	S-8.Admix	0.107	0	0.049	0	0.415	0	0.213	0.215	C8	5.10257e-15	3.71176e-06	2.97583e-14	7.5719e-14	2.71621e-11	2.01696e-58	6.14642e-07	0.999996
B00F6P4	Vermentino nero	wine	ITA	ITAP	-0.06446	S-4.Admix	0.244	0.201	0.176	0.379	S-8.Admix	0.054	0.005	0.422	0.245	0.198	0.001	0.004	0.072	C7	9.81284e-12	0.000664059	4.39604e-15	7.74921e-17	9.61806e-13	1.63884e-61	0.986645	0.0126908
B00ER18	Vernaccia di San Gimignano	wine	ITA	ITAP	-0.06732	S-4.Admix	0.1562	0.1622	0.1487	0.5328	S-8.Admix	0.001	0.002	0.625	0.163	0.139	0.005	0.002	0.063	C7	2.4196e-09	4.09474e-05	1.19204e-17	6.55608e-17	1.86789e-11	3.43526e-66	0.999893	6.5973e-05
B00FQJ4	Verués de Huarte	nd	ESP	IBER	-0.05981	S-4.Admix	0.7855	0.002	0.1311	0.0814	S-8.Admix	0.208	0	0.003	0	0	0.787	0	0	C1	1	2.12567e-10	3.76749e-25	9.27613e-26	1.27958e-21	3.67884e-74	8.19405e-16	1.11083e-12
B00ER85	Victoria	table	ROU	BALK	0.207	S-4.Admix	0.001	0.548	0.1467	0.305	S-8.Admix	0.001	0.001	0.205	0	0.761	0	0.001	0.032	C4	4.37353e-33	9.72002e-31	1.35264e-32	1	1.4423e-28	9.02031e-89	1.32352e-25	3.06863e-24
B00FQGB	Luisa blanca	nd	ESP	IBER	0.08914	S-4.Admix	0	0.544	0.455	0.001	S-8.Admix	0	0	0	0	0.414	0	0.176	0.409	C8	5.76742e-14	9.71819e-10	1.51225e-08	2.98569e-21	2.13668e-13	1.04836e-55	1.45712e-08	1
B00EQXG	Vidiano	wine	GRC	BALK	0.06735	S-4.Admix	0.001	0.2933	0.2792	0.4265	S-8.Admix	0.032	0.022	0.468	0.001	0.081	0.001	0.192	0.204	C7	1.0988e-14	1.22195e-10	8.48697e-13	9.5055e-15	1.66996e-12	4.14196e-69	0.999564	0.000435709
B00ER2P	Vigne sauvage faux Fethiye 58-64	wild	TUR	EMCA	0.1756	S-4.Admix	0.744	0.059	0.0842	0.1125	S-8.Admix	0.003	0.003	0.148	0.766	0.001	0.013	0.01	0.057	C2	9.79776e-13	1	1.37971e-22	2.30964e-21	6.65586e-16	6.70665e-51	1.79943e-10	4.24097e-08
B00ERC5	Vigne sauvage faux Mouchouses 1	nd	FRA	WCEUR	-0.152	S-4.Admix	0.742	0.002	0.0587	0.1975	S-8.Admix	0.093	0.323	0.001	0.509	0.001	0.071	0	0.002	C2	3.5227e-08	0.999412	4.2626e-20	3.56263e-20	3.067e-18	2.74021e-60	2.05951e-09	0.00058827
B00ERB1	Vigne sauvage faux Tighzirt 1	nd	DZA	MAGH	0.03699	S-4.Admix	0.621	0.1705	0.1185	0.09	S-8.Admix	0.074	0.064	0.068	0.566	0.034	0.025	0.1	0.068	C2	4.31836e-11	0.999983	8.24146e-19	9.50949e-18	1.17077e-14	3.93589e-54	9.16635e-10	1.6851e-05
B00FQF2	Gateta	wine-table	ESP	IBER	0.09521	S-4.Admix	0.0025	0.2748	0.6305	0.0915	S-8.Admix	0.123	0.002	0.095	0.001	0.001	0	0.238	0.541	C8	7.1605e-12	6.54165e-06	3.98652e-12	2.21121e-18	9.99856e-15	4.66656e-62	3.56472e-08	0.999993
B00EQV0	Vinhão	wine	PRT	IBER	-0.117	S-4.1	0.854	0.0043	0.1347	0.0067	S-8.Admix	0.148	0	0.001	0.569	0	0.251	0.001	0.03	C2	8.83621e-09	1	2.12773e-22	2.39064e-20	2.5686e-17	3.49859e-73	2.23868e-13	6.03768e-08
B00ER1L	Vintaïu	wine	FRA	WCEUR	-0.09053	S-4.Admix	0.4652	0.252	0.0536	0.2291	S-8.Admix	0.006	0.02	0.236	0.301	0.212	0.161	0.06	0.004	C2	2.14564e-06	0.991683	5.61079e-14	4.03772e-17	1.65833e-11	2.28136e-74	5.84449e-05	0.00825669
B00FQJI	Viosinho	wine	PRT	IBER	-0.1391	S-4.Admix	0.732	0.0048	0.2609	0.002	S-8.Admix	0.117	0	0.001	0.001	0	0.75	0.002	0.129	C1	1	3.32518e-13	2.37107e-26	1.47396e-25	1.38357e-21	2.42238e-66	1.22589e-18	3.89443e-12
B00ER3T	Santanera	wine	ESP	IBER	0.09914	S-4.Admix	0.0393	0.2768	0.6285	0.0557	S-8.Admix	0.156	0.001	0.051	0.001	0.19	0.001	0.091	0.51	C8	1.83017e-15	6.94097e-09	3.53764e-06	8.65202e-17	1.88984e-16	5.5342e-67	1.47549e-12	0.999996
B00EJK3	Aledo	table	ESP	IBER	0.1174	S-4.Admix	0.001	0.3423	0.656	0.001	S-8.Admix	0	0	0.001	0	0.257	0.001	0.089	0.651	C3	5.8015e-20	1.13559e-16	1	8.86562e-17	3.50318e-17	2.41366e-76	1.46319e-14	6.94121e-09
B00F6P7	Voskeat	wine	ARM	EMCA	0.03163	S-4.Admix	0.001	0.6219	0.0663	0.3113	S-8.Admix	0	0.01	0.353	0	0.064	0	0.524	0.049	C5	2.7214e-18	5.65663e-19	3.1041e-25	3.63962e-23	1	4.46991e-63	2.84087e-11	1.23859e-13
B00EQXN	Vulpea faux (Collection Ravaz)	wine	ROU	BALK	0.009839	S-4.4	0.025	0.147	0.001	0.8278	S-8.Admix	0	0.406	0.471	0	0.116	0	0.006	0	C7	3.50747e-16	9.79257e-13	1.75675e-24	3.62109e-15	1.15578e-12	2.12976e-66	1	4.07565e-09
B00F6OL	Wildbacher blau	wine	AUT	WCEUR	-0.1791	S-4.Admix	0.7625	0	0	0.237	S-8.Admix	0	0.46	0	0.539	0	0	0	0	C2	2.29853e-08	0.999999	5.89798e-21	1.41185e-21	1.20417e-19	5.07347e-58	1.0055e-08	5.0692e-07
B00EQUD	Wildbacher de Hongrie (Collection Ravaz)	wine	AUT	WCEUR	0.001266	S-4.Admix	0.6312	0.0321	0.3146	0.0221	S-8.Admix	0.72	0	0	0.113	0	0.165	0	0	C2	2.31329e-14	0.999992	3.95132e-19	1.66891e-18	2.0497e-20	2.06225e-70	1.43422e-12	7.64121e-06
B00ERAI	Wildrebe von Bauer	wine	DEU	WCEUR	0.1892	S-4.Admix	0.001	0.629	0.0805	0.2895	S-8.Admix	0.002	0.002	0.344	0	0.009	0.001	0.582	0.06	C5	6.27027e-15	1.36191e-14	1.30939e-21	3.65616e-22	1	1.66836e-57	2.3002e-08	2.0699e-09
B00FQFI	Agua Santa	nd	PRT	IBER	0.1506	S-4.Admix	0.2668	0.002	0.7188	0.0124	S-8.Admix	0.001	0.001	0.001	0	0	0.344	0	0.652	C3	5.45943e-29	5.97487e-22	1	8.56535e-32	1.83446e-29	4.64814e-90	5.35532e-22	1.52539e-17
B00ER9M	Xinisteri	wine-table	CYP	BALK	0.09235	S-4.Admix	0	0.7728	0.0271	0.1999	S-8.Admix	0	0	0.271	0	0.124	0	0.599	0.005	C5	5.3295e-25	8.95046e-20	1.34678e-26	3.56752e-19	1	1.31627e-70	1.58193e-13	1.26318e-14
B00ERCS	Yaï isioum rosovy	table	RUS	RUUK	0.06628	S-4.Admix	0.0171	0.5126	0.1768	0.2935	S-8.Admix	0.003	0	0.383	0.002	0.045	0.036	0.413	0.118	C5	1.83415e-15	1.33738e-12	1.31562e-17	5.52844e-16	0.999999	8.91671e-57	9.55497e-07	1.1801e-07
B00EQU2	Zakynthino	wine	GRC	BALK	0.05806	S-4.Admix	0.037	0.0698	0.2989	0.5942	S-8.Admix	0.106	0.001	0.695	0.045	0.002	0.001	0.004	0.145	C7	9.26183e-15	4.53505e-12	1.25712e-16	5.18826e-21	7.86744e-14	1.3775e-64	0.999994	6.44978e-06
B00FQGD	Almeria nera	nd	nd	nd	0.3431	S-4.Admix	0.0028	0.6856	0.293	0.0188	S-8.Admix	0	0	0.002	0	0.769	0	0.066	0.162	C8	3.28363e-14	1.18045e-09	1.12598e-17	8.20062e-19	4.56941e-16	3.392e-64	4.6291e-10	1
B00FQ54	Unknown grapevine CA 10.1	nd	ESP	IBER	0.3831	S-4.3	0.002	0.1025	0.893	0.003	S-8.8	0	0.02	0	0.002	0	0	0.072	0.905	C3	6.66613e-35	1.83406e-33	1	5.89781e-36	3.83538e-36	4.88309e-87	9.04551e-30	4.98334e-26
B00EQZD	Zeini abiad	table	LBN	EMCA	0.1534	S-4.2	0.001	0.8597	0.0598	0.0795	S-8.Admix	0.001	0.001	0.065	0	0.129	0.001	0.744	0.06	C5	1.85402e-24	4.98799e-22	6.29497e-26	3.97752e-25	1	7.70694e-72	1.55903e-17	3.9223e-17
B00FQH0	Zeini abiad (Spain)	nd	LBN	EMCA	0.2731	S-4.2	0.001	0.9155	0.001	0.0825	S-8.Admix	0	0.002	0.06	0	0.16	0.001	0.777	0.001	C5	4.39532e-27	3.90183e-24	8.63605e-31	6.22391e-24	1	3.63575e-69	8.74158e-19	9.91672e-21
B00EI5M	Zemoasa	wine	ROU	BALK	0.03449	S-4.4	0.0432	0.0292	0.001	0.9273	S-8.Admix	0.001	0.668	0.329	0	0	0	0.001	0	C7	1.01987e-16	1.77108e-13	1.3616e-23	4.99422e-20	2.03482e-14	3.61124e-79	1	2.2415e-09
B00ERR6	Zilavka	wine	BIH	BALK	0.01341	S-4.Admix	0.0005	0.1397	0.1638	0.6958	S-8.Admix	0.048	0.255	0.479	0	0.112	0	0.016	0.088	C7	1.13836e-14	2.82389e-10	1.03287e-15	1.6513e-19	8.69032e-17	6.47462e-71	0.999953	4.73072e-05
B00ERPS	Zimmettraube Grau Rauchfarbig	nd	nd	nd	-0.007306	S-4.Admix	0.086	0.0833	0.088	0.742	S-8.Admix	0.001	0.254	0.58	0.003	0.05	0.056	0.004	0.053	C7	6.20983e-12	4.75166e-09	1.10379e-15	8.32596e-18	1.89973e-11	1.76165e-64	0.999998	2.32295e-06
B00ER1V	Zweigelt	wine	AUT	WCEUR	-0.03981	S-4.Admix	0.5845	0.001	0.001	0.4145	S-8.Admix	0.001	0.6	0	0.004	0	0.394	0	0	C1	1	8.62533e-14	5.52246e-24	1.90488e-26	6.86137e-19	2.46834e-69	5.77707e-08	6.82455e-10
