# Supplementary material for: Extended diversity analysis of cultivated grapevine Vitis vinifera with 10K genome-wide SNPs
Source: PLoS One. 2018 Feb 8;13(2):e0192540. doi: 10.1371/journal.pone.0192540 (PMC5805323; doi:10.1371/journal.pone.0192540)
Supplement: S7 Table — (XLSX) [file pone.0192540.s007.xlsx]

## Sheet: database
S7 Table. Phenotypic data used for GWAs analysis.
Sample ID	Variety name	Utilization of fruit	Berry skin colour OIV-225	Presence of seeds OIV-241	Berry flavour OIV-236	Sex of flower OIV-151	Time of bud burst (day/Chasselas) OIV-301	Time of full bloom (day/Chasselas) OIV-302	Time of veraison (week/Chasselas) OIV-303	Time of maturity (week/Chasselas) OIV-304	Fertility (inflorescence/10 buds) OIV-155	Bunch weight (g) OIV-502	Berry weight (g) OIV-503	Bunch susceptibility to Botrytis (0 to 5) OIV-459	Acidity of must (g H2SO4/L) OIV-506	Acidity of wine (g H2SO4/L)	Wine % alcohol
		n = 693	n = 765	n = 747	n = 714	n = 754	n = 545	n = 319	n = 530	n = 547	n = 547	n = 522	n = 519	n = 540	n = 393	n = 375	n = 392
B00EQXS	Abouhou	table	N	seed	none	F	8	nd	2.9	5.1	3	347	7	0.2	nd	nd	nd
B00F6PF	Achlamiche	table	B	seed	none	H	2	4	4.7	5.6	nd	nd	nd	0	nd	nd	nd
B00F6QR	Adreuli Skelkana	B	nd	nd	nd	nd	nd	nd	nd	nd	nd	nd	nd	nd	nd	nd	nd
B00F6QP	Adreuli Tetri	B	nd	nd	nd	nd	nd	nd	nd	nd	nd	nd	nd	nd	nd	nd	nd
B00ER78	Aetonychi mavro	table	N	seed	none	H	5	nd	4	6.6	5	396	4.4	0	8.5	nd	7.4
B00EQV5	Affenthaler	wine	N	seed	none	H	-2	nd	2	1.9	19	158	1.8	0.3	6.4	4.1	11.4
B00ERC6	Ag isioum	wine	B	seed	none	H	-2	nd	2.7	2.7	4	886	3.8	1.3	nd	nd	nd
B00ER06	Ag Kiourdach faux (Collection Kichinev)	nd	N	nd	nd	H	6	2	3	3	0	202	3.3	nd	nd	nd	nd
B00F6OY	Agadaï	table	B	seed	none	H	-2	nd	2.6	4.2	5	514	6.2	0.1	nd	nd	nd
B00F6OR	Agourane	wine-table	B	seed	none	H	nd	nd	nd	nd	0	nd	nd	nd	nd	nd	nd
B00FQFI	Agua Santa	nd	N	seed	none	H	nd	nd	nd	nd	nd	nd	nd	nd	nd	nd	nd
B00ER0M	Ahmar Derani	table	Rg	seed	none	H	7	4	3.9	5.3	5	445	6.2	1.4	nd	nd	nd
B00EQXF	Ahmeh Sal apyrène	table	B	seedless	none	H	8	8	2.3	3.4	3	nd	nd	2.5	nd	nd	nd
B00F6PO	Ahmeur bou Ahmeur	table	Rg	seed	none	H	8	5	2.7	4.6	6	595	6.5	1	4.2	3.5	10.6
B00ER8R	Aïdani mavro	wine	N	seed	none	H	11	nd	3.3	5	10	508	3.2	0.8	8	4.9	7.9
B00ER0Y	Aïn el Bouma	table	B	seed	none	H	8	nd	2	3.3	9	503	3.9	1.2	nd	nd	nd
B00EJKE	Airén	wine-table	B	seed	none	H	7	6	2.7	3.1	9	662	4.1	0.3	3.5	5.5	10.3
B00F6PD	Ak ouzioum tagapskii	wine	B	seed	none	H	7	7	1	2.5	0	214	3.8	0	nd	nd	nd
B00ER0D	Akiki	table	Rs	seed	none	H	2	nd	2	6	4	406	7.1	0.3	nd	nd	nd
B00EJL6	Alarije	wine	B	seed	none	H	6	7	2.8	3.4	11	403	2.4	0.5	5	5	9.5
B00EQX6	Alba imputotato	wine	B	seed	none	F	5	nd	1.5	3.9	13	168	3	0.8	6.1	6	12.1
B00ERCD	Albaranzeuli bianco	wine	B	seed	none	H	4	7	0.7	2	10	281	2.7	0.2	4.7	4.5	10.1
B00FQHX	Albillo del Pozo	nd	B	seed	none	H	nd	nd	nd	nd	nd	nd	nd	nd	nd	nd	nd
B00FQHQ	Albillo de Granada	nd	B	seed	none	H	nd	nd	nd	nd	nd	nd	nd	nd	nd	nd	nd
B00EJK1	Albillo Real	table	B	seed	none	H	-1	nd	0.1	-0.4	20	199	2.6	1.4	3.5	5.6	11.2
B00EJKL	Alcañon	nd	B	nd	none	H	nd	nd	nd	nd	nd	nd	nd	nd	nd	nd	nd
B00FQG7	Moscato d'Adda	wine-table	N	seed	muscat	H	2	0	2.4	1.9	22	201	2.4	1	6	4.9	10
B00EJK3	Aledo	table	B	seed	none	H	7	7	4.1	5.8	6	510	4.3	0.2	nd	nd	nd
B00FQGC	Aledo Real	nd	B	seed	nd	H	nd	nd	nd	nd	nd	nd	nd	nd	nd	nd	nd
B00EQZW	Alexandroouli	wine	N	seed	none	H	0	nd	1.3	1.2	20	156	1.5	0	5.5	4	10.6
B00EQVW	Alfrocheiro preto	wine	N	seed	none	H	3	-4	1.3	2.6	17	174	1.5	0	7.5	4.5	7
B00ER8B	Alicante Henri Bouschet	wine	N	seed	none	H	2	3	1.8	2.8	14	296	2.3	0.4	5.2	4.7	9.3
B00FQEZ	Alicantí	nd	B	seed	none	H	nd	nd	nd	nd	nd	nd	nd	nd	nd	nd	nd
B00FQHR	Trincadeira das Pratas	nd	B	seed	none	H	nd	nd	nd	nd	nd	nd	nd	nd	nd	nd	nd
B00FQGD	Almeria nera	nd	N	seed	nd	H	nd	nd	nd	nd	nd	nd	nd	nd	nd	nd	nd
B00EJK4	Alphonse Lavallée	table	N	seed	none	H	6	4	2.6	3.2	16	345	8.3	0.2	3.5	3.3	9.5
B00ERD6	Altesse	wine	B	seed	none	H	0	1	2.9	3.4	17	173	1.4	0.9	9	7	10.6
B00EJLA	Alvarelhão	wine	N	seed	none	H	7	2	2.1	3.2	11	273	2.2	0.4	5.3	4.1	9.6
B00ERD1	Alvarinho	wine	B	seed	none	H	-2	nd	3	2.8	14	161	1.7	0	5.6	5.1	11.3
B00F6OI	Amaral	wine	N	seed	none	H	nd	nd	nd	nd	nd	nd	nd	nd	nd	nd	nd
B00EI4W	Ambary	table	B	seed	none	F	9	7	4.5	7	1	nd	nd	0	nd	nd	nd
B00ER12	Amessasse	wine	B	seed	none	H	10	nd	4.3	4.5	2	904	3.3	0.4	6.8	5.8	10.1
B00EI5C	Amigne	wine	B	seed	none	H	3	nd	2.7	2	12	212	2.1	0	5.3	5.1	11.3
B00ERBX	Ancellotta	wine	N	seed	none	H	8	3	2.6	3.8	12	144	1.3	0	6.1	3	12.5
B00EQYX	Angoor Kalan	nd	Rs	nd	nd	F	nd	nd	nd	nd	nd	nd	nd	nd	nd	nd	nd
B00EQSZ	Ansonica	wine-table	B	seed	none	H	9	nd	2.7	4.3	2	624	3.1	1.2	4.5	4.5	8.4
B00FQJ9	Antão Vaz	wine	B	seed	none	H	-2	9	3	4	12	nd	nd	0	nd	nd	nd
B00EQVS	Aouillat	wine	B	seed	none	F	5	4	3	3.2	15	224	2.2	0	5.5	5.7	11.6
B00ER94	Aragatzi	table	Rs	seed	none	F	0	nd	2.8	4.3	12	nd	nd	0.2	nd	nd	nd
B001756	Araklinos	wine	N	seed	none	H	2	nd	3	3.5	20	166	2.1	0	5.2	3.1	9.3
B00EQZX	Arakseni tcherni	table	N	seed	none	H	-3	3	-0.5	-0.5	2	199	2.6	0	nd	nd	nd
B00EQVD	Arbane	wine	B	seed	none	H	1	nd	2.8	3	18	79	1.4	0.2	4.6	5	11.9
B00F6P8	Argant	wine	N	seed	none	H	2	2	1.7	2.5	5	182	1.9	0.8	6.5	4.9	12.2
B00EQVL	Arinarnoa	wine	N	seed	none	H	14	5	3	4.3	23	303	2.2	0	8	5	11.9
B00FQJA	Arinto = Pedernã	wine	B	seed	none	H	9	nd	3.5	5.3	8	533	1.7	1.3	6.5	5.5	10.8
B00ER4K	Arinto do Dão	wine	B	seed	none	H	2	2	1	2.2	12	218	2.1	0.7	4.7	5	9.4
B00EQUK	Arinto tinto (Collection Soares Franco)	wine	N	seed	none	H	nd	nd	nd	nd	nd	nd	nd	nd	nd	nd	nd
B00ERBW	Arna-guirna	wine	B	seed	none	F	9	9	3	4.3	4	283	4.9	0	nd	nd	nd
B00ER36	Arneis	wine	B	seed	none	H	-1	-2	2.3	2.2	12	296	2.1	0	4.2	4	13.3
B00EQXI	Aromriesling	wine	B	seed	other	H	3	-1	2.3	2	22	141	1.5	0.3	5.4	6	11.4
B00ER3Q	Arrouya	wine	N	seed	none	H	8	-1	2.5	4.8	12	245	1.6	0.5	9.5	5	9.6
B00EQV8	Arvine	wine	B	seed	none	H	0	nd	3	3.5	25	145	0.9	0.6	6.2	6.2	11.6
B00F6OV	Askéri	table	B	seedless	none	H	0	7	1.8	3.6	19	474	2.3	1.2	nd	nd	nd
B00F6O5	Asma	table	N	seed	none	H	nd	nd	nd	nd	nd	nd	nd	nd	nd	nd	nd
B00ER53	Asprinio bianco	wine-table	B	seed	none	F	4	6	3.5	4.3	12	114	2	0	8.5	6.2	10.8
B00ERAA	Asprouda Santorinis	wine	B	seed	none	H	-2	nd	nd	2	16	260	2.2	0	6.6	6	11.8
B00ERC2	Assali al arous	table	B	seed	none	H	-2	nd	5	6	10	451	3.6	0	nd	nd	nd
B00ERA4	Assouad karech	wine	N	seed	none	H	10	nd	4	6.7	2	531	3.3	0.3	4.5	4.2	10.3
B00ERAB	Assouad Koupti	wine	N	seed	nd	H	nd	nd	nd	nd	nd	nd	nd	nd	nd	nd	nd
B00EQZI	Assoued kere	table	B	seed	none	H	10	nd	3	3.7	3	292	3.4	0	nd	nd	nd
B00F6QH	Assuretuli Sitavi	nd	nd	nd	nd	nd	nd	nd	nd	nd	nd	nd	nd	nd	nd	nd	nd
B00ER0B	Asswad Abou Khislé	table	N	seed	none	F	8	8	3	5.3	nd	nd	nd	0.3	nd	nd	nd
B00EQZY	Assyl kara	wine	N	seed	none	H	0	nd	2.3	2.7	2	248	3	0.3	nd	nd	nd
B00ERM4	Assyrtico	wine	B	seed	none	H	4	5	3.2	5	4	281	2.8	0	nd	nd	nd
B00ER11	Athiri lefko (Kotinis)	wine-table	B	seed	none	H	nd	nd	nd	nd	nd	nd	nd	nd	nd	nd	nd
B00ERCP	Attiki	table	N	seedless	none	H	nd	nd	nd	nd	nd	nd	nd	nd	nd	nd	nd
B00EI4N	Avarengo	wine-table	N	seed	none	H	1	nd	nd	5	1	nd	nd	0.5	nd	nd	nd
B00ERA3	Avassirkhva	wine	B	seed	none	H	4	nd	3.5	4.5	11	176	2.2	0	nd	nd	nd
B00FQJB	Avesso	wine	B	seed	none	H	3	2.3	2	4.6	16	261	2.1	0.3	8.6	7	11
B00EQSS	Avgoustiatis	wine	N	seed	none	H	nd	nd	nd	nd	nd	nd	nd	nd	nd	nd	nd
B00EQZP	Azizi el Jaïa	table	B	seed	none	H	3	nd	2.7	3.7	12	236	3.4	0	nd	nd	nd
B00EQYU	B 40-97 (Ramming)	table	B	seedless	muscat	H	nd	nd	nd	nd	nd	nd	nd	nd	nd	nd	nd
B00EQX2	Babica crna	wine	N	seed	none	H	nd	nd	nd	nd	nd	nd	nd	nd	nd	nd	nd
B00EQVK	Bacchus	wine	B	seed	none	H	-8	-9	-1	-1	0	nd	nd	0	nd	nd	nd
B00ER38	Badagui noir	wine	N	seed	none	nd	nd	nd	nd	nd	nd	nd	nd	nd	nd	nd	nd
B00F6OJ	Baga	wine	N	seed	none	H	9	-1	2	3.6	13	270	1.5	0.6	7	5.7	9.1
B00ER8N	Bajor kék	wine	N	seed	none	F	-3	3	2.4	2.3	9	149	3.9	0.4	5.9	5.2	10.2
B00ERQG	Bakator piros	wine-table	Rg	seed	none	F	5	nd	2.5	4.3	14	157	2	0.5	4.9	5	8.8
B00ER8Q	Bakhtiori	wine	B	seed	none	H	2	nd	0.5	1.7	5	558	3.7	0.7	5.7	6.6	8.8
B00EQTH	Balbut bijeli	table	B	seed	none	H	16	nd	2	4.3	20	377	3	0	nd	nd	nd
B00ER8Z	Balouti (Abbaye de Latroun)	table	nd	nd	nd	H	nd	nd	nd	nd	nd	nd	nd	nd	nd	nd	nd
B00EQVP	Balsamina (Collection Oberlin)	wine	B	seed	none	H	3	-2	0	-0.3	11	nd	nd	0	nd	nd	nd
B00ER7R	Baratcsuha szürke	wine	G	seed	none	H	-2	-2	2.7	4	12	446	2.4	0.3	4.4	5.2	11.4
B00EQZC	Baresana = Korithi aspro	table	B	seed	none	H	7	nd	2	5.3	3	300	4.9	1.7	nd	nd	nd
B00ER0N	Barlinka faux (Almeria)	table	N	nd	nd	H	nd	nd	nd	nd	nd	nd	nd	nd	nd	nd	nd
B00EI4R	Baroque	wine	B	seed	none	H	6	1	2.8	3.9	13	241	2.2	0.5	5.7	6.5	10.2
B00EQVN	Baserri	wine	B	seed	none	H	6	4	2	1.8	15	354	1.8	0	5.5	5.8	12.5
B00ERCI	Basicata	wine	B	seed	none	H	5	nd	2	3.4	13	175	2.7	0.5	5.7	4.6	6.6
B00ER3Y	Basilikumtraube	wine-table	B	seed	other	H	-3	nd	0.7	1.3	21	157	2.1	1	4	4	9.2
B00FQFD	Bastardo blanco	nd	B	seed	none	H	nd	nd	nd	nd	nd	nd	nd	nd	nd	nd	nd
B00ERAJ	Bastardo espanhol	wine-table	N	seed	none	nd	nd	nd	nd	nd	nd	nd	nd	nd	nd	nd	nd
B00ER97	Bastardo Magaratchskii	wine	N	seed	none	H	2	0	1	1.7	16	209	1.9	0	6.8	5.1	11.6
B00FQHN	Batista	wine	N	seed	none	H	nd	nd	nd	nd	nd	nd	nd	nd	nd	nd	nd
B00ERPX	Battraube	wine	N	seed	none	H	9	3	2	2	18	608	nd	0.6	5.8	4.4	9.4
B00FQGP	Bayad (non-identified)	nd	B	seed	nd	H	nd	nd	nd	nd	nd	nd	nd	nd	nd	nd	nd
B00F6QC	Bayadi de Syrie	table	B	seed	none	H	9	nd	4	5	nd	nd	nd	nd	nd	nd	nd
B00ERAC	Bayan Shirei	wine	B	seed	none	H	-3	nd	2.6	4.2	16	404	3.7	0.7	5	5.2	9.9
B00F6P9	Béclan	wine	N	seed	none	H	1	-2	2	2.2	23	133	1.7	0	5.6	3.3	7.3
B00ERPC	Beerheller	nd	B	seed	nd	F	nd	nd	nd	nd	nd	nd	nd	nd	nd	nd	nd
B00EQXQ	Belle Denise	wine	N	seed	none	H	7	2	0	0	nd	nd	nd	nd	nd	nd	nd
B00EQT0	Bellone	wine	B	seed	none	H	0	nd	3	3.7	5	566	2.7	1.7	4.9	6.2	12.3
B00FQJ6	Benedicto	nd	N	seed	none	H	nd	nd	nd	nd	nd	nd	nd	nd	nd	nd	nd
B00FQHP	Benedicto falso	nd	N	seed	none	H	nd	nd	nd	nd	nd	nd	nd	nd	nd	nd	nd
B00F6OM	Beregi rozsas	wine	Rs	seed	none	H	3	nd	2.3	3.6	18	205	1.9	0.5	4.4	4.8	11.2
B00FQHA	Bermejuela	nd	B	seed	none	H	nd	nd	nd	nd	nd	nd	nd	nd	nd	nd	nd
B00ER6I	Bermestia bianca	table	B	seed	none	F	7	4	2.7	6	6	374	4.2	0	nd	nd	nd
B00ERBS	Bezoul el Aouda	table	N-Rg	seed	none	H	8	nd	nd	5	0	311	6.3	0.2	nd	nd	nd
B00EI5B	Bezoul el Kelba	table	B	seed	none	H	2	4	3.4	5.4	8	179	3.8	0.3	nd	nd	nd
B00EQTI	Bianco d'Alessano	wine	B	seed	none	H	5	nd	3.3	4.7	15	352	2.1	0.3	5.7	5	10.4
B00F6PN	Bicane	table	B	seed	none	F	4	3	2.5	2.7	7	292	6.4	0.5	5.2	nd	7
B00ER1O	Big Muscat Seedless	table	B	seedless	other	H	nd	nd	nd	nd	nd	nd	nd	nd	nd	nd	nd
B00ER6K	Big Perlon	table	N	seedless	none	H	nd	nd	nd	nd	nd	nd	nd	nd	nd	nd	nd
B00F6OP	Black monukka	table	N	seedless	none	H	2	6	0.5	1.6	3	423	2.7	0.1	nd	nd	nd
B00F6PP	Black Morocco	table	N	seed	none	F	1	6	2.1	4.1	5	200	5.2	0.9	nd	nd	nd
B00F6PH	Blanc Auba	wine	B	seed	none	H	8	1	2.7	4	22	280	2.5	0	4.4	5.8	9.7
B00F6OT	Blanc de Rhafsaï	table	B	seed	none	H	3	nd	2.3	5	3	980	5.7	0.5	nd	nd	nd
B00EQT5	Blank blauer	wine	N-Rg	seed	none	H	2	nd	3	3.3	3	302	2.9	0.5	4.7	3.7	9.9
B00FQHW	Blanquiliña	nd	B	seed	none	H	nd	nd	nd	nd	nd	nd	nd	nd	nd	nd	nd
B00ERQ0	Blatterle	nd	B	nd	nd	H	nd	nd	nd	nd	nd	nd	nd	nd	nd	nd	nd
B00ER13	Bobal	wine	N	seed	none	H	10	6	2.6	4	8	444	3.3	0.6	6.2	3.3	8.9
B00EQZR	Bogazkere	wine	N	seed	none	H	0	7	4	5.3	0	203	2.3	0.3	nd	nd	nd
B00F6OG	Bombino bianco	wine-table	B	seed	none	H	14	5	3.1	3.3	17	238	3.9	0.2	6.8	6.8	10.7
B00EQT1	Bonamico	wine	N	seed	none	H	5	2	2.8	3.3	9	406	4	0.7	5.5	4	7.5
B00ERA6	Bondola	wine	N	seed	none	H	nd	nd	nd	nd	nd	nd	nd	nd	nd	nd	nd
B00F6QO	Borchalo	nd	nd	nd	nd	nd	nd	nd	nd	nd	nd	nd	nd	nd	nd	nd	nd
B00EJKI	Borraçal	wine	N	seed	none	H	10	6	3.8	4.5	11	107	2.3	0.2	9	4.6	8.6
B00FQJC	Borrado das moscas	wine	B	seed	none	H	3	nd	1.5	1.9	7	305	1.7	0.2	6	3.9	12.8
B00EQZN	Bou Khanzir noir	wine	N	seed	none	H	5	nd	2.3	3.7	4	447	3.6	0.3	4.7	4.5	9.6
B00ERS0	Bourboulenc	wine	B	seed	none	H	4	4	2.8	3.9	12	339	2.4	0.2	4.4	3.7	9.9
B00F6OA	Brachetto	wine	N	seed	other	H	-8	nd	1.7	1.5	7	134	1.8	0.2	8.3	6.5	12.1
B00ERR0	Braghina	wine-table	Rs	seed	none	F	7	nd	2.4	3.6	26	149	2.7	0.1	5.6	5	10.9
B00EQVG	Breider 5-6	wine	Rs	seed	none	H	3	nd	nd	-1	12	108	nd	0	4.9	6	13.1
B00FQF5	Breval negro	nd	N	seed	none	H	nd	nd	nd	nd	nd	nd	nd	nd	nd	nd	nd
B00EI5N	Brun Fourca	wine	N	seed	none	H	9	6	2.3	3.4	11	194	3.9	1	7.3	3.4	9.4
B00EQYT	C 50-171 (Ramming)	table	N	nd	nd	nd	nd	nd	nd	nd	nd	nd	nd	nd	nd	nd	nd
B001759	Cabernet franc	wine	N	seed	none	H	5	0	2.8	2.7	14	172	1.7	0.1	5.7	3.1	9.6
B00EQVC	Cacaboué	wine	B	seed	none	H	-3	-4	1.3	2	11	282	2.1	0	3.5	4.5	11.6
B00EQUF	Cahours	wine	N	seed	none	H	5	5	4	3.8	22	nd	nd	nd	nd	nd	nd
B00FQHB	Cainho	wine	B	seed	none	H	nd	nd	nd	nd	nd	nd	nd	nd	nd	nd	nd
B00ERRS	Calabre	wine	B	seed	none	H	7	5	2	2.3	6	422	4.1	1.1	6.4	nd	9.3
B00ER7I	Calabrese = Nero d'Avola	wine	N	seed	none	H	4	nd	2.5	3.8	11	236	2.4	0	6.6	4.6	9
B00FQH7	Callet	wine	N	seed	none	H	1	3.7	2.3	2.7	20	428	2.9	0.2	6	3.9	9
B00ERAZ	Camaralet	wine	B	seed	none	H	nd	nd	nd	nd	nd	nd	nd	nd	nd	nd	nd
B00EQVT	Camaraou noir	wine	N	seed	none	H	7	4	3.7	3	9	296	2.5	0.3	7.3	3.8	9.5
B00FQFK	Camarate	wine	N	seed	none	H	7	nd	2.6	3.4	15	308	2.1	1.2	6	3.5	10.3
B00F6NT	Canella	nd	nd	nd	none	nd	nd	nd	nd	nd	nd	nd	nd	nd	nd	nd	nd
B00FQFW	Cañocazo	wine	B	seed	none	H	1	nd	3.3	2.7	10	84	2.6	0.2	nd	nd	nd
B00FQI5	Cañorroyo	wine	B	seed	none	H	12	5	3.7	4	15	536	2.5	0.2	4.1	3.7	9.6
B00EQSL	Caprugnone	table	N	nd	none	nd	nd	nd	nd	nd	nd	nd	nd	nd	nd	nd	nd
B00EI4M	Carcajolo	wine	N	seed	none	H	3	2	2.6	2.6	8	235	3	0.4	5.4	3.7	8.7
B00ER16	Cardinal	table	Rg	seed	none	H	9	3	0	-0.6	17	390	7.4	0.2	3.7	3.4	11
B00CW9C	Carignan	wine	N	seed	none	H	9	4	3.4	4.6	16	281	2.6	0.3	6.5	3.1	10
B00F6NV	Carina (Australie)	wine-table	N	seedless	none	F	nd	nd	nd	nd	nd	nd	nd	nd	nd	nd	nd
B00FQHT	Carrasquin	wine	N	seed	none	H	nd	nd	nd	nd	nd	nd	nd	nd	nd	nd	nd
B00EQUM	Casetta	wine	N	seed	none	H	nd	nd	nd	nd	nd	nd	nd	nd	nd	nd	nd
B00ERD4	Castañal	nd	N	seed	nd	H	nd	nd	nd	nd	nd	nd	nd	nd	nd	nd	nd
B00ER3A	Castelão = Periquita	wine-table	N	seed	none	H	0	-2	1.9	3.1	13	271	3	0.2	5.8	4	11.2
B00DWXT	Castellana blanca	wine	B	seed	none	H	nd	nd	nd	nd	nd	nd	nd	nd	nd	nd	nd
B00FQJO	Castets = Maturana tinta de Navarrete	wine	N	seed	none	H	14	4	2.4	2	9	288	1.5	0.1	5.9	3.3	9.3
B00FQFX	Castillon de Arcos	nd	B	seed	nd	H	nd	nd	nd	nd	nd	nd	nd	nd	nd	nd	nd
B00FQG6	Catalanesca	table	B	seed	none	H	17	nd	4.7	6.3	9	332	3.4	0	nd	nd	nd
B00ERCA	Catarratto bianco	wine	B	seed	none	H	20	7	2.7	5.2	14	355	2.5	0	8.2	8	10.9
B00ER4W	Cayam	wine	B	seed	nd	H	nd	nd	nd	nd	nd	nd	nd	nd	nd	nd	nd
B00FQF9	Argamusa	nd	N	seed	none	H	nd	nd	nd	nd	nd	nd	nd	nd	nd	nd	nd
B00F6OS	Cayetana blanca = Jaén blanco	wine	B	seed	none	H	8	6	2.8	4.5	8	630	3.7	1.1	5.5	4.8	8.5
B00EQXR	Centennial seedless	table	B	seedless	muscat	H	2	7	-0.4	1.6	5	422	3.3	0.1	nd	nd	nd
B00FQJD	Cercial du Dão	wine	B	seed	none	H	10	nd	1.7	4.3	14	457	2	0.7	5.5	3.7	9.9
B00ER7C	César	wine	N	seed	none	H	2	-2	1.4	1.9	9	205	2.3	0.4	6.8	3.6	8.2
B00EQZJ	Chahnani	table	B	seed	none	F	2	nd	3.7	3.7	4	236	4.9	1.3	nd	nd	nd
B00EQYW	Chami abiad	table	B	seed	none	H	nd	nd	nd	nd	nd	nd	nd	nd	nd	nd	nd
B00ERCK	Chaouch blanc	table	B	seed	none	F	0	nd	1.6	1.2	15	141	7.1	0.4	nd	nd	nd
B00FQG9	Chaouch rose	table	Rs	seed	none	F	-1	nd	2	1.2	8	151	5.8	0	nd	nd	nd
B00ERC8	Chaptal	table	B	seed	none	F	1	6	1	2	10	706	6.2	0.5	4.8	6	11.7
B00ER5S	Chardonnay	wine	B	seed	none	H	nd	-4	1.5	1.5	19	185	1.7	0.4	6.5	5	10.3
B00EQVY	Chasselas	wine-table	B	seed	none	H	0	0	0.1	0	20	234	3.1	0.2	3	4.4	9.7
B00EQUX	Chatus	wine	N	seed	none	H	5	2	2.4	3	14	280	1.6	0.3	7.1	3.7	8.8
B00ERA1	Chava	wine	N	seed	none	H	nd	nd	nd	nd	nd	nd	nd	nd	nd	nd	nd
B00ER5X	Chenin	wine	B	seed	none	H	-1	1	2.8	3.2	15	230	1.6	1	4.6	4.4	10.5
B00EQZA	Chirai obak	wine	B	seed	none	H	2	nd	3	3	1	nd	nd	0.7	nd	nd	nd
B001755	Chouchillon	wine	B	seed	none	H	-2.6	-2	2.2	3	13	181	1.8	0	4.5	3.7	11.4
B00F6OF	Ciliegiolo	wine-table	N	seed	none	H	7	0	0.8	2.6	7	303	3	0.4	5.4	4.1	11.3
B00ER6A	Cinsaut	wine-table	N	seed	none	H	9	2.4	2.9	3	14	336	4	0.6	5.5	3.2	9.4
B00F6PA	Clairette	wine-table	B	seed	none	H	8	4	3.8	4	19	223	2.2	0.5	4.6	3	9.5
B00ERCR	Claverie coulard	wine	B	seed	none	F	3	nd	3	3.5	22	226	2.2	0.3	6.5	5.5	12.3
B00ER7N	Coada vulpii	table	Rs	seed	none	F	1	nd	2	4	7	413	5.2	0.3	nd	nd	nd
B00EQU6	Coarna alba	table	B	seed	none	F	3	2	2.8	3.6	17	203	4	0.1	nd	nd	nd
B00EQTS	Cococciola	wine-table	B	seed	none	H	12	11	3	4.5	14	371	3.5	0	5.4	4.7	11.3
B00EI5J	Coda di volpe bianca	wine	B	seed	none	H	12	nd	3.3	3.7	5	245	1.7	1	4.9	5	11.4
B00EQU1	Codivarta	wine	B	seed	none	H	5	1	3.6	4.6	nd	369	2.6	0	nd	nd	nd
B00FQGX	Cojonata	nd	B	seed	nd	H	nd	nd	nd	nd	nd	nd	nd	nd	nd	nd	nd
B00CW9E	Colorino	wine	N	seed	none	H	-3	nd	2	2	14	322	1.1	0	5.6	3.2	11.5
B00EQVM	Completer	wine	B	seed	none	H	1	1	0.6	2.3	10	167	2.2	0	nd	nd	nd
B00FQGZ	Gallura zenni de Damasco (Spain)	nd	B	seed	nd	H	nd	nd	nd	nd	nd	nd	nd	nd	nd	nd	nd
B00EQUI	Corason de Kabritte blanc	wine	B	seed	none	H	nd	nd	nd	nd	nd	nd	nd	nd	nd	nd	nd
B00ERR1	Servant	wine	B	seed	none	H	nd	nd	nd	nd	nd	nd	nd	nd	nd	nd	nd
B00FQFU	Corazon de cabrito	nd	B	seed	nd	H	nd	nd	nd	nd	nd	nd	nd	nd	nd	nd	nd
B00EQXJ	Corbeau	wine	N	seed	none	H	2	0	1.9	2.2	17	339	2.6	0.1	6.2	3.8	9
B00ER6L	Corbina vicentina o nostrana	wine	N	seed	none	H	-4	nd	3.5	5	3	141	1.9	0	9.1	4	9.2
B00FQGO	Corinthe noir = Korinthiaki	table	N	seedless	none	H	-2	2	1	1.2	14	138	0.8	0.2	nd	nd	nd
B00ERS5	Cornichon blanc (non-identified)	nd	B	seed	nd	H	nd	nd	nd	nd	nd	nd	nd	nd	nd	nd	nd
B00FQFM	Cornifesto	wine	N	seed	none	H	5	nd	2	3	12	200	1.4	0.5	7.2	5.1	8.4
B00EQXD	Courbu	wine	B	seed	none	H	7	1	3	3.7	21	148	1.4	0.5	7.2	6.3	10.8
B00EQTM	Crimposie	wine	B	seed	none	F	0	nd	0.8	3.9	10	179	3.5	0.6	5.5	4.5	9
B00ER1E	Crimson seedless	table	Rg	seedless	none	H	nd	nd	nd	nd	nd	nd	nd	nd	nd	nd	nd
B00ER7O	Criolla grande sanjuanina	wine-table	N	seed	none	F	9	5.7	2.1	4	22	344	4.9	0.2	4.8	4.5	10.5
B00F6OE	Croatina	wine	N	seed	none	H	9	10	3	4.1	3	285	1.9	0.2	7	4.3	11.4
B00FQIL	Cruixen = Pampolat girat	wine	N	seed	none	H	nd	nd	nd	nd	nd	nd	nd	nd	nd	nd	nd
B00FQHV	Cuatendrá	wine	N	seed	none	H	nd	nd	nd	nd	nd	nd	nd	nd	nd	nd	nd
B00FQF7	Cuelga	nd	B	seed	none	H	nd	nd	nd	nd	nd	nd	nd	nd	nd	nd	nd
B00ER0K	Dabouki	table	B	seed	none	H	12	5	2.5	4.8	5	592	7.4	0.5	nd	nd	nd
B00ER0H	Danugue	wine-table	N	seed	none	H	6	nd	3.8	5.3	6	526	5.9	0.3	3.8	3.6	8
B00ER0E	Darkaia noir = Coarna neagra	table	N	seed	none	F	0	3	2.7	4	13	225	4	1	nd	nd	nd
B00F6PB	Datal	table	B	seed	none	H	1	5	1.3	3.3	10	640	9.1	0.4	nd	nd	nd
B00F6PK	Dattier de Beyrouth	table	B	seed	none	H	9	7	2.5	4.1	10	673	7	0.5	nd	nd	nd
B00FQGW	De Cilindro	nd	B	seed	nd	H	nd	nd	nd	nd	nd	nd	nd	nd	nd	nd	nd
B00F6NW	Deckrot	wine	N	seed	none	H	nd	nd	nd	nd	nd	nd	nd	nd	nd	nd	nd
B00ER3B	Dedo de Dama	table	B	seed	none	H	12	nd	3	4.6	8	1205	5	0.6	nd	nd	nd
B00EJK9	Derechero	wine	N	seed	none	H	20	6	2.3	3.7	19	633	4.2	0.3	6	3.7	8.5
B00ER1W	Dermatas	wine-table	B	seed	none	H	0	5	1.5	2.3	1	354	3.1	0	nd	nd	nd
B00ER7D	Diagalves	wine-table	B	seed	none	H	10	nd	2.1	4	12	504	4.2	0.5	3.8	4.2	10.3
B00EI4U	Dili kaftar	wine	Rs	seed	nd	H	nd	nd	nd	nd	nd	nd	nd	nd	nd	nd	nd
B00ERCL	Dimiat	wine-table	B	seed	none	H	-5	nd	2.1	4	14	275	3.7	0.3	3.7	4	8.8
B00EQTJ	Dimrit	wine	N	seed	none	H	8	nd	0.3	5	5	330	2.7	1	6.5	4	9.4
B00ERD2	Dinka zöld	wine	B	seed	none	H	-4	-1	1.7	2.5	16	260	2.2	0	5.6	4.5	10.3
B00ERS6	Djandjal kara	table	N	seed	none	H	0	7	2	5.5	0	247	5.4	0	nd	nd	nd
B00ER0O	Doight du neigne	table	N-Rg	seed	none	H	nd	nd	nd	nd	nd	nd	nd	nd	nd	nd	nd
B00F6OB	Dolcetto	wine	N	seed	none	H	4	nd	1.3	2.9	11	218	1.6	0.2	5	4.2	9.4
B00F6NX	Domina	wine	N	seed	none	H	nd	nd	nd	nd	nd	nd	nd	nd	nd	nd	nd
B00EJL9	Dominga	table	B	seed	none	H	nd	nd	nd	nd	0	175	3.8	0	nd	nd	nd
B00FQG1	Dona Maria	table	B	seed	none	H	18	6.3	3	6.3	20	955	10.6	1	nd	nd	nd
B00F6QE	Dongine	wine-table	B	seed	none	H	-1	2	2.3	1.6	8	223	2.4	0.6	5	3.7	9.2
B00EI4P	Donzelinho branco	wine	B	seed	none	H	6	1	2	3	11	115	1.7	0.5	nd	nd	nd
B00FQFN	Donzelinho tinto	wine	N	seed	none	H	5	nd	2.1	2.6	13	142	2.3	0.2	5.6	4.1	12.6
B00EQYY	Doppel Augen	table	B	seed	none	nd	nd	nd	nd	nd	nd	nd	nd	nd	nd	nd	nd
B00FQIA	Doradilla	wine	B	seed	none	H	11	nd	3.7	4	6	845	3.8	0.3	3.7	4.1	9.6
B00ER5A	Douradinha	wine	B	seed	none	H	0	nd	3	3	26	194	1.4	1.3	5.3	5.9	10.2
B00EQUZ	Dureza	wine	N	seed	none	H	11	4	1.7	3.3	20	224	1.9	0.2	4.2	3.1	9.6
B00FQGI	El Farryali	table	N	seed	none	H	10	nd	4	5.3	1	nd	nd	0	nd	nd	nd
B00FQG4	El Gouz	table	B	seed	none	H	-3	nd	0.7	1	6	141	3.9	0.4	nd	nd	nd
B00ERPY	Elbling	wine	B	seed	none	H	3	-1	2	2.5	15	142	2	0.3	4.6	5.5	9.2
B00ER04	Emerald seedless	table	B	seedless	none	H	6	5	2.1	2.5	3	777	3.2	0.3	nd	nd	nd
B00FQHZ	Epero de Gall	wine	N	seed	none	H	nd	nd	nd	nd	nd	nd	nd	nd	nd	nd	nd
B00ER7K	Epinou	wine	N	seed	none	H	6	1	0.5	2.2	5	146	1.4	0	nd	nd	nd
B001754	Espadeiro tinto	wine	N	seed	none	H	14	nd	3.8	4.6	15	155	1.9	0.2	8	5.6	10.6
B00F6PG	Estaca saouma	wine	N	seed	none	F	3	8	4	5	11	131	2.5	0.8	8.5	5.5	9.6
B00ERS7	Fahri Kalamak	nd	nd	nd	nd	H	nd	nd	nd	nd	nd	nd	nd	nd	nd	nd	nd
B00F6P3	Falanghina	wine	B	seed	none	H	11	7	4.7	6	14	356	1.8	0.7	6.3	4.9	8.1
B00ER8V	Fer	wine	N	seed	none	H	6	4	2.5	3.3	8	257	1.7	0.2	4.4	3.7	10.8
B00ERB2	Ferlongo	table	N	seed	none	H	nd	nd	nd	nd	nd	nd	nd	nd	nd	nd	nd
B00FQF0	Fernandella	wine	N	seed	none	H	nd	nd	nd	nd	nd	nd	nd	nd	nd	nd	nd
B00FQJE	Fernão Pires	wine	B	seed	none	H	3	-2	1.6	3.6	18	197	1.8	0.3	3.5	4.3	9.3
B00FQGH	Ferral (Spain) = Uvallon	nd	N	seed	none	H	nd	nd	nd	nd	nd	nd	nd	nd	nd	nd	nd
B00EI55	Ferral = Achladi	table	Rg	seed	none	H	12	nd	4.3	5.2	18	340	3.8	0	nd	nd	nd
B00ERAM	Feteasca alba	wine	B	seed	none	H	4	-5	1.5	1	17	94	2.1	0.3	5.3	4.1	11.3
B00EQTN	Feteasca regala	wine	B	seed	none	H	-3	0	1.3	1.3	22	147	1.5	0	nd	nd	nd
B00ER1D	Fiano	wine	B	seed	none	H	-2	nd	3.3	3.6	8	176	1.3	0	4.9	4.7	10.8
B00ER2G	Fiesta	table	B	seedless	none	H	nd	nd	nd	nd	nd	nd	nd	nd	nd	nd	nd
B00ER5Z	Flame seedless	table	Rg	seedless	none	H	1	4	0	0	5	165	2.2	0	nd	nd	nd
B00ER62	Flora	wine	Rs	seed	none	H	1	nd	1.7	2	19	191	1.5	0	5	5.5	12.1
B00FQI1	Fogoneu	wine	N	seed	none	H	10	3	2.3	2.7	18	447	2.3	0.2	7.4	5.7	8.8
B00EQTD	Fokiano	wine-table	N-Rg	seed	none	H	10	nd	nd	3.8	15	166	3.6	0.4	6	4	12.6
B00FQJF	Folgasão	wine	B	seed	none	H	-1	nd	2	2.5	15	185	2.2	0.7	5.6	5	11
B00FQG3	Fondo de Orza	table	B	seed	none	H	0	nd	1.3	1.7	4	nd	nd	0	nd	nd	nd
B00FQIC	Forastera (Spain)	wine	B	seed	none	H	11	4	3.3	3.7	15	370	2.4	0.7	5.8	4.7	7.7
B00EJL0	Forcallat tinta	wine	N	seed	none	H	6	6	3	3.7	10	281	1.6	0	3.5	3	8.1
B00F6NR	Fortunato	table	B	seed	none	nd	nd	nd	nd	nd	nd	nd	nd	nd	nd	nd	nd
B00EQX0	Frankenthal	wine-table	N	seed	none	H	1	-1	2.5	2.9	7	482	4.5	0.4	3.2	2.5	9.1
B00EQUV	Freisa	wine	N	seed	none	H	5	nd	nd	4.5	10	158	1.8	1.3	5.7	3.3	9.5
B00ER9R	Fuella nera	wine	N	seed	none	H	1	-1	1	2	13	383	2.3	0.3	5.6	3.8	9.8
B00EQX9	Fumin	wine	N	seed	none	H	11	7	2.7	3.5	16	277	2.1	0.7	8.6	3.8	8.9
B00ER7Y	Furmint	wine	B	seed	none	H	5	2	2.2	4	20	209	2.9	1.3	6.1	6.2	10.8
B00FQIE	Gabriela	nd	B	seed	none	H	nd	nd	nd	nd	nd	nd	nd	nd	nd	nd	nd
B00EQXP	Galbena de Odobesti	wine	B	seed	none	H	2	nd	1.6	2.6	18	313	2	0.5	5.1	4.2	9.1
B00EQTU	Galbena uriasa	wine	B	seed	none	H	2	4	1.6	2.5	14	463	3.1	0.1	3.5	4.7	8.8
B00EQUH	Galotta	wine	N	seed	none	H	nd	nd	nd	nd	nd	nd	nd	nd	nd	nd	nd
B00ER8X	Gamaret	wine	N	seed	none	H	2	0	1	2	nd	149	1.7	0	5.8	nd	nd
B00ER2O	Gamay	wine	N	seed	none	H	0	-3	1.5	1.3	14	165	2	0.5	5.7	4.8	10.1
B00ER09	Gantziandan	table	B	seed	none	H	4	3	3	4.2	9	235	3	0	nd	nd	nd
B00EQYZ	Garbanega faux (Istituto San Michele)	wine	B	seed	none	H	nd	nd	nd	nd	nd	nd	nd	nd	nd	nd	nd
B00ER6P	Garganega	wine-table	B	seed	none	H	16	nd	3.3	3.3	10	411	1.9	0	6.9	6.2	11.6
B00EJLC	Monstruosa	nd	B	seed	none	H	nd	nd	nd	nd	nd	nd	nd	nd	nd	nd	nd
B00EQZO	Garrido macho	wine-table	B	seed	none	H	16	5	3.3	5.2	10	586	3.9	1.8	5.9	5.2	9.5
B00FQI7	Garro	wine	N	seed	none	H	nd	nd	nd	nd	nd	nd	nd	nd	nd	nd	nd
B00EQVE	Gascon	wine	N	seed	none	H	5	0	2.3	2.9	14	223	1.9	0.4	3.7	3	11
B00FQF2	Gateta	wine-table	N	seed	none	H	13	5	0.7	2.7	19	412	3	0.5	6.9	4	12.6
B00ERPT	Geisdutte Blau	nd	N	seed	nd	H	nd	nd	nd	nd	nd	nd	nd	nd	nd	nd	nd
B00ERPF	Gelbhölzer blau	wine-table	N	seed	none	H	6	-4	2	2.6	13	167	1.8	0.6	5.7	3.8	11.4
B00F6PR	Genk Uzum	table	B	seed	none	F	11	nd	3.7	5.3	17	374	3.1	0.3	3.2	4.4	8.7
B00F6O9	Genovèse	wine	B	seed	none	H	-2	1	2.5	2.6	11	278	2.5	0.2	6.8	6.8	11.3
B00EQZ0	Gharbi	wine	B	nd	nd	H	nd	nd	nd	nd	nd	nd	nd	nd	nd	nd	nd
B00EQU3	Gheméra	wine	Rg	seed	none	H	8	nd	2.7	5	5	538	4.1	0.2	6	3.8	9.8
B00EI4Q	Gibert	wine	N	seed	none	H	9	1	3	4.3	24	359	3.5	1	6	4	9.6
B00ER5K	Gibi = Hebén	wine	B	seed	none	F	12	5	3.1	3.8	13	502	3.8	0.2	4.6	5	9.4
B00ER8T	Glycostaphyllo	wine	Rg	seed	none	H	12	nd	4	4.3	8	nd	nd	0.3	nd	nd	nd
B00ER7S	Goher	wine	B	seed	none	F	6	nd	0.8	1.8	14	109	2.4	0.7	4.8	6	12.4
B00ER9J	Goldriesling	wine	B	seed	none	H	0	-1	0.3	1.1	16	142	1.6	2	5.1	4.7	11.1
B00F6NZ	Golodan	table	B	seed	none	nd	nd	nd	nd	nd	nd	nd	nd	nd	nd	nd	nd
B00FQI4	Gorgollasa	wine	N	seed	none	H	8	nd	3	3.3	8	362	2.7	0	6	5.2	9.9
B00EQTK	Gouais blanc	wine	B	seed	none	H	1	4	1.7	2.5	26	184	2.4	0.9	7.8	6.8	9.5
B00EQZ1	Graeco	wine	B	seed	none	H	nd	nd	nd	nd	nd	nd	nd	nd	nd	nd	nd
B00EQXO	Grain	wine	N	seed	none	H	nd	nd	nd	nd	nd	nd	nd	nd	nd	nd	nd
B00ERJ2	Granatovyi	nd	N	nd	nd	H	nd	nd	nd	nd	nd	nd	nd	nd	nd	nd	nd
B00FQHG	Grand Noir de la Calmette	wine	N	seed	none	H	7	6	2.2	3	11	423	2.3	0.2	3.6	3.6	9
B00ER2W	Grappenoux	wine	N	seed	none	H	3	0	3.7	3	21	102	1.2	0	6	2.9	10
B00ER9T	Grassen	wine	N	seed	none	H	3	6	2.4	3.3	14	419	2.7	0.3	5.7	4.5	9.4
B00ER98	Grec rouge	wine-table	Rs	seed	none	H	4	3	2.2	4	8	681	3.6	1.1	4.6	4.6	9.6
B00ER14	Grechetto = Pignoletto	wine	B	seed	none	H	10	4	1.3	3.8	12	139	1.6	0.3	4	4.4	11
B00EQTT	Greco bianco	wine	B	seed	other	H	9	nd	3.9	5	13	250	2.3	0.1	5.4	5.4	7.6
B00ER0Z	Greco di Tufo	wine	B	seed	none	H	5	nd	3	3.3	15	253	1.3	1.5	7.1	7.8	11.1
B00FQH1	Greg	nd	B	seed	nd	H	nd	nd	nd	nd	nd	nd	nd	nd	nd	nd	nd
B00ER9E	Garnacha tinta = Grenache	wine	N	seed	none	H	6	2	3.2	4.1	17	314	2.1	0.7	5.1	3	11.8
B00ER9O	Grignolino	wine	N	seed	none	H	-4	nd	3.1	2.6	5	262	1.4	1	7	5.9	9.2
B00ER0X	Grillo	wine	B	seed	none	H	17	5	1.3	3.6	8	249	5.3	0.3	5.3	4.5	11.1
B00EQU8	Gros Bourgogne	wine	B	seed	none	H	1	nd	0.8	1.8	15	320	2.6	1.4	6.5	6.2	10.2
B00EQUU	Gros Cabernet	wine	N	seed	none	H	8	nd	2.7	2.8	9	237	1.5	0.2	6.2	2.6	10.2
B00F6PQ	Gros Colman	table	N	seed	none	H	4	0	3	4.3	13	424	5.1	1.8	2.7	2.8	7.8
B00ERRG	Gros Manseng	wine	B	seed	none	H	0	2	3.3	4.1	20	230	1.4	0	7.6	5.8	10.6
B00ER5Y	Gros Maroc	table	N	seed	none	H	0	2	3.9	5.2	5	464	7.4	0.2	nd	nd	nd
B00EQUL	Grosse Mérille	wine	N	seed	none	H	nd	nd	nd	nd	nd	nd	nd	nd	nd	nd	nd
B00ER6U	Grüner Veltliner	wine	B	seed	none	H	1	1	1.3	2.3	20	158	1.7	1.1	5	5.3	10.5
B00EQZM	Hadari	table	B	seed	none	H	12	nd	nd	4.1	1	1271	6.1	0.5	nd	nd	nd
B00EQSN	Hagnos Zöld	table	B	seed	none	H	nd	nd	nd	nd	nd	nd	nd	nd	nd	nd	nd
B00ERRW	Halholyag	table	B	seed	none	F	6	nd	2.3	3.7	18	268	4	0.2	nd	nd	nd
B00ERPV	Hängling spänischer = Tauberschwarz	wine	N	seed	none	H	nd	nd	nd	nd	nd	nd	nd	nd	nd	nd	nd
B00ER9V	Harslevelu	wine	B	seed	none	H	5	nd	2.4	3.4	15	231	2.6	1	6	6.6	10.3
B00ERSI	Henab turki	table	Rg	seed	none	H	7	3	4.3	5.9	6	530	6.2	0.2	5.2	nd	4.9
B00ER3E	Heptakilo	table	N	seed	none	H	7	5	3.6	5.4	3	551	6.4	0.1	nd	nd	nd
B00EQTZ	Heroldrebe	wine	N	seed	none	H	5	nd	2.7	2.3	12	150	1.9	0	5.4	4.1	11.7
B00ERPR	Heunisch Rot No 1	wine	Rg	seed	none	H	2	nd	3	2.7	16	291	2.4	2	5.5	5.2	10.7
B00ERRB	Heunish Rotgestreift = mutation Gouais blanc	nd	B	seed	nd	H	nd	nd	nd	nd	nd	nd	nd	nd	nd	nd	nd
B00EQV4	Heunisch schwarz	wine	N	seed	none	F	9	5	4.6	3.8	15	271	2	0	7.2	6	10.4
B00ERQ2	Hoertling Weiss	nd	B	nd	nd	F	nd	nd	nd	nd	nd	nd	nd	nd	nd	nd	nd
B00ER55	Houssein rouge	table	N-Rg	seed	none	nd	nd	2	1	1	nd	nd	nd	nd	nd	nd	nd
B00EQVB	Humagne blanc	wine	B	seed	none	H	1	nd	2.3	3	23	258	1.9	3	5.2	5.8	9.7
B00ER0F	Hunisa	table	N-Rg	seed	none	F	3	8	4	6.3	4	291	6.7	nd	nd	nd	nd
B00ER39	Hweidi	table	B	seed	none	H	nd	nd	nd	nd	nd	nd	nd	nd	nd	nd	nd
B00ERCG	Ichkimar	table	Rg	seed	none	F	2	nd	2.3	2.7	0	152	4.7	0.2	nd	nd	nd
B00ER9S	Ichkimar biely faux (Collection Kichinev)	table	B	seed	none	F	1	1	3	4	4	86	3.4	0	nd	nd	nd
B00EQXM	Impigno	wine	B	seed	none	H	2	nd	2.3	3.3	15	319	2.6	0.8	5.3	5.1	9.1
B00F6QM	Institutis grdzelmtevana	nd	B	nd	nd	nd	nd	nd	nd	nd	nd	nd	nd	nd	nd	nd	nd
B00ER5H	Irsai Oliver	wine-table	B	seed	muscat	H	-9	nd	-1.7	-0.7	8	347	2.7	0	3.5	4	13.1
B00ER9A	Italia	table	B	seed	muscat	H	5	3	3	4	7	647	8	0.3	nd	nd	nd
B00ER35	Ithaki	table	Rs	seed	none	H	4	4.7	1	1.3	5	262	4.7	0	nd	nd	nd
B00ERRY	Izsaki sarfeher	wine	B	seed	none	H	1	nd	1.7	3.3	14	411	2.9	1	5.7	8	9.1
B00FQG2	Jaoumet	table	B	seed	none	H	-3	-1	-0.3	0	14	179	2.4	0.6	5.5	nd	11.1
B00ERPQ	Javor Weiss	nd	B	seed	nd	F	nd	nd	nd	nd	nd	nd	nd	nd	nd	nd	nd
B00FQGJ	Jeronimo	table	N	seed	none	H	8	nd	3.3	5.2	5	834	6.7	0.5	nd	nd	nd
B00EQV3	Joubertin	wine	N	seed	none	H	4	1	1.5	2.2	14	241	2.1	0.4	7.5	3.9	7.6
B00FQHL	Juan Garcia	nd	N	seed	none	H	nd	nd	nd	nd	nd	nd	nd	nd	nd	nd	nd
B00EQZU	July Muscat	table	B	seed	muscat	H	-8	0	0	0.7	18	284	4.2	0	nd	nd	nd
B00ERA2	Kadarka	wine	N	seed	none	H	10	nd	2.8	4.1	18	210	2.3	1.3	6.4	5.1	8.9
B00EQVZ	Kaisermuskat	wine	B	seed	none	H	6	nd	0.3	1.2	6	78	1.6	2.7	nd	nd	nd
B00EQSQ	Kakotryghis	wine	B	seed	none	H	nd	nd	nd	nd	nd	nd	nd	nd	nd	nd	nd
B00ER5E	Kandahari siah	table	N-Rg	seed	none	F	-9	nd	nd	-1	0	nd	nd	1	nd	nd	nd
B00ER58	Kanzler	wine	B	seed	none	H	2	1	-1.7	-0.7	19	145	2.5	0	4.3	3.9	10.8
B00ER2A	Kapistroni tétri hermaphrodite (Coll. Kichinev)	wine	B	seed	none	H	nd	nd	nd	nd	nd	nd	nd	nd	nd	nd	nd
B00F6O0	Kara oglan faux	wine	B	seed	none	H	nd	nd	nd	nd	nd	nd	nd	nd	nd	nd	nd
B00ER7X	Kara ouzume Aschkhabadsky	wine-table	N	seed	none	H	3	nd	2.3	6	6	396	3.7	1.3	5.6	3.7	8.8
B00EQTC	Kartsiotis	wine	N	seed	none	H	7	nd	3	4.8	29	222	1.8	0.8	6	4	7.4
B00ERAE	Kasoufi de la Bekaa	wine	B	seed	none	H	4	nd	2.3	2.2	13	317	2.9	0	5.4	5	10.5
B00ER0C	Katta-kourgan	table	B	seed	none	F	1	nd	3.3	5	6	538	10.4	0.2	nd	nd	nd
B00EQSU	Kéknyelü	wine	B	seed	none	F	-1	nd	3	3	11	138	2	0	4	3.5	11.7
B00ERRD	Kerner	wine	B	seed	none	H	0	-10	1	0	24	191	2	0	3.8	4.9	12.1
B00ER0G	Khalili belyi	table	B	seed	none	H	10	3	-0.5	-0.9	3	449	2.7	0.8	nd	nd	nd
B00EQZQ	Khalt	wine	B	seed	none	H	5	nd	nd	2	0	229	3.2	0	4	4.8	15.9
B00F6QJ	Haristvala Meskhuri	nd	B	nd	nd	nd	nd	nd	nd	nd	nd	nd	nd	nd	nd	nd	nd
B00ER1I	Khikhvi	wine	B	seed	none	H	2	nd	2.7	2.7	12	62	3	0	nd	nd	nd
B00ERCT	Khikhvi femelle (Collection Kichinev)	wine	B	seed	none	F	nd	nd	nd	nd	nd	nd	nd	nd	nd	nd	nd
B00ER8M	Khindogny	wine	N	seed	none	H	4	nd	3.1	4	7	340	2.2	0.6	4.5	3.7	10
B00EQZ2	Khoussaïné blanc	table	B	seed	none	H	-4	nd	1.7	3.2	6	459	6.2	0.3	3	nd	8.8
B00EQYR	Kichmich tcherni	table	N	seedless	none	H	nd	nd	nd	nd	nd	nd	nd	nd	nd	nd	nd
B00ER0L	Kizil sapak faux	wine	N	seed	none	H	8	9	2.7	4	1	338	3.9	0.5	7	5	9.5
B00ER1S	Kizil Yakdona	table	Rs	seed	none	F	nd	nd	nd	nd	nd	nd	nd	nd	nd	nd	nd
B00ERRC	Kokurdes belyi	wine-table	B	seed	none	H	8	3	2.3	4	8	303	2.5	nd	nd	nd	nd
B00ERCU	Kolliniatiko	wine	Rg	seed	none	H	-6	nd	1	5.7	18	139	2.2	0	6.2	3	12.1
B00EQU5	Kolontar	wine	B	seed	none	H	12	nd	2.3	4.7	5	187	2.3	0.2	5.5	5	9.5
B00EQZ3	Kolossié gebirgig	table	N	seed	none	F	nd	nd	nd	nd	nd	nd	nd	nd	nd	nd	nd
B00ER7U	Königstraube	wine-table	B	seed	none	H	8	nd	2	2.5	10	285	1.9	1.2	5.9	4.9	9.1
B00ERSF	Kontegalo	table	B	seed	none	F	nd	nd	nd	nd	nd	nd	nd	nd	nd	nd	nd
B00F6O1	Korza erevani	table	B	nd	none	nd	nd	nd	nd	nd	nd	nd	nd	nd	nd	nd	nd
B00ERSG	Kotsifali	wine	N	seed	none	H	10	nd	2	3.5	12	156	2.1	0	3.6	3.3	12.2
B00ER6N	Kotsiphali faux (Collection Athènes)	wine	N	seed	none	H	nd	nd	nd	nd	nd	nd	nd	nd	nd	nd	nd
B00F6P0	Kouroupitsa	wine	N-Rg	seed	none	H	1	nd	2.3	2.3	30	214	2.2	0.3	4.5	4.5	10.8
B00EQYP	Koutlaksky belyi	wine-table	B-Rs	seed	none	H	nd	nd	nd	nd	nd	nd	nd	nd	nd	nd	nd
B00EQT3	Kövidinka	wine	Rs	seed	none	H	12	nd	2.3	3.6	15	280	1.7	0.8	5	4.9	9.7
B00ER00	Koz ouzioum	table	B	seed	none	F	0	4	3.7	4.6	16	122	3.8	0	nd	nd	nd
B00ER84	Krakhouna	wine	B	seed	none	H	-2	nd	4.7	4.3	17	270	2	0.2	5.4	4.5	11.9
B00EQXX	Labrusco	wine	N	seed	none	H	-4	6	4	5.3	14	264	1.1	0	nd	nd	nd
B00F6P1	Ladikino = Psarossyriko	wine	N-Rg	seed	none	H	-3	nd	3	3	12	430	2.3	0.1	5	4	9.7
B00FQIN	Lado	nd	B	seed	none	H	nd	nd	nd	nd	nd	nd	nd	nd	nd	nd	nd
B00EQUW	Lagrein	wine	N	seed	none	H	10	nd	1.7	3	9	263	2.4	0.5	4.9	4.1	11.8
B00EI5D	Lambrusco di Sorbara	wine	N	seed	none	F	7	nd	4.3	6	11	48	3.2	0	10.8	5.2	9.5
B00F6OU	Lambrusco Maestri	wine	N	seed	none	H	8	2	3.2	5.2	24	274	1.6	0.2	7.2	4.2	9.7
B00EQVH	Lambrusco Marani	wine	N	seed	none	H	-1	0	4	3	22	173	1.9	0	9.8	5.9	10.6
B00ER5I	Lambrusco Salamino (Collection Conegliano)	wine	N	seed	none	H	nd	nd	nd	nd	nd	nd	nd	nd	nd	nd	nd
B00EQUN	Lameiro	wine	B	seed	none	H	nd	nd	nd	nd	nd	nd	nd	nd	nd	nd	nd
B00EQVI	Landroter = Cornalin du Valais	wine	N	seed	none	H	-1	nd	3	3.3	11	200	0.8	0.7	7.6	5.4	9.2
B00F6PI	Lauzet	wine	B	seed	none	H	5	-1	2.6	3.8	21	181	1.5	0.8	5.6	6.3	11.3
B00EQVV	Len de l'El	wine	B	seed	none	H	3	-1	2.1	2.2	9	367	2.2	1.2	4.6	4.9	10.6
B00EQXE	Lialmigui	wine-table	B	seed	none	H	8	3	3	4.7	15	375	3.5	1.5	5.4	5.6	8.5
B00ER2Y	Lignan	table	B	seed	none	H	0	2	-0.2	-0.6	7	224	2.9	0.7	5.3	nd	8.4
B00ER72	Limberger	wine	N	seed	none	H	0	-4	1.6	1.6	15	228	1.8	0.2	6.5	4.3	10.3
B00ERSH	Limnio	wine	N	nd	nd	H	nd	nd	nd	nd	nd	nd	nd	nd	nd	nd	nd
B00FQHF	Manteudo	nd	B	seed	none	H	nd	nd	nd	nd	nd	nd	nd	nd	nd	nd	nd
B00EJLS	Icod de los Vinos	nd	N	nd	none	H	nd	nd	nd	nd	nd	nd	nd	nd	nd	nd	nd
B00EQT2	Lisztes feher	wine	B	seed	none	H	nd	nd	nd	nd	0	nd	nd	nd	nd	nd	nd
B00F6OX	Louali	table	B	seed	none	H	5	nd	nd	3.7	0	208	5.2	0.9	nd	nd	nd
B00ER5R	Loureiro	wine	B	seed	none	H	1	3	3.8	3.5	12	281	1.9	0.4	7.2	6	10.9
B00FQGB	Luisa blanca	nd	B	seed	nd	H	nd	nd	nd	nd	nd	nd	nd	nd	nd	nd	nd
B00F6O2	Lumassina	wine	B	seed	none	H	nd	nd	nd	nd	nd	nd	nd	nd	nd	nd	nd
B00ER96	Macabeu	wine	B	seed	none	H	9	nd	3.1	3.7	11	495	2.8	0.8	5.3	5	10
B00ERQS	Madeleine angevine	table	B	seed	none	F	-3	-1	-1.6	-1.5	10	190	3.8	0	4.7	nd	11.1
B00ER3W	Madeleine angevine Oberlin	table	B	seed	none	H	-6	-1	-1.8	-1.5	18	340	3.1	0.1	4.9	nd	10.2
B00ER7E	Madeleine de Clermont	table	B	seed	none	H	-4	-3	-1	-1.3	14	298	3.1	0	4.6	nd	9.3
B00ER5O	Madeleine Salomon = Agostenga blanc	table	B	seed	none	H	-6	-2	-0.1	-0.6	20	195	2.5	0.5	nd	nd	nd
B00EQUC	Magdeleine noire des Charentes	wine	N	seed	none	H	nd	nd	nd	nd	nd	nd	nd	nd	nd	nd	nd
B00ER28	Mai_3	table	B	seed	none	H	nd	nd	nd	nd	nd	nd	nd	nd	nd	nd	nd
B00ER7B	Malvar	wine-table	B	seed	none	H	4	2	2.1	3	7	578	3.9	0.2	3.3	4.5	9.6
B00CW9D	Malvasia di Sardegna	wine	B	seed	other	H	3	3	2.4	3.8	7	341	2.2	0.8	4.6	4	12.1
B00EQTG	Malvasia istriana	wine	B	seed	none	H	10	nd	1.1	3.5	14	201	2.5	0.3	6.5	4.5	10.5
B00FQHI	Malvasia volcánica	nd	B	seed	nd	H	nd	nd	nd	nd	nd	nd	nd	nd	nd	nd	nd
B00ERPU	Malvoisie de Lasseraz	wine	B	seed	none	F	nd	nd	nd	nd	nd	nd	nd	nd	nd	nd	nd
B00FQI3	Mancens = Giro de Baleares	wine	N	seed	none	H	8	7	2.7	4	13	496	3.1	0	5	4.3	7.8
B00ER80	Mancin	wine	N	seed	none	H	3	2	3.7	2.7	7	292	2.1	0	8.2	6.6	9.4
B00ERSJ	Mandilaria	wine	N	seed	none	H	7	nd	nd	4.1	8	536	4.2	0.2	6.3	3.8	8.7
B00EJLB	Manseng noir	wine	N	seed	none	H	4	7	3.1	4	16	246	1.7	0.4	6.2	3.3	9.7
B00FQI9	Manses de Tibbus	wine	N	seed	none	H	nd	nd	nd	nd	nd	nd	nd	nd	nd	nd	nd
B00FQGA	Mantúo de Pilas	wine	B	seed	none	H	1	2	2	3	15	346	3.6	0.3	2.9	3	10.7
B00ER2K	Maratheftiko	table	N	seed	none	F	-4	nd	3.8	7	17	119	3.3	0	nd	nd	nd
B00ERCQ	Marselan	wine	N	seed	none	H	6	3	2.2	3.2	32	303	1.4	0	5.1	3.9	11.5
B00EQUO	Massirart	wine	N	seed	none	H	2	-1	2	4.2	13	nd	nd	0.2	nd	nd	nd
B00ER1U	Matilde	table	B	seed	none	H	12	8	0	1	10	361	6.2	0.3	nd	nd	nd
B00ER8K	Matrassa	wine	N	seed	none	H	0	0	1.6	2.6	4	144	1.9	1.2	nd	nd	nd
B00F6O3	Matrassa blanc faux	nd	B-Rs	nd	nd	H	nd	nd	nd	nd	nd	nd	nd	nd	nd	nd	nd
B00ER4A	Maturana blanca	wine	B	seed	none	H	-3	1	1	1.7	20	186	1.9	0	3.3	4.4	10.9
B00ERD9	Mauzac	wine	B	seed	none	H	6	3	2	3.3	14	241	2	1.1	3.1	4.5	8.7
B00ERA9	Mayorquin	wine-table	B	seed	none	H	6	5	2.6	3.5	6	1089	4.5	0.5	5.1	4	9.7
B00EQV9	Mècle	wine	N	seed	none	H	2	3	3.1	3.1	15	203	2.3	0.2	4.3	3	9.6
B00175C	Medouar	nd	nd	seed	nd	nd	nd	nd	nd	nd	nd	nd	nd	nd	nd	nd	nd
B00EJKG	Mencia	wine	N	seed	none	H	nd	nd	nd	nd	11	153	1.3	nd	4.8	3	9.4
B00ER3R	Merbein seedless	table	B	seedless	none	H	nd	nd	nd	nd	nd	nd	nd	nd	nd	nd	nd
B00ER9H	Merlot	wine	N	seed	none	H	1	0	2	2	10	134	1.6	0	6	5.4	10.3
B00F6OH	Merseguera	wine	B	seed	none	H	5	2	2.8	4.5	16	379	2.9	0.8	3.1	4.3	9.3
B00ER9G	Meslier Saint-François	wine	B	seed	none	H	-3	-6	1.4	3.1	9	186	2	1.6	7.1	6	9.5
B00ER5J	Miguel de Arco	wine	N	seed	none	H	5	6	2.7	3.3	12	449	3.2	0	3	3	10
B00FQIB	Miguel de Arco (Spain)	nd	N	seed	none	H	nd	nd	nd	nd	nd	nd	nd	nd	nd	nd	nd
B00EQVJ	Mireille	table	B	seed	muscat	H	-8	-3	-2.3	-2.9	13	135	2.9	0	nd	nd	nd
B00ER88	Misket Rusenski	table	N	seed	muscat	H	4	0	-0.7	-0.5	nd	445	7	0	nd	nd	nd
B00EQTF	Mission = Listán prieto	wine	N	seed	none	H	6	nd	3.5	4.2	11	483	2.5	0.4	4.2	4	9.8
B00ER0I	Molinera gorda	table	Rg	seed	none	H	11	nd	2.4	4.1	3	671	5.9	0.1	3.4	nd	8.5
B00FQIY	Moll	nd	B	seed	none	H	nd	nd	nd	nd	nd	nd	nd	nd	nd	nd	nd
B00ER49	Mondeuse	wine	N	seed	none	H	0	0	2.3	2.6	13	212	2.2	0.2	6.8	3.6	9.4
B00EQV7	Mondeuse blanche	wine	B	seed	none	H	5	3	3.3	4	20	186	2.3	0.2	4.8	4.5	11.1
B00FQID	Mondragón	nd	N	seed	none	H	nd	nd	nd	nd	nd	nd	nd	nd	nd	nd	nd
B00ER15	Monica femelle (Tunisie)	wine	N	seed	none	F	nd	nd	nd	nd	nd	nd	nd	nd	nd	nd	nd
B00EQSY	Montepulciano	wine	N	seed	none	H	12	nd	2.8	3.9	11	187	2	0	7.5	5.1	10
B00FQIG	Morate	nd	N	seed	none	H	nd	nd	nd	nd	nd	nd	nd	nd	nd	nd	nd
B00ER4J	Moravia agria	wine	N	seed	nd	H	nd	nd	nd	nd	nd	nd	nd	nd	nd	nd	nd
B00FQGK	Moré	nd	N	seed	nd	H	nd	nd	nd	nd	nd	nd	nd	nd	nd	nd	nd
B00FQIH	Morenillo	wine	N	seed	none	H	nd	nd	nd	nd	nd	nd	nd	nd	nd	nd	nd
B00ER2E	Morenzi	table	Rg	seed	none	F	nd	nd	nd	nd	nd	nd	nd	nd	nd	nd	nd
B00EJKP	Moristel	nd	N	nd	nd	nd	nd	nd	nd	nd	nd	nd	nd	nd	nd	nd	nd
B00EQX3	Graciano = Morrastel	wine	N	seed	none	H	12	5	3.4	3.7	11	262	1.9	0.4	6	3.5	9.3
B00FQIO	Moscatel de Angüés	nd	B	seed	muscat	H	nd	nd	nd	nd	nd	nd	nd	nd	nd	nd	nd
B00EQXB	Moscato di Terracina	wine-table	B	seed	muscat	H	4	3	1.7	3	8	430	3.6	2	5.5	4.9	7.1
B00EQU4	Moscato giallo	wine-table	B	seed	muscat	H	8	nd	2	4.7	7	217	2.6	0.3	4	5.3	10.9
B00ER3G	Moscatuel	table	Rs	seedless	muscat	H	nd	nd	nd	nd	nd	nd	nd	nd	nd	nd	nd
B00ERPI	Moscita rosa = Tamjanika crna	table	N	seed	muscat	F	nd	nd	nd	nd	nd	nd	nd	nd	nd	nd	nd
B00ER52	Mourisco tinto = Marufo	wine	N	seed	none	F	10	2	2.9	3.1	7	284	3.3	0.3	5.8	2.8	9.7
B00EQVO	Mourtaou	wine	N	seed	none	H	2	0	2.4	2.9	10	437	2.5	0.2	6.2	5.4	12.6
B00ER6M	Monastrell = Mourvèdre	wine	N	seed	none	H	13	7	2.5	3.2	9	238	2.2	0.6	5.5	3.2	10.7
B00EQSM	Mourvèdre Goulé	wine	N	seed	none	H	nd	nd	nd	nd	nd	nd	nd	nd	nd	nd	nd
B00ERBP	Mskhali	wine-table	B	seed	none	H	-2	nd	2.7	3.7	11	307	4.1	0	nd	nd	nd
B00F6QN	Mtsklarta	nd	N	nd	nd	nd	nd	nd	nd	nd	nd	nd	nd	nd	nd	nd	nd
B00ERPW	Müller-Thurgau	wine	B	seed	none	H	1	-4	0.3	1	13	165	1.8	1	3.5	4.3	11.9
B00F6QL	Muradouli	nd	B	nd	nd	nd	nd	nd	nd	nd	nd	nd	nd	nd	nd	nd	nd
B00F6RE	Muradouli 3	nd	nd	nd	nd	nd	nd	nd	nd	nd	nd	nd	nd	nd	nd	nd	nd
B00FQI0	Murescu = Escursach	wine	N	seed	none	F	nd	nd	nd	nd	nd	nd	nd	nd	nd	nd	nd
B00FQFO	Moreto do dao	wine	N	seed	none	H	3	nd	1.5	2.3	14	157	1.7	0.7	5.7	4.4	9.6
B00F6PJ	Muscat à petits grains blancs	wine	B	seed	muscat	H	0	2	1.5	1.8	10	156	2.3	0.7	7.2	4.7	11.3
B00EQXL	Muscat d'Alexandrie	wine-table	B	seed	muscat	H	5	5	2.4	3.7	20	352	5.4	0.6	4.2	3.2	10.8
B00F6PM	Muscat d'Eisenstadt	table	N	seed	muscat	H	2	4	1.3	2	12	113	2	0	nd	nd	nd
B00ER9Y	Muscat d'Istamboul	wine	B	seed	muscat	H	3	2	0.3	1.7	7	445	3.4	1	5.5	5.6	10.5
B00ERC4	Muscat Ottonel	wine	B	seed	muscat	H	6	-1	0.8	0.1	15	125	2.6	0.6	5.4	4.5	10.8
B00EQST	Muscate (Collection Ravaz)	wine	B	seed	none	F	nd	nd	nd	nd	nd	nd	nd	nd	nd	nd	nd
B00ERBM	Müsküle	table	B	seed	none	H	-8	nd	3	4	1	328	4	0	nd	nd	nd
B00ER30	Naosé	table	Rg	seedless	none	H	-1	3	-1.3	-1.7	4	541	1.1	0.5	nd	nd	nd
B00EJKV	Napoleon = Don Mariano	table	N	seed	none	H	10	8	3.6	6.5	6	583	5.1	0	6.7	nd	8.4
B00F6O4	Nassau	wine	B	seed	none	H	nd	nd	nd	nd	nd	nd	nd	nd	nd	nd	nd
B00FQIZ	Nave = Totosi	wine	B	seed	none	H	4	2.7	1.6	3.3	8	675	3.6	1.7	4.9	5.4	10.1
B00FQGS	Negra dorada	nd	Rg	seed	nd	H	nd	nd	nd	nd	nd	nd	nd	nd	nd	nd	nd
B00EJL3	Negra mole	wine	N	seed	none	H	2	3	2.7	3.5	13	258	2.8	0.3	4.4	3.6	7.3
B00FQGM	Negra rayada	wine-table	N	seed	none	H	3	nd	nd	4	1	nd	nd	0	nd	nd	nd
B00FQGL	Negra tardía	nd	N	seed	nd	H	nd	nd	nd	nd	nd	nd	nd	nd	nd	nd	nd
B00ER92	Négret castrais	wine	N	seed	none	H	16	nd	3.3	4	15	115	1.3	0.7	nd	nd	nd
B00EQVU	Négret pounjut	wine	N	seed	none	H	0	-1	1.7	1.1	25	169	2.1	0.4	4.9	3.5	9
B00ERZG	Negru de Causani	wine	N	seed	none	F	-2	-4	2.5	1	9	86	1.3	0	6	5	8
B00EQZV	Negru mare	wine-table	N	seed	none	F	3	nd	1	1	3	412	3.6	0	5.5	3.5	11.6
B00EQTB	Negru virtos	wine	N	seed	none	F	-2	nd	2.6	4.1	15	149	2.9	0.4	7.6	3.8	10
B00ER0J	Nehelescol	table	B	seed	none	H	10	5	3.6	4.2	7	851	2.8	0	nd	nd	nd
B00ER7V	Nerello Cappuccio	wine	N	seed	none	H	8	nd	3	2.9	20	268	2.3	0.3	7	6.1	10.7
B00EQZ7	Nero grosso	wine	N	seed	none	H	nd	nd	nd	nd	nd	nd	nd	nd	nd	nd	nd
B00EQUP	Nevoeira	wine	N	seed	none	H	nd	nd	nd	nd	nd	nd	nd	nd	nd	nd	nd
B00EQTX	Nieddera	wine	N	seed	none	H	1	5	2.6	4.2	8	307	2.3	0	5.3	3.9	10.8
B00ER4S	Nimrang rouge	table	Rg	seed	none	H	-3	nd	1	2	2	837	3.8	0	nd	nd	nd
B00EQT7	Nincusa	wine-table	N	seed	none	H	9	nd	1.3	3	10	239	4.7	0.2	3.6	3.6	8
B00ER2T	Obeidi	table	B	seed	none	H	6	nd	3	4.9	3	337	5.2	1	nd	nd	nd
B00ER8C	Odem	table	Rg	seed	none	H	nd	nd	nd	nd	nd	nd	nd	nd	nd	nd	nd
B00F6OZ	Odjaleschi	wine	N	seed	none	H	8	nd	4.7	6	15	91	1.3	0	6	4.5	10
B00ERQU	Oeillade noire	wine-table	N	seed	none	H	9	1.7	2.6	3	15	309	3.3	0.6	3.5	3.8	9.5
B00EQZG	Ohanes	table	B	seed	none	F	6	7	4.6	6.2	6	405	4.7	0.2	nd	nd	nd
B00FQGN	Ojo de buey	nd	N	seed	nd	H	nd	nd	nd	nd	nd	nd	nd	nd	nd	nd	nd
B00EQZ8	Öküz gözü faux	table	B	seed	none	H	nd	nd	nd	nd	nd	nd	nd	nd	nd	nd	nd
B00ER8I	Öküzgözü	table	N	seed	none	H	1	nd	3.5	3.7	1	543	5.8	0	nd	nd	nd
B00ERPN	Olasz Korai	wine	N	seed	none	H	-4	0	0.3	-1.2	26	73	2.2	0	nd	nd	nd
B00ERPM	Olber weiss	wine	B	seed	none	H	5	2	1.7	3.3	13	263	1.9	0	4.8	4.6	12.3
B00ER5N	Olivette blanche	table	B	seed	none	F	7	9	3.4	5	13	209	5.2	0	6.8	nd	7.5
B00EQXU	Olivette rose	table	Rg	seed	none	H	9	5	2.8	5.8	8	479	4.2	0.1	4.8	nd	5.9
B00EQXA	Opsimo Edessis	table	B	seed	none	H	3	nd	3	4	3	155	4.5	0	nd	nd	nd
B00F6PE	Ora	table	B	seed	none	H	4	2	-1.3	-1	9	357	5.2	0	nd	nd	nd
B00ER5B	Orangetraube	wine-table	B	seed	other	H	2	nd	1	0.8	24	143	1.5	1	4.9	4.9	10.6
B00EQSP	Öreg Kadarka	wine	N	seed	none	H	nd	nd	nd	nd	nd	nd	nd	nd	nd	nd	nd
B00174Y	Orlovi nokti	table	B	seed	none	H	0	nd	2.7	3.3	6	375	4.3	0	nd	nd	nd
B00ER0U	Ortega	wine	B	seed	none	H	0	2	-1.7	-1.3	21	126	2.4	0.5	4.2	3.5	10.8
B00F6O6	Osteiner	wine	B	seed	none	H	nd	nd	nd	nd	nd	nd	nd	nd	nd	nd	nd
B00ER08	Autumn seedless	table	B	seedless	none	H	4	8	2.6	4.8	11	692	4.3	0	nd	nd	nd
B00F6PX	Ouliven	table	N	seed	none	F	-3	4	2	3	8	291	5.5	0	5.5	4	11.5
B00ER1C	Outanant	wine	B	seed	none	H	0	nd	3.5	3.7	3	456	nd	0.5	7.5	5.8	8
B00EQXC	Pagadebiti	wine	B	seed	none	H	16	6	2.3	4.4	15	492	3.7	0.4	6.4	6.3	7.2
B00ERPO	Palestina Oberlin I	table	B	seed	none	F	4	4	0.5	1.5	10	300	5.2	0.8	nd	nd	nd
B00EJJS	Palomino fino = Listán	wine	B	seed	nd	H	nd	nd	nd	nd	nd	nd	nd	nd	nd	nd	nd
B00FQH5	Alcañon	nd	B	seed	none	H	nd	nd	nd	nd	nd	nd	nd	nd	nd	nd	nd
B00FQIM	Pampolat de Sagunto	wine	N	seed	none	H	nd	nd	nd	nd	nd	nd	nd	nd	nd	nd	nd
B00ER6H	Pannonia kincse	table	B	seed	none	H	1	0	0	0	14	285	4.4	0	nd	nd	nd
B00ERPZ	Panse précoce	table	B	seed	none	H	5	2	0.4	1.2	6	340	4.4	0.7	5.3	nd	8.9
B00FQI2	Pansera	wine	B	seed	none	H	1	3	2.6	3.6	9	840	3.2	0.1	5	6.5	7.6
B00ER95	Papazkarasi	wine	N	seed	none	H	7	nd	2.7	5.7	8	426	3.6	1.3	5.2	4.5	9
B00FQHK	Pardillo	wine	B	seed	none	H	8	6	3.7	4	15	486	2.8	1.2	4.2	4	9.9
B00EQXK	Pardina	table	B	seed	none	H	4	nd	1	3.7	1	762	5.4	1	nd	nd	nd
B00FQIQ	Parduca	wine	N	seed	none	H	-1	nd	1.7	-0.3	7	101	1.6	0	7	6.1	11.3
B00EJKB	Parellada	wine	B	seed	none	H	10	nd	3.7	4.6	16	650	3.4	0.6	5.8	4.8	9.5
B00EQYQ	Pasiga	table	N	seedless	none	H	nd	nd	nd	nd	nd	nd	nd	nd	nd	nd	nd
B00FQIR	Pedral	wine	N	seed	none	H	3	3	3	2.7	11	272	1.8	0	6.2	3.8	9.9
B00FQFZ	Pedro Luis	wine-table	B	seed	none	H	nd	nd	nd	nd	0	nd	nd	nd	nd	nd	nd
B00EJK8	Pedro Ximénez	wine	B	seed	none	H	6	-2	2.1	2.7	9	430	3.1	1.1	4.5	5.1	8.7
B00EQZZ	Peikani	table	N	seed	none	H	6	3	3	4	1	nd	nd	1	nd	nd	nd
B00EQVR	Penouille	wine	N	seed	none	H	4	-4	3.3	3	24	90	2.9	0	6.6	3	10.5
B00ERAT	Perle de Csaba	table	B	seed	muscat	H	-4	-3	-1.9	-2.5	8	210	2.5	0	nd	nd	nd
B00ER9X	Perlon	table	N	seedless	none	H	nd	nd	nd	nd	nd	nd	nd	nd	nd	nd	nd
B00EQUR	Pero Godal	wine-table	N	seed	none	H	nd	nd	nd	nd	nd	nd	nd	nd	nd	nd	nd
B00EQZF	Perricone	wine	N	seed	none	H	6	nd	1.7	3.3	9	188	2.5	0.8	7.2	6	9.5
B00FQIP	Perruno	wine	B	seed	none	H	4	5	3	4	13	266	2.3	0.3	6.5	5.9	9.8
B00ER1K	Persan	wine	N	seed	none	H	3	3	1.7	3.3	17	153	1.8	0.6	7.5	4.5	10.6
B00ERA7	Petit Bouschet	wine	N	seed	none	H	6	2	1.5	3.3	11	185	1.6	1.5	6.1	3.3	7.5
B00ERSE	Petit Manseng	wine	B	seed	none	H	2	0	2.5	4.3	23	175	1.3	0.2	8.5	5.9	11.5
B00ERD7	Petit Verdot	wine	N	seed	none	H	4	2	3.5	3.6	27	151	1.7	0.1	7.4	3.6	10.6
B00F6P2	Peygamber üzümü	table	B	seed	none	H	10	nd	3	5	7	1005	4.1	0.3	nd	nd	nd
B00FQH9	Albillo Mayor = Picadillo	wine	B	seed	none	H	3	3	0.5	0.5	12	271	2.4	0	4	3.5	11
B00ER2X	Picolit	wine	B	seed	none	F	2	7	3	3.4	18	125	1.1	0	5.5	5.3	13.5
B00ER5F	Piedirosso	wine	N	seed	none	H	0	2	4	3	9	179	3.4	0	nd	nd	nd
B00ER4V	Pinot noir	wine	N	seed	none	H	2	-2	1	0.8	19	160	1.4	0.7	5.2	5	8.8
B00ER32	Pinotage	wine	N	seed	none	H	3	-2	1.3	2.3	23	200	1.6	1	4.7	3.5	10.2
B00EQUT	Piquepoul noir	wine	N	seed	none	H	7	4	3	3.9	12	419	2.4	1.1	7.8	4.2	9.9
B00ER8Y	Plant d'Arrat	wine	N	seed	none	F	nd	nd	nd	nd	nd	nd	nd	nd	nd	nd	nd
B00EQUE	Plant de Chaudefonds 53 (Fardeau)	wine	N	seed	none	H	nd	nd	nd	nd	nd	nd	nd	nd	nd	nd	nd
B00EI4J	Plant de Pedebernade 1	wine	N	seed	none	F	nd	nd	nd	nd	nd	nd	nd	nd	nd	nd	nd
B00EQSO	Plant de Ponteilla (Jaubert)	wine	B	seed	none	H	nd	nd	nd	nd	nd	nd	nd	nd	nd	nd	nd
B00ER6C	Plant de Roubia (Marre)	wine	N	seed	none	F	nd	nd	nd	nd	nd	nd	nd	nd	nd	nd	nd
B00F6NQ	Plant de Vic 98-N-3 (Collection Torres S.A.)	wine	N	seed	none	nd	nd	nd	nd	nd	nd	nd	nd	nd	nd	nd	nd
B00FQF1	Plant droit	wine-table	N	seed	none	H	3	2	1.9	2	10	310	3.5	1	5	3.1	9.7
B00F6OW	Plant du Maroc E (Collection Meknès)	table	N	seed	none	H	9	nd	4	4	1	741	5.9	0.7	nd	nd	nd
B00EJKR	Planta mula faux	table	N	seed	none	H	nd	nd	nd	nd	nd	nd	nd	nd	nd	nd	nd
B00EJKS	Planta nova	wine-table	B	seed	none	H	9	nd	3.8	6.1	8	1080	5.5	0.2	5.1	4.7	7.2
B00EQTP	Platyracho	wine	B	seed	none	H	0	nd	2.3	3	20	195	1.7	0	2.8	3.8	9.7
B00F6OQ	Plavina crna	wine	N	seed	none	H	14	2	3	3.3	10	455	3	0.2	5.4	4.3	9.8
B00EQZ9	Plyto	wine-table	B	seed	none	H	nd	nd	nd	nd	nd	nd	nd	nd	nd	nd	nd
B00ER9Q	Portugais bleu	wine-table	N	seed	none	H	8	0	0.3	0.5	27	221	2.3	1.5	4.8	3.3	10.5
B00EQT9	Posip bijeli	wine	B	seed	none	H	7	nd	2.3	4.3	14	338	3.4	2	6.2	6	11.3
B00ER6E	Pougayen	wine	N	seed	none	F	5	5	3.1	3.5	18	186	3	0.2	6.5	4.2	11.5
B00EI4O	Poulsard	wine	N	seed	none	H	-1	-3	1	1.3	12	141	2.6	0.1	4.7	2.9	9.9
B00EQTL	Pozsonyi feher	wine	B	seed	none	H	2	nd	2.3	1	20	277	1.8	0	5.5	5.7	9.8
B00F6NS	Prieto picudo	wine	N	seed	nd	H	nd	nd	nd	nd	nd	nd	nd	nd	nd	nd	nd
B00ER4Z	Prima	table	N	seed	none	H	8	0	-1.3	-0.3	11	348	4.6	0	nd	nd	nd
B00EQXH	Primitivo	wine	N	seed	none	H	3	1	2.3	2.4	14	291	3.3	1.3	9.1	7.2	9.4
B00F6ON	Prokupac	wine	N	seed	none	H	-4	nd	2.7	3	14	258	2.8	0	5	3.5	10
B00ER5L	Quiebratinajas	wine-table	N	seed	none	H	8	nd	3.7	4.8	11	389	4	0.2	6	4	8.7
B00FQIT	Quigat	wine	B	seed	none	H	9	nd	2	3	0	578	3.5	0.3	nd	nd	nd
B00ERA0	Rabigato	wine	B	seed	none	H	3	7	3.6	4.2	16	258	2	0.3	8.2	7.5	10
B00FQFG	Rabo d'ovelha	nd	B	seed	nd	H	nd	nd	nd	nd	nd	nd	nd	nd	nd	nd	nd
B00ERBR	Raboso piave	wine	N	seed	none	H	0	-5	4	4.5	0	nd	nd	0	nd	nd	nd
B00EJLE	Ragol	nd	Rs	nd	nd	nd	nd	nd	nd	nd	nd	nd	nd	nd	nd	nd	nd
B00ER1J	Raisaine	wine-table	B	seed	none	H	-3	-5	1.7	2.1	20	325	1.9	0.2	5.9	5.3	9.8
B00EQUS	Ramisco	wine	N	seed	none	H	nd	nd	nd	nd	0	nd	nd	nd	nd	nd	nd
B00ER93	Rannii Vira	table	B	seed	none	H	-1	3	2	1.6	7	297	3.4	0.2	nd	nd	nd
B00ERBU	Rassegui	wine-table	B	seed	none	F	8	nd	3.4	4.8	8	402	5.3	0.4	5.7	8	9.4
B00FQIV	Rayada melonera = Corropio	nd	N	seed	none	H	nd	nd	nd	nd	nd	nd	nd	nd	nd	nd	nd
B00EQX1	Razachie rosie	table	Rg	seed	none	H	-1	nd	2.5	3	5	262	3.5	0	nd	nd	nd
B00ERQM	Razakisi Antep	nd	B	seed	nd	H	nd	nd	nd	nd	nd	nd	nd	nd	nd	nd	nd
B00EQZS	Razdani	table	N	seed	none	H	-2	nd	2.3	2	3	586	4.1	0.2	nd	nd	nd
B00ER60	Red Globe	table	N-Rg	seed	none	H	-2	4	2.7	3.6	4	1331	9.9	nd	nd	nd	nd
B00FQGV	Red Ohanes	nd	Rg	seed	nd	H	nd	nd	nd	nd	nd	nd	nd	nd	nd	nd	nd
B00FQF6	Redondal	wine	B	seed	none	H	10	3	3.1	3	27	110	1.8	0	4.9	4.7	10.2
B00F6O8	Reine des Vignes	table	B	seed	muscat	H	-3	-4	-1	-0.4	7	391	4.5	0.9	nd	nd	nd
B00ERCN	Ribote rose	wine	Rs	seed	none	H	nd	nd	nd	nd	nd	nd	nd	nd	nd	nd	nd
B00ER65	Riesling	wine	B	seed	none	H	5	-1	2	3.1	14	170	1.8	1.2	6.3	7.2	10.2
B00F6O7	Riesling bleu (Collection Oberlin)	wine	N	seed	none	H	nd	nd	nd	nd	nd	nd	nd	nd	nd	nd	nd
B00ER6V	Riesling italico	wine	B	seed	none	H	4	nd	2	2.2	20	159	1.6	0.9	3.7	3.9	9.7
B00F6OC	Riminèse	wine	B	seed	none	H	14	6	1.7	2.4	13	255	2.4	1	7.5	7.1	11.6
B00EQVA	Rivairenc = Aspiran noir	wine-table	N	seed	none	H	8	-1.5	3	3.4	13	430	3.5	0.4	4.8	3.9	8.4
B00FQIX	Rocia	wine	N	seed	none	H	1	nd	3.7	4.3	10	714	5.2	1.7	6.8	5.2	9
B00ER3C	Roi des précoces	table	N	seed	none	H	7	-2	-0.3	-1.5	16	139	2.5	2	7.1	nd	11.3
B00FQFC	Rojal conquense	nd	N	seed	none	H	nd	nd	nd	nd	nd	nd	nd	nd	nd	nd	nd
B00ER8U	Romeïko	wine	N	seed	none	H	7	nd	3.3	5.5	17	563	2.7	0.8	5.8	4.5	12.9
B00EQTA	Rosa menna di vacca	table	Rg	seed	none	F	0	4	3.5	5.2	12	163	5.1	0.1	nd	nd	nd
B00EQX7	Rosaky rose faux	table	Rs	seed	none	F	nd	nd	nd	nd	nd	nd	nd	nd	nd	nd	nd
B00EQSV	Rossara	wine	N	seed	none	H	2	nd	3	4.1	16	244	2.7	0.5	5.1	4	9.4
B00ER69	Rossignola	wine	N	seed	none	H	4	nd	3.3	6.3	6	288	2.4	0	7	3.8	9.9
B00EQVF	Roublot	wine	B	seed	none	H	0	-3	1.2	1.5	21	163	1.6	2.3	7	4.5	12.9
B00ER7A	Roumi noir	table	N	seed	none	H	10	nd	3	3.7	1	nd	nd	0	nd	nd	nd
B00EI4L	Roussette basse de Seyssel	wine	B	seed	none	H	nd	nd	nd	nd	nd	nd	nd	nd	nd	nd	nd
B00FQGG	Royal = Rojal tinta	wine-table	Rg	seed	none	H	15	nd	4	4.3	4	789	3	1.2	6.9	4.9	8.3
B00ER7T	Rubinovyi Magaracha	wine	N	seed	none	H	1	nd	3	3	19	164	2.4	0	7.2	3	10.2
B00ER0V	Ruby Cabernet	wine	N	seed	none	H	3	3	2.5	3.7	23	186	1.8	0	6.3	3.2	9.8
B00EQT6	Rudezusa	wine-table	N	seed	none	H	5	nd	2.7	3	18	290	3	0.6	6.3	3.8	9.7
B00FQJK	Rufete	wine	N	seed	none	H	6	nd	1.6	1.9	16	213	3	0.7	5.4	3.2	9
B00EQT8	Ruzevina (Jelaska)	wine-table	B	seed	none	H	13	nd	2.7	4	11	353	2.6	0.2	4.3	4.6	10.4
B00FQJ0	Sabaté	wine	N	seed	none	H	5	4	2	3	12	375	2.5	0	4.1	3.5	9.7
B00FQHM	Sabro	wine	B	seed	none	F	2	nd	3	4	14	301	3.5	0	3.8	5.1	10.5
B00ER6Q	Sagrantino	wine	N	seed	none	H	nd	nd	nd	nd	nd	nd	nd	nd	nd	nd	nd
B00EQX4	Saint-Laurent	wine	N	seed	none	H	1	-4	-0.7	0.3	7	181	1.7	0	5.3	3.3	10.5
B00FQJ7	Salceño blanco	nd	B	seed	none	H	nd	nd	nd	nd	nd	nd	nd	nd	nd	nd	nd
B00EQW1	Salicette (Collection Parc de la Tête d'Or)	table	B	seed	none	H	-5	3	-0.7	-0.7	15	281	2.1	0	nd	nd	nd
B00FQIU	Salvador	nd	B	seed	none	H	nd	nd	nd	nd	nd	nd	nd	nd	nd	nd	nd
B00F6NN	San Lorenzo	wine	N	seed	none	H	nd	nd	nd	nd	nd	nd	nd	nd	nd	nd	nd
B00ER3T	Santanera	wine	B	seed	none	H	nd	nd	nd	nd	nd	nd	nd	nd	nd	nd	nd
B00EQX8	Sao Mamede	wine	B	seed	none	H	nd	nd	nd	nd	nd	nd	nd	nd	nd	nd	nd
B00ER8W	Saperavi	wine	N	seed	none	H	-1	nd	2.1	2.4	12	175	1.5	0.1	5.5	3.9	14
B00ER01	Sapéré Otskhanouri faux	wine-table	N	seed	none	F	6	9	5	4.7	2	nd	nd	0	nd	nd	nd
B00EQSC	Sasca (Collection Ravaz)	wine	B-Rs	seed	none	H	nd	nd	nd	nd	nd	nd	nd	nd	nd	nd	nd
B00ERAH	Sauvaget noir	wine-table	N	seed	none	H	0	nd	nd	2	13	262	4.2	0.2	4.9	3.1	8.2
B00CW9F	Savagnin blanc	wine	B	seed	none	H	1	1	1	1.5	20	113	1.6	0.4	5.5	6.4	12
B00F6OO	Savvatiano	wine	B	seed	none	H	12	11	4.3	5.2	7	432	1.8	0.1	6.6	6.9	9.6
B00ER7L	Schiradzouli	table	B	seed	none	H	8	nd	2.7	2.4	6	306	4.9	0.7	3.7	nd	8.5
B00ERR2	Schirastraube	nd	B	nd	nd	H	nd	nd	nd	nd	nd	nd	nd	nd	nd	nd	nd
B00ER3I	Semidano	wine	B	seed	none	H	0	nd	3.5	5.5	5	292	2.1	0.3	5.8	3.9	9
B00ERD5	Semillon	wine	B	seed	none	H	5	1	2.4	2.5	15	355	2.9	0.5	4.2	4.6	10.2
B00FQJ2	Señá	nd	N	seed	none	H	nd	nd	nd	nd	nd	nd	nd	nd	nd	nd	nd
B00ER5T	Sercial	wine	B	seed	none	H	2	3	2.5	5	11	365	1.5	0.2	6.6	6.3	10.1
B00ERBV	Serna INTA	table	Rs	seedless	muscat	H	nd	nd	nd	nd	nd	nd	nd	nd	nd	nd	nd
B00ER33	Servanin	wine	N	seed	none	H	2	2	3.1	3.4	22	162	1.6	0.2	5.9	3.2	8.3
B00ERQH	Shabash	table	B	seed	none	H	-7	nd	2.7	3.7	6	391	3.5	0	nd	nd	nd
B00ERSC	Shtur Angur	nd	Rg	nd	nd	H	nd	nd	nd	nd	nd	nd	nd	nd	nd	nd	nd
B00EQXT	Siah	wine-table	B	seed	none	H	-2	nd	0.7	2.2	4	277	3.6	0.2	3.8	4.8	10.9
B00ER9W	Sibirkovy	wine	B	seed	none	H	-1	1	2.1	1.8	8	217	2	0	nd	nd	nd
B00ER8J	Siegerrebe	wine	Rs	seed	other	H	-5	-4	-2	-2.7	27	123	2.1	0	3	3.6	11.6
B00FQ54	Unknown grapevine CA 10.1	nd	N	seed	none	H	nd	nd	nd	nd	nd	nd	nd	nd	nd	nd	nd
B00EQSD	Skiadopoulo	wine-table	B	seed	none	H	nd	nd	nd	nd	nd	nd	nd	nd	nd	nd	nd
B00ER91	Skylopnichtis	wine	N-Rg	seed	none	F	5	nd	2.3	5	10	205	2.1	0.2	9.2	4	8.6
B00ER02	Soïaki	wine	B	seed	none	H	nd	nd	nd	nd	0	nd	nd	nd	nd	nd	nd
B00EQTY	Sorok Let Oktiabria	wine	N	seed	none	H	0	nd	1.7	1	11	155	1.8	0	5	2.8	12.5
B00ERS2	Sauterne blanc (Naugé)	wine	B	seed	none	F	8	1	1.7	1.2	16	170	2.4	0.3	3.9	3.3	10.2
B00ER07	Sourkhak biely	table	B	seed	none	F	8	nd	-1	-0.7	3	155	2.7	0.3	nd	nd	nd
B00ERDA	Sousão	wine	N	seed	none	nd	nd	nd	nd	nd	nd	nd	nd	nd	nd	nd	nd
B00EQTQ	Staphidampelo	wine	N	seed	none	H	4	nd	2.3	3.7	10	307	2.9	1.3	7	3.3	9.3
B00EQSE	Starinky	wine	B	seed	none	nd	nd	nd	nd	nd	nd	nd	nd	nd	nd	nd	nd
B00ER7Z	Stavroto	wine	N	seed	none	H	nd	nd	nd	nd	nd	nd	nd	nd	nd	nd	nd
B00EQSF	Stavroto faux (Collection Lykovrissi)	wine	N	seed	none	H	nd	nd	nd	nd	nd	nd	nd	nd	nd	nd	nd
B00F6OK	Steinschiller weisser	wine	B	seed	none	H	-3	nd	3	4.7	18	242	2.3	1	8.5	7.6	11.4
B00EQTR	Strophyliatico	wine	B	seed	none	H	7	nd	nd	4.3	12	156	2.7	0	4.6	6	10.9
B00ER6B	Sublima seedless	table	B	seedless	other	H	nd	nd	nd	nd	nd	nd	nd	nd	nd	nd	nd
B00ER2B	Sultana moscata	table	B	seedless	none	H	12	6	0.6	2.5	10	262	2.9	0.4	nd	nd	nd
B00ER05	Sultanina de Bulgarie	table	B	seedless	none	H	3	6	1.3	3.3	4	781	3.6	0.3	nd	nd	nd
B00ER1Q	Sultanine	table	B	seedless	none	H	5	7	1.8	3.1	2	410	1.9	0.3	nd	nd	nd
B00EJLF	Sumoll tinto	wine	N	seed	none	H	6	nd	2.7	3.6	10	634	2.7	1	6.4	4.5	9.3
B00ER3S	Sylvaner	wine	B	seed	none	H	5	1	1.3	2.5	17	143	1.9	0.8	6.2	6	11.4
B00ER1P	Syrah	wine	N	seed	none	H	7	3	2.1	2.6	13	114	1.5	0.2	6.3	4.4	10.6
B00ERAK	Sytanich	wine	N	seed	nd	H	nd	nd	nd	nd	nd	nd	nd	nd	nd	nd	nd
B00EQZL	Tachtas	wine-table	B	seed	none	H	-3	nd	3.1	4.2	15	429	4.5	0.5	3	3	7.2
B00ER03	Tagobi	table	N	seed	none	F	-5	nd	nd	3	0	nd	nd	0	nd	nd	nd
B00ERS1	Taïfi rosovy	table	Rs	seed	none	H	2	7	3	4.7	1	183	6.9	0.4	nd	nd	nd
B00ER7Q	Tantovina	wine	B	seed	none	H	-2	-1	1.7	3	13	330	2.2	0.7	4	4.5	8.5
B00FQJ1	Tarragoní	wine	N	seed	none	H	9	nd	2.7	3.7	3	725	3.5	0.3	5	4	8.9
B00F6PC	Tarrango	wine	N	seed	none	H	-1	3	2.3	3.8	13	356	2.6	0	6.6	3.5	9.6
B00ERSK	Taschly	table	B	seed	muscat	F	5	nd	3.7	4.3	11	307	2.9	0	nd	nd	nd
B00EQZB	Tavkveri	wine	N	seed	none	F	2	3	2	4.4	9	192	2.4	0.7	7.5	4.9	8.1
B00ERRM	Tchaïnak = Gordin verde	wine	B	seed	none	H	-1	nd	1	2	18	295	1.3	0.3	4.9	4	6.4
B00ERQX	Tebrizi (Collection Germany)	nd	B	seed	nd	H	nd	nd	nd	nd	nd	nd	nd	nd	nd	nd	nd
B00ER1X	Teinturier	wine	N	seed	none	H	5	-3	0.5	0.9	25	136	1.7	1.2	8.7	6.2	11
B00FQJ8	Santa Magdalena	table	B	seed	none	H	1	5	-0.5	4	0	nd	nd	0	nd	nd	nd
B00EJJW	Tempranillo	wine	N	seed	none	H	7	2	1.3	1.5	16	305	2.5	0.6	4.7	3.6	9.3
B00EQVX	Terret Bouschet	wine	N	seed	none	H	9	nd	1.3	3.7	16	363	2.7	0.2	7.6	5	7.2
B00FQGF	Mandregue	nd	N	seed	nd	H	nd	nd	nd	nd	nd	nd	nd	nd	nd	nd	nd
B00EQZH	Teta de Vaca = De Cuerno	table	B	seed	none	H	7	6	2.6	5.1	3	297	3.8	0.2	nd	nd	nd
B00EQXW	Tibouren	wine-table	N	seed	none	H	-3	0	2.7	1.7	20	288	2.2	0.2	4.6	3.7	11
B00ER1Y	Tini	table	Rg	seed	none	H	4	nd	2.7	4.3	5	851	4.4	1.3	nd	nd	nd
B00ER19	Tinta Barroca	wine	N	seed	none	H	0	nd	1.7	1.7	9	447	3.1	0.3	3.7	3	10.3
B00EJLH	Tinta Madeira	wine	N	seed	none	H	7	nd	nd	1.8	6	161	1.6	1	4.6	3.3	8.9
B00ERAF	Tinto Cao	wine	N	seed	none	H	5	3	2.7	3.2	13	311	1.7	0.3	4.2	3.5	9.9
B00FQJN	Tinto Velasco	wine	N	nd	nd	nd	nd	nd	nd	nd	nd	nd	nd	nd	nd	nd	nd
B00FQGU	Torralba	nd	N	seed	none	H	nd	nd	nd	nd	nd	nd	nd	nd	nd	nd	nd
B00F6P5	Torrontés riojano	wine	B	seed	muscat	H	12	3	2.7	2.8	8	447	3.1	0.1	5.9	5.4	10.6
B00FQFB	Tortozón	wine	B	seed	none	H	6	2	2.7	4	4	365	2.8	0.9	5	6.1	9.2
B00EQSG	Totika	wine	N	seed	none	H	nd	nd	nd	nd	nd	nd	nd	nd	nd	nd	nd
B00FQJM	Touriga franca	wine	N	seed	none	H	3	3	1.4	1.6	10	301	2.8	0.7	3.2	3.7	9.3
B00EQV1	Touriga nacional	wine	N	seed	none	H	2	-5	3	2.9	13	131	1.8	0.3	7.5	3.8	10.1
B00ER5G	Trebbiano spoletino	wine	B	seed	none	H	12	nd	3.3	5	12	285	1.7	0.3	7.6	7	10.5
B00EJKM	Treixadura	wine	B	seed	none	H	18	2	2	3.7	11	397	2.3	0.3	5	4.5	8.4
B00EJLG	Trepat	wine	N	seed	none	H	4	6	3	4.1	12	643	3.4	0.8	7	5	8.2
B00ERA8	Tressot	wine	N	seed	none	H	8	1	2.1	2.4	18	230	1.9	0.1	7.5	3.5	9.6
B00FQJH	Trincadeira das Pratas	wine	B	seed	nd	H	nd	nd	nd	nd	nd	nd	nd	nd	nd	nd	nd
B00FQJ3	Trobat	wine	N	seed	none	H	nd	nd	nd	nd	nd	nd	nd	nd	nd	nd	nd
B00EJL2	Trousseau	wine	N	seed	none	H	3	0	1.7	1.3	13	161	2.1	0.5	4.6	3.7	11.2
B00EQXV	Tsitsa Kaprei	table	B	seed	none	H	-3	nd	3.7	5.7	10	708	4.1	0	nd	nd	nd
B00ER9F	Tsitska	wine	B	seed	none	H	3	nd	3.7	7.3	19	279	1.9	0	7.6	3.9	11.2
B00174W	Tsolikouri	wine	B	seed	none	H	-5	nd	2	5	11	267	2.4	0	6	5.2	12.6
B00ER7G	Turki	table	Rs	seed	none	H	8	nd	4.1	5.9	1	699	3.8	0.8	5.2	3.2	9.6
B00EJLQ	Txakoli = Hondarrabi beltza	wine	N	seed	none	H	10	2	2.1	2.3	12	151	1.4	0	3.6	2.8	10.3
B00EQSJ	Tzimliansky belyi	wine	B	seed	none	H	-3	nd	0	0	19	177	2.8	0	nd	nd	nd
B00EQSH	Urbanitraube noir (Collection Oberlin)	wine	N	seed	none	H	nd	nd	nd	nd	nd	nd	nd	nd	nd	nd	nd
B00EQSI	Urmi dinka	wine	B	seed	none	H	nd	nd	nd	nd	nd	nd	nd	nd	nd	nd	nd
B00ERB0	Usakheluri	wine	N	seed	none	H	-7	-1	3	3	2	nd	nd	0	nd	nd	nd
B00EJK7	Uva de Rey	wine-table	B	seed	none	H	2	9	2.3	3.5	7	612	4.2	0.2	7.1	7.8	7.8
B00ERR3	Uva di Troia	wine	N	seed	none	H	12	nd	3	3.7	16	249	3.1	0	6.2	5.7	9.1
B00ER5V	Uva di Trojanero	wine	B	seed	none	H	nd	nd	nd	nd	nd	nd	nd	nd	nd	nd	nd
B00F6PL	Valencí blanco	table	B	seed	none	H	4	4	2.3	3.7	9	559	4.1	0.6	4.8	3	9.8
B00EJL7	Valensi noir	table	N	seed	none	H	1	4	2.3	3.8	7	648	4.4	0.1	5.5	4.6	11
B00EQYS	Variété d'oasis Bou Chemma 46	table	B-Rs	seed	nd	H	nd	nd	nd	nd	nd	nd	nd	nd	nd	nd	nd
B00F6P6	Varnenska Gimza	wine	N	seed	none	H	5	nd	2	4	25	274	2	0	nd	nd	nd
B00EQZE	Vassarga bielaia	table	B	seed	none	H	4	-1	0.5	0	2	199	3.6	0	nd	nd	nd
B00ER2I	Velika	table	N	seed	none	H	nd	nd	nd	nd	nd	nd	nd	nd	nd	nd	nd
B00F6OD	Verdea	wine-table	B	seed	none	H	0	nd	3.3	4.3	20	469	2.8	0.3	4.1	5.4	9.6
B00ERAO	Verdea noir	wine-table	N	seed	none	H	nd	nd	nd	nd	nd	nd	nd	nd	nd	nd	nd
B00EQTO	Verdeca = Lagorthi	wine	B	seed	none	H	5	0	2.3	5.7	6	388	2.1	0.2	6.6	5.5	9.6
B00EJLL	Verdejo	wine	B	seed	none	H	4	3	2.7	1.3	20	187	1.9	0	3.8	3.7	12.1
B00EJKF	Verdejo de Salamanca	nd	B	nd	nd	nd	nd	nd	nd	nd	nd	nd	nd	nd	nd	nd	nd
B00EQV2	Verdelho tinto femelle	wine	N	seed	none	F	11	nd	4.3	6	16	129	1.8	0	6.1	5.1	12.8
B00EJLJ	Verdil	nd	B	nd	none	H	nd	nd	nd	nd	nd	nd	nd	nd	nd	nd	nd
B00EQUY	Verdiso	wine-table	B	seed	none	H	8	nd	2.3	3.3	20	165	2.8	0	4.8	5.4	9.8
B00ER5U	Verduzzo friulano	wine	B	seed	none	H	-2	nd	2.7	2.7	19	173	1.3	0	4.4	5.2	12.6
B00EQZK	Verico	table	Rg	seed	none	H	1	nd	4	5.7	3	428	6.7	0.6	nd	nd	nd
B00ER4M	Verjus	table	B	seed	none	H	13	nd	3	6.3	8	722	3.8	0	3.5	5.1	10.3
B00F6P4	Vermentino nero	wine	N	seed	none	H	12	5	3	3.7	18	393	3.6	3.5	5.4	3.5	8.9
B00ER18	Vernaccia di San Gimignano	wine	B	seed	none	H	4	3.6	1.9	3.5	15	438	2.4	0	4.9	6	10.4
B00FQJ4	Verués de Huarte	nd	N	seed	none	H	nd	nd	nd	nd	nd	nd	nd	nd	nd	nd	nd
B00ER85	Victoria	table	B	seed	none	H	nd	nd	nd	nd	nd	nd	nd	nd	nd	nd	nd
B00FQJ5	Vidadillo	nd	N	seed	none	H	nd	nd	nd	nd	nd	nd	nd	nd	nd	nd	nd
B00EQXG	Vidiano	wine	B	seed	none	H	7	9	3	5.2	10	951	2.9	0	nd	nd	nd
B00ER2P	Vigne sauvage faux Fethiye 58-64	wild	nd	seed	nd	M	nd	nd	nd	nd	nd	nd	nd	nd	nd	nd	nd
B00ERC5	Vigne sauvage faux Mouchouses 1	nd	nd	nd	nd	nd	nd	nd	nd	nd	nd	nd	nd	nd	nd	nd	nd
B00ERB1	Vigne sauvage faux Tighzirt 1	nd	nd	nd	nd	M	nd	nd	nd	nd	nd	nd	nd	nd	nd	nd	nd
B00EJL8	Vijiriega	wine	B	seed	none	H	13	4.3	2.8	4.7	21	436	4.1	0.2	3.6	3.6	10.7
B00EQV0	Vinhão	wine	N	seed	none	H	12	0	2.7	3.9	15	163	2.4	0.4	6.8	3.2	10
B00ER1L	Vintaïu	wine	N	seed	none	H	nd	nd	nd	nd	nd	nd	nd	nd	nd	nd	nd
B00FQJI	Viosinho	wine	B	seed	none	H	7	nd	1.3	1.7	16	169	1.6	0	3.4	4	13.1
B00FQFE	Vital	wine	B	seed	none	H	0	nd	1.1	2.4	14	255	2.4	0.7	5	5	10
B00ER8L	Voïdomatis	wine	N	seed	none	H	0	nd	3.7	2.3	0	684	4	1	6	3.5	8.8
B00F6P7	Voskeat	wine	B	seed	none	H	nd	nd	nd	nd	2	nd	nd	nd	nd	nd	nd
B00EQXN	Vulpea faux (Collection Ravaz)	wine	N	nd	nd	H	nd	nd	nd	nd	nd	nd	nd	nd	nd	nd	nd
B00F6OL	Wildbacher blau	wine	N	seed	none	H	-4	nd	nd	3	12	72	1.2	0	9	4.7	8.7
B00EQUD	Wildbacher de Hongrie (Collection Ravaz)	wine	N	seed	none	H	nd	nd	nd	nd	nd	nd	nd	nd	nd	nd	nd
B00ERAI	Wildrebe von Bauer	wine	N	seed	none	F	nd	nd	nd	nd	nd	nd	nd	nd	nd	nd	nd
B00EJKA	Xarello	wine	B	seed	none	H	4	3	2.2	2.5	14	418	3.4	0	4	3.6	9.8
B00ER9M	Xinisteri	wine-table	B	seed	none	H	7	nd	3.3	5.4	9	270	2.9	0.1	4.1	4.3	10.6
B00ERCS	Yaï isioum rosovy	table	Rs	seed	none	H	0	nd	-0.7	-2	8	133	2.1	1.7	nd	nd	nd
B00EQU2	Zakynthino	wine	B	seed	none	H	nd	nd	nd	nd	nd	nd	nd	nd	nd	nd	nd
B00EJK6	Zalema	wine	B	seed	none	H	0	2	3.5	4.5	8	504	3.8	0	3.4	3.7	9.6
B00ERAR	Zante blanc (Collection Ravaz)	wine	B	seed	none	H	nd	nd	nd	nd	nd	nd	nd	nd	nd	nd	nd
B00EQZD	Zeini abiad	table	B	seed	none	H	4	nd	3.5	3.5	0	834	5.5	0	nd	nd	nd
B00FQH0	Zeini abiad (Spain)	nd	B	seed	nd	nd	nd	nd	nd	nd	nd	nd	nd	nd	nd	nd	nd
B00EI5M	Zemoasa	wine	B	seed	none	H	-2	nd	1	1.5	3	171	2	0.6	5.7	5.3	10.9
B00ERR6	Zilavka	wine	B	seed	none	H	9	nd	1.3	4.8	15	430	3.3	2.8	6.3	5.1	8.2
B00ERPS	Zimmettraube Grau Rauchfarbig	nd	G	seed	nd	F	nd	nd	nd	nd	nd	nd	nd	nd	nd	nd	nd
B00ER1V	Zweigelt	wine	N	seed	none	H	-4	-3	0.9	0.9	35	243	1.6	0.1	4.6	4	12.4
